# Supplementary material for: Nipple aspirate fluid—A liquid biopsy for diagnosing breast health
Source: Proteomics Clin Appl. 2017 Jun 26;11(9-10):1700015. doi: 10.1002/prca.201700015 (PMC5638085; doi:10.1002/prca.201700015)
Supplement: Supplementary file 3 — Supplementary Table S1 [file PRCA-11-na-s003.xlsx]

## Sheet: Sheet1
Case	Pathology	Disease Breast	Grade	TNM Staging	Phenotype	Age	Pre/post menopausal	Ethnicity	Breast	NAF - Appearance	Conc. mg/ml	Total protein (mg)
1	IC (ductal)	Right	3	G3 pT1c p N0	ER-ve/HER2-ve	55	post	caucasian	Left	Brown-cloudy	3.43056	102.917
									Right	Brown-cloudy	8.48906	254.672
2	IC (ductal)	Right	2	G2 pT1B N0	ER+ve/HER2-ve	76	post	caucasian	Left	light yellow	53.6374	13409.4
									Right	light yellow	19.0131	1901.31
3	IC (ductal)	Left	1	ND	ER+ve/HER2-ve	59	post	caucasian	Left	colourless	3.28303	522.001
									Right	olive colour	15.825	1724.92
4	Normal	N/A	N/A	N/A	N/A	48	pre	caucasian	Left	colourless, white cloudy layer on top	15.8589	792.946
									Right	colourless, white cloudy layer on top	18.1991	909.954
5	IC (ductal)	Left	1	G1 pT1c, N1a, Mx	ER+ve/HER2-ve	66	post	ND	Left	green-cloudy	12.6801	634.003
									Right	white-cloudy	9.54166	477.083
6	IC (ductal)	Left	3	G3 pT1b N0	ER+ve/HER2+ve	49	pre	ND	Left	brown	10.1061	505.306
									Right	green brown	11.7995	589.975
7	IC (lobular)	Right	3	G2 T3 N1	ER+ve/HER2-ve	49	pre	ND	Left	light green	3.08422	61.6844
									Right	light green	9.24814	462.407
8	Benign (fibrocystic)	Left	N/A	N/A	N/A	39	pre	caucasian	Left	brown	1.59404	3.18808
									Right	white-cloudy	12.522	626.101
9	Benign (phyllodes)	Right	N/A	N/A	N/A	43	pre	caucasian	Left	white-cloudy	16.5285	793.368
									Right	light brown-cloudy	21.5001	1892.01
10	DCIS	Left	N/A	N/A	N/A	62	post	caucasian	Left	yellow-cloudy	26.7981	750.346
									Right	yellow-cloudy	27.5153	770.427
11	IC (ductal)	Right	3	G3 pT2 pN0	ER+ve/HER2-ve	50	post	caucasian	Left	light brown-cloudy	35.1364	1686.55
									Right	light brown-cloudy	22.7391	636.696
12	IC (ductal)	Right	3	G3 T1c	ER+ve/HER2-ve	86	post	caucasian	Left	light brown-cloudy	58.8052	11643.4
									Right	light brown-cloudy	69.478	8893.18
13	IC (ductal)	Left	2	G2 pT1b pN0	ND	56	post	caucasian	Left	white-cloudy	4.84222	121.056
									Right	white-cloudy	8.73442	218.36
14	IC (lobular)	Left	2	G2 pT3 N2	ER+ve/HER2-ve	68	post	caucasian	Left	gray-cloudy	26.352	527.04
									Right	white brown-cloudy	10.1361	202.721
15	Normal	N/A	N/A	N/A	N/A	22	pre	caucasian	Left	greenish-clear	21.3249	597.098
									Right	white-cloudy	32.5303	1561.45
