# Supplementary material for: Nipple aspirate fluid—A liquid biopsy for diagnosing breast health
Source: Proteomics Clin Appl. 2017 Jun 26;11(9-10):1700015. doi: 10.1002/prca.201700015 (PMC5638085; doi:10.1002/prca.201700015)
Supplement: Supplementary file 4 — Supplementary Table S2 [file PRCA-11-na-s004.xlsx]

## Sheet: Sheet1
UniProt Accession	Description	Coverage	# Peptides	# PSMs	# Unique Peptides	# Protein Groups	# AAs	MW [kDa]	calc. pI	Entrez Gene ID	Gene ID	Ensembl Gene ID	Score Mascot	# Peptides Mascot	HV-L normal	HV-R normal	PB-L normal	PB-R tumour	PD-L tumour	PD-R normal	PI-L normal	PI-R tumour
P61604	10 kDa heat shock protein, mitochondrial OS=Homo sapiens GN=HSPE1 PE=1 SV=2	25.4902	2	42	2	1	102	10.925	8.92	3336	HSPE1	ENSG00000115541	726.66	2	3300000	6800000	13000000					750000
Q9NRX4	14 kDa phosphohistidine phosphatase OS=Homo sapiens GN=PHPT1 PE=1 SV=1	16.8	1	9	1	1	125	13.824	6.07	29085	PHPT1	ENSG00000054148	36.78	1		270000	750000	790000
P31946	14-3-3 protein beta/alpha OS=Homo sapiens GN=YWHAB PE=1 SV=3	30.8943	6	299	4	1	246	28.065	4.83	7529	YWHAB	ENSG00000166913	3953.21	6	2600000	4200000	10000000	7500000	5500000	11000000	6300000	9300000
P62258	14-3-3 protein epsilon OS=Homo sapiens GN=YWHAE PE=1 SV=1	45.098	12	411	10	1	255	29.155	4.74	7531	YWHAE	ENSG00000108953; ENSG00000274474	5916.59	12	9600000	25000000	56000000	56000000	45000000	50000000	65000000	45000000
Q04917	14-3-3 protein eta OS=Homo sapiens GN=YWHAH PE=1 SV=4	19.1057	4	198	2	1	246	28.201	4.84	7533	YWHAH	ENSG00000128245	2474.59	4	1000000	5000000	31000000	32000000	7000000	12000000		16000000
P61981	14-3-3 protein gamma OS=Homo sapiens GN=YWHAG PE=1 SV=2	42.915	7	234	5	1	247	28.285	4.89	7532	YWHAG	ENSG00000170027	2711.16	7	1900000	6000000	3000000	5400000	8000000	8000000	3900000	7900000
P27348	14-3-3 protein theta OS=Homo sapiens GN=YWHAQ PE=1 SV=1	42.8571	9	278	7	1	245	27.747	4.78	10971	YWHAQ	ENSG00000134308	3773.98	9	980000	4800000	32000000	41000000	7500000	10000000	69000000	33000000
P63104	14-3-3 protein zeta/delta OS=Homo sapiens GN=YWHAZ PE=1 SV=1	42.8571	8	559	6	1	245	27.728	4.79	7534	YWHAZ	ENSG00000164924	10695.8	8	16000000	30000000	60000000	53000000	48000000	58000000	85000000	66000000
O60613	15 kDa selenoprotein OS=Homo sapiens GN=SEP15 PE=1 SV=3	15.4321	2	21	2	1	162	17.78	5.03	9403	SEP15	ENSG00000183291	311.743	2	2200000	5600000				1900000	2800000	2600000
P15428	15-hydroxyprostaglandin dehydrogenase [NAD(+)] OS=Homo sapiens GN=HPGD PE=1 SV=1	47.7444	9	234	9	1	266	28.959	5.86	3248	HPGD	ENSG00000164120	4683.62	9			57000000	37000000		1500000	11000000	5900000
Q8WTS1	1-acylglycerol-3-phosphate O-acyltransferase ABHD5 OS=Homo sapiens GN=ABHD5 PE=1 SV=1	14.3266	3	45	3	1	349	39.071	6.61	51099	ABHD5	ENSG00000011198	721.25	3	2700000	4900000			6400000
Q01970	1-phosphatidylinositol 4,5-bisphosphate phosphodiesterase beta-3 OS=Homo sapiens GN=PLCB3 PE=1 SV=2	2.26904	2	5	2	1	1234	138.713	5.9	5331	PLCB3	ENSG00000149782	27.1033	2			3100000
P51178	1-phosphatidylinositol 4,5-bisphosphate phosphodiesterase delta-1 OS=Homo sapiens GN=PLCD1 PE=1 SV=2	7.53968	3	15	3	1	756	85.611	6.7	5333	PLCD1	ENSG00000187091	222.95	3			16000000	1300000	3200000			2300000
P09543	2',3'-cyclic-nucleotide 3'-phosphodiesterase OS=Homo sapiens GN=CNP PE=1 SV=2	37.5297	14	302	14	1	421	47.549	9.07	1267	CNP	ENSG00000173786	3584.92	14	5900000	11000000	18000000	12000000	11000000	1200000	15000000	8900000
Q16698	2,4-dienoyl-CoA reductase, mitochondrial OS=Homo sapiens GN=DECR1 PE=1 SV=1	8.65672	2	4	2	1	335	36.045	9.28	1666	DECR1	ENSG00000104325	36.3533	2			4000000
P62333	26S protease regulatory subunit 10B OS=Homo sapiens GN=PSMC6 PE=1 SV=1	3.59897	1	3	1	1	389	44.145	7.49	5706	PSMC6	ENSG00000100519	67.7966	1				6100000
P62195	26S protease regulatory subunit 8 OS=Homo sapiens GN=PSMC5 PE=1 SV=1	8.867	2	7	2	1	406	45.597	7.55	5705	PSMC5	ENSG00000087191	51.58	2			1300000	850000
Q99460	26S proteasome non-ATPase regulatory subunit 1 OS=Homo sapiens GN=PSMD1 PE=1 SV=2	1.25918	1	12	1	1	953	105.769	5.39	5707	PSMD1	ENSG00000173692	160.524	1			8500000	13000000		2100000	4900000	3700000
Q13200	26S proteasome non-ATPase regulatory subunit 2 OS=Homo sapiens GN=PSMD2 PE=1 SV=3	1.65198	1	12	1	1	908	100.136	5.2	5708	PSMD2	ENSG00000175166	36.57	1			1100000	3800000
O43242	26S proteasome non-ATPase regulatory subunit 3 OS=Homo sapiens GN=PSMD3 PE=1 SV=2	2.43446	1	5	1	1	534	60.939	8.44	5709	PSMD3	ENSG00000108344	28.13	1			2100000	1200000
Q16401	26S proteasome non-ATPase regulatory subunit 5 OS=Homo sapiens GN=PSMD5 PE=1 SV=3	9.72222	3	10	3	1	504	56.16	5.48	5711	PSMD5	ENSG00000095261	89.4216	3			3000000	2600000				2000000
Q15008	26S proteasome non-ATPase regulatory subunit 6 OS=Homo sapiens GN=PSMD6 PE=1 SV=1	9.2545	3	9	3	1	389	45.502	5.62	9861	PSMD6	ENSG00000163636	71.2645	3			1600000	2900000
O43598	2'-deoxynucleoside 5'-phosphate N-hydrolase 1 OS=Homo sapiens GN=DNPH1 PE=1 SV=1	9.77011	1	17	1	1	174	19.097	5.05	10591	C6orf108; DNPH1	ENSG00000112667	96.4922	1	850000	5200000	3600000			7900000		2000000
O95861	3'(2'),5'-bisphosphate nucleotidase 1 OS=Homo sapiens GN=BPNT1 PE=1 SV=1	3.57143	1	8	1	1	308	33.371	5.69	10380	BPNT1	ENSG00000162813	57.0627	1	620000	1600000	3900000
P46952	3-hydroxyanthranilate 3,4-dioxygenase OS=Homo sapiens GN=HAAO PE=1 SV=2	42.6573	7	22	7	1	286	32.536	5.88	23498	HAAO	ENSG00000162882	614.049	7			5800000	4500000			6900000
Q9BUT1	3-hydroxybutyrate dehydrogenase type 2 OS=Homo sapiens GN=BDH2 PE=1 SV=2	19.5918	3	10	3	1	245	26.707	7.65	56898	BDH2	ENSG00000164039	168.447	3		3700000	11000000					1200000
P31937	3-hydroxyisobutyrate dehydrogenase, mitochondrial OS=Homo sapiens GN=HIBADH PE=1 SV=2	4.16667	1	9	1	1	336	35.306	8.13	11112	HIBADH	ENSG00000106049	56.8799	1			5800000	8700000
Q6NVY1	3-hydroxyisobutyryl-CoA hydrolase, mitochondrial OS=Homo sapiens GN=HIBCH PE=1 SV=2	3.10881	1	3	1	1	386	43.454	8.19	26275	HIBCH	ENSG00000198130	47.5881	1				4800000
P09110	3-ketoacyl-CoA thiolase, peroxisomal OS=Homo sapiens GN=ACAA1 PE=1 SV=2	29.2453	7	30	7	1	424	44.264	8.44	30	ACAA1	ENSG00000060971	462.864	7	360000		14000000	22000000
P56937	3-keto-steroid reductase OS=Homo sapiens GN=HSD17B7 PE=1 SV=1	3.51906	1	6	1	1	341	38.182	8.1	51478	HSD17B7	ENSG00000132196	40.9	1	2000000	1900000
P46783	40S ribosomal protein S10 OS=Homo sapiens GN=RPS10 PE=1 SV=1	5.45455	1	49	1	1	165	18.886	10.15	6204	RPS10	ENSG00000124614	878.45	1	2900000	5800000	19000000	18000000	4200000	9800000	19000000	9200000
P25398	40S ribosomal protein S12 OS=Homo sapiens GN=RPS12 PE=1 SV=3	11.3636	1	14	1	1	132	14.505	7.21	6206	RPS12	ENSG00000112306	138.087	1	1200000	11000000	15000000	3000000		2800000	640000	1500000
P62277	40S ribosomal protein S13 OS=Homo sapiens GN=RPS13 PE=1 SV=2	8.60927	1	11	1	1	151	17.212	10.54	6207	RPS13	ENSG00000110700	175.778	1		490000	9400000	15000000
P62263	40S ribosomal protein S14 OS=Homo sapiens GN=RPS14 PE=1 SV=3	8.60927	1	5	1	1	151	16.263	10.05	6208	RPS14	ENSG00000164587	45.63	1	1700000		3900000	1700000
P62244	40S ribosomal protein S15a OS=Homo sapiens GN=RPS15A PE=1 SV=2	10.7692	1	5	1	1	130	14.83	10.13	6210	RPS15A	ENSG00000134419	28.67	1		2100000
P62249	40S ribosomal protein S16 OS=Homo sapiens GN=RPS16 PE=1 SV=2	15.0685	2	32	2	1	146	16.435	10.21	6217	RPS16	ENSG00000105193	384.111	2	1800000	2300000	7100000	11000000		920000		1200000
P08708	40S ribosomal protein S17 OS=Homo sapiens GN=RPS17 PE=1 SV=2	16.2963	1	2	1	1	135	15.54	9.85	6218	RPS17; RPS17L	ENSG00000182774; ENSG00000278229	30.36	1
P62269	40S ribosomal protein S18 OS=Homo sapiens GN=RPS18 PE=1 SV=3	19.0789	3	17	3	1	152	17.708	10.99	6222	RPS18	ENSG00000223367; ENSG00000226225; ENSG00000231500; ENSG00000235650; ENSG00000096150	130.194	3	1200000	14000000				4400000
P15880	40S ribosomal protein S2 OS=Homo sapiens GN=RPS2 PE=1 SV=2	14.3345	3	51	3	1	293	31.305	10.24	6187	RPS2	ENSG00000140988	562.566	3	1400000	2200000	9900000	14000000		4400000
P60866	40S ribosomal protein S20 OS=Homo sapiens GN=RPS20 PE=1 SV=1	9.2437	1	4	1	1	119	13.364	9.94	6224	RPS20	ENSG00000008988	55.55	1			680000
P63220	40S ribosomal protein S21 OS=Homo sapiens GN=RPS21 PE=1 SV=1	16.8675	1	5	1	1	83	9.106	8.5	6227	RPS21	ENSG00000171858	25.48	1	58000	420000
P62266	40S ribosomal protein S23 OS=Homo sapiens GN=RPS23 PE=1 SV=3	7.69231	1	2	1	1	143	15.798	10.49	6228	RPS23	ENSG00000186468	66.56	1		1800000	24000000
P62854	40S ribosomal protein S26 OS=Homo sapiens GN=RPS26 PE=1 SV=3	36.5217	3	22	3	1	115	13.007	11	6231; 101929876; 728937	RPS26; LOC101929876; RPS26P25	ENSG00000197728	174.915	3		3000000	4100000	8000000
P62857	40S ribosomal protein S28 OS=Homo sapiens GN=RPS28 PE=1 SV=1	17.3913	1	2	1	1	69	7.836	10.7	6234	RPS28	ENSG00000233927	32.66	1	4200000	4200000
P23396	40S ribosomal protein S3 OS=Homo sapiens GN=RPS3 PE=1 SV=2	43.2099	8	69	8	1	243	26.671	9.66	6188	RPS3	ENSG00000149273	490.946	8	2200000	4600000	7100000	8200000		5500000		3800000
P61247	40S ribosomal protein S3a OS=Homo sapiens GN=RPS3A PE=1 SV=2	11.7424	2	22	2	1	264	29.926	9.73	6189	RPS3A	ENSG00000145425	87.5167	2	2000000	4000000	16000000	15000000		4900000	4500000
P62701	40S ribosomal protein S4, X isoform OS=Homo sapiens GN=RPS4X PE=1 SV=2	30.038	7	93	7	1	263	29.579	10.15	6191	RPS4X	ENSG00000198034	720.8	7	2900000	3100000	12000000	14000000	3000000	6500000	18000000	5000000
P46782	40S ribosomal protein S5 OS=Homo sapiens GN=RPS5 PE=1 SV=4	13.7255	2	83	2	1	204	22.862	9.72	6193	RPS5	ENSG00000083845	1890.99	2	2100000	2700000	21000000	19000000	2700000	8300000	10000000	7600000
P62753	40S ribosomal protein S6 OS=Homo sapiens GN=RPS6 PE=1 SV=1	6.82731	1	6	1	1	249	28.663	10.84	6194	RPS6	ENSG00000137154	84.1833	1	740000	1000000	4800000
P62081	40S ribosomal protein S7 OS=Homo sapiens GN=RPS7 PE=1 SV=1	17.5258	2	16	2	1	194	22.113	10.1	6201	RPS7	ENSG00000171863	261.74	2			15000000	17000000		5500000	8400000
P62241	40S ribosomal protein S8 OS=Homo sapiens GN=RPS8 PE=1 SV=2	26.4423	4	31	4	1	208	24.19	10.32	6202	RPS8	ENSG00000142937	464.159	4	2200000	3300000	8200000	4700000		4200000
P08865	40S ribosomal protein SA OS=Homo sapiens GN=RPSA PE=1 SV=4	38.6441	7	81	7	1	295	32.833	4.87	3921	RPSA	ENSG00000168028	842.979	7	3600000	3000000	4900000	10000000		5000000	7900000
Q9BRK5	45 kDa calcium-binding protein OS=Homo sapiens GN=SDF4 PE=1 SV=1	46.4088	11	139	11	1	362	41.78	4.86	51150	SDF4	ENSG00000078808	922.351	11	11000000	26000000	970000	2900000		4000000	10000000	4700000
P08195	4F2 cell-surface antigen heavy chain OS=Homo sapiens GN=SLC3A2 PE=1 SV=3	30.9524	13	273	13	1	630	67.952	5.01	6520	SLC3A2	ENSG00000168003	3954.9	13	7600000	13000000	32000000	55000000	33000000	30000000	140000000	110000000
P49189	4-trimethylaminobutyraldehyde dehydrogenase OS=Homo sapiens GN=ALDH9A1 PE=1 SV=3	15.9919	6	86	6	1	494	53.767	5.87	223	ALDH9A1		739.5	6	5900000	10000000	8900000	4200000	6600000	3600000	5300000	2200000
Q13131	5'-AMP-activated protein kinase catalytic subunit alpha-1 OS=Homo sapiens GN=PRKAA1 PE=1 SV=4	1.78891	1	4	1	1	559	63.969	8.12	5562	PRKAA1	ENSG00000132356	43.26	1		410000		2000000
P21589	5'-nucleotidase OS=Homo sapiens GN=NT5E PE=1 SV=1	40.4181	16	245	16	1	574	63.327	7.03	4907	NT5E	ENSG00000135318	3461.74	16		1200000	18000000	16000000	8000000	1400000	83000000	64000000
P10809	60 kDa heat shock protein, mitochondrial OS=Homo sapiens GN=HSPD1 PE=1 SV=2	25.829	10	64	10	1	573	61.016	5.87	3329	HSPD1	ENSG00000144381	729.509	10	350000		12000000	17000000			21000000	4000000
P10155	60 kDa SS-A/Ro ribonucleoprotein OS=Homo sapiens GN=TROVE2 PE=1 SV=2	5.01859	2	12	2	1	538	60.631	8.03	6738	TROVE2	ENSG00000116747	93.6567	2			1300000	1900000	500000
P05388	60S acidic ribosomal protein P0 OS=Homo sapiens GN=RPLP0 PE=1 SV=1	16.4038	4	56	4	1	317	34.252	5.97	6175	RPLP0	ENSG00000089157	892.075	4	1300000	5700000	7100000	8900000		4600000
P05386	60S acidic ribosomal protein P1 OS=Homo sapiens GN=RPLP1 PE=1 SV=1	14.0351	1	39	1	1	114	11.507	4.32	6176	RPLP1	ENSG00000137818	725.064	1	8400000	16000000	43000000	38000000	6200000	30000000	22000000	18000000
P05387	60S acidic ribosomal protein P2 OS=Homo sapiens GN=RPLP2 PE=1 SV=1	40.8696	4	41	4	1	115	11.658	4.54	6181	RPLP2	ENSG00000177600	547.333	4	6600000	10000000	1200000			11000000
P62906	60S ribosomal protein L10a OS=Homo sapiens GN=RPL10A PE=1 SV=2	13.3641	2	29	2	1	217	24.816	9.94	4736	RPL10A	ENSG00000198755	166.361	2	1100000	2300000	6600000	5700000		1500000
P62913	60S ribosomal protein L11 OS=Homo sapiens GN=RPL11 PE=1 SV=2	7.86517	1	11	1	1	178	20.24	9.6	6135	RPL11	ENSG00000142676	192.79	1		5500000	11000000	13000000				1500000
P30050	60S ribosomal protein L12 OS=Homo sapiens GN=RPL12 PE=1 SV=1	27.8788	3	21	3	1	165	17.808	9.42	6136	RPL12	ENSG00000197958	219.57	3	2600000	4600000	4000000	4400000		3800000
P26373	60S ribosomal protein L13 OS=Homo sapiens GN=RPL13 PE=1 SV=4	3.79147	1	8	1	1	211	24.247	11.65	6137	RPL13	ENSG00000167526	67.8879	1	3500000		7500000
P40429	60S ribosomal protein L13a OS=Homo sapiens GN=RPL13A PE=1 SV=2	5.41872	1	3	1	1	203	23.562	10.93	23521	RPL13A	ENSG00000142541	26.98	1		1300000		3200000
P50914	60S ribosomal protein L14 OS=Homo sapiens GN=RPL14 PE=1 SV=4	5.11628	1	5	1	1	215	23.417	10.93	9045	RPL14	ENSG00000188846	36.78	1		2600000		4100000
P61313	60S ribosomal protein L15 OS=Homo sapiens GN=RPL15 PE=1 SV=2	5.88235	1	19	1	1	204	24.131	11.62	6138	RPL15	ENSG00000174748	54.01	1		2300000	4900000	5000000			2800000
Q07020	60S ribosomal protein L18 OS=Homo sapiens GN=RPL18 PE=1 SV=2	19.6809	3	28	3	1	188	21.621	11.72	6141	RPL18	ENSG00000063177	396.741	3	3400000	3300000	11000000	8700000
Q02543	60S ribosomal protein L18a OS=Homo sapiens GN=RPL18A PE=1 SV=2	19.3182	3	17	3	1	176	20.749	10.71	6142	RPL18A	ENSG00000105640	171.233	3	4100000	1400000	4800000	4800000				640000
P46778	60S ribosomal protein L21 OS=Homo sapiens GN=RPL21 PE=1 SV=2	9.375	1	21	1	1	160	18.553	10.49	6144	RPL21	ENSG00000122026	234.803	1	1500000	5100000	23000000	6800000			3200000	1900000
P35268	60S ribosomal protein L22 OS=Homo sapiens GN=RPL22 PE=1 SV=2	18.75	2	20	2	1	128	14.778	9.19	6146	RPL22	ENSG00000116251	196.558	2	4500000	4800000	16000000	20000000
P62829	60S ribosomal protein L23 OS=Homo sapiens GN=RPL23 PE=1 SV=1	25	2	10	2	1	140	14.856	10.51	9349	RPL23	ENSG00000125691	76.06	2	880000	3200000		2700000		2200000
P62750	60S ribosomal protein L23a OS=Homo sapiens GN=RPL23A PE=1 SV=1	8.33333	1	6	1	1	156	17.684	10.45	6147	RPL23A	ENSG00000198242	85.1247	1	5900000	4800000
P61353	60S ribosomal protein L27 OS=Homo sapiens GN=RPL27 PE=1 SV=2	6.61765	1	4	1	1	136	15.788	10.56	6155	RPL27	ENSG00000131469	32.58	1	2700000	3800000		7000000
P47914	60S ribosomal protein L29 OS=Homo sapiens GN=RPL29 PE=1 SV=2	9.43396	1	20	1	1	159	17.741	11.66	6159	RPL29	ENSG00000162244	170.352	1	1500000	1900000		930000		540000
P39023	60S ribosomal protein L3 OS=Homo sapiens GN=RPL3 PE=1 SV=2	7.69231	2	12	2	1	403	46.08	10.18	6122	RPL3	ENSG00000100316	56.9067	2		5400000	1800000	860000
P62888	60S ribosomal protein L30 OS=Homo sapiens GN=RPL30 PE=1 SV=2	24.3478	2	7	2	1	115	12.776	9.63	6156	RPL30	ENSG00000156482	53.98	2	2700000	1800000		2800000
P62899	60S ribosomal protein L31 OS=Homo sapiens GN=RPL31 PE=1 SV=1	11.2	1	7	1	1	125	14.454	10.54	6160	RPL31	ENSG00000071082	99.0623	1	4100000	4500000		11000000
P62910	60S ribosomal protein L32 OS=Homo sapiens GN=RPL32 PE=1 SV=2	9.62963	1	10	1	1	135	15.85	11.33	6161	RPL32	ENSG00000144713	139.347	1	91000	520000			580000		600000	1700000
P61513	60S ribosomal protein L37a OS=Homo sapiens GN=RPL37A PE=1 SV=2	19.5652	1	2	1	1	92	10.268	10.43	6168	RPL37A	ENSG00000197756	42.04	1			3500000
P63173	60S ribosomal protein L38 OS=Homo sapiens GN=RPL38 PE=1 SV=2	18.5714	1	25	1	1	70	8.213	10.1	6169	RPL38	ENSG00000172809	138.53	1	540000	2600000	1300000	5000000		2600000
P36578	60S ribosomal protein L4 OS=Homo sapiens GN=RPL4 PE=1 SV=5	6.08899	2	28	2	1	427	47.667	11.06	6124	RPL4	ENSG00000174444	56.6967	2	640000	2700000	2700000	1700000		1700000
P46777	60S ribosomal protein L5 OS=Homo sapiens GN=RPL5 PE=1 SV=3	6.06061	1	8	1	1	297	34.341	9.72	6125	RPL5	ENSG00000122406	87.78	1	430000	600000		4400000
Q02878	60S ribosomal protein L6 OS=Homo sapiens GN=RPL6 PE=1 SV=3	5.20833	1	25	1	1	288	32.708	10.58	6128	RPL6	ENSG00000089009	308.376	1		410000	4100000	2800000
P18124	60S ribosomal protein L7 OS=Homo sapiens GN=RPL7 PE=1 SV=1	10.0806	2	17	2	1	248	29.207	10.65	6129	RPL7	ENSG00000147604	111.418	2			12000000	9900000
P62424	60S ribosomal protein L7a OS=Homo sapiens GN=RPL7A PE=1 SV=2	4.88722	1	13	1	1	266	29.977	10.61	6130	RPL7A	ENSG00000148303; ENSG00000280858	256.657	1	4600000	8000000	2100000	3300000
P32969	60S ribosomal protein L9 OS=Homo sapiens GN=RPL9 PE=1 SV=1	23.9583	3	20	3	1	192	21.85	9.95	6133	RPL9	ENSG00000163682	106.437	3	1400000	1200000	950000	1600000
P52209	6-phosphogluconate dehydrogenase, decarboxylating OS=Homo sapiens GN=PGD PE=1 SV=3	32.5052	11	138	11	1	483	53.106	7.23	5226	PGD	ENSG00000142657	2556.93	11	5400000	8000000	14000000	28000000	14000000	36000000	15000000	20000000
O95336	6-phosphogluconolactonase OS=Homo sapiens GN=PGLS PE=1 SV=2	32.1705	5	56	5	1	258	27.53	6.05	25796	PGLS	ENSG00000130313	268.753	5	1100000	2900000	14000000	8700000	5100000	3300000	12000000	15000000
P11021	78 kDa glucose-regulated protein OS=Homo sapiens GN=HSPA5 PE=1 SV=2	39.4495	21	440	20	1	654	72.288	5.16	3309	HSPA5	ENSG00000044574	5710.7	21	23000000	39000000	17000000	27000000	6600000	27000000	52000000	61000000
Q9UBM7	7-dehydrocholesterol reductase OS=Homo sapiens GN=DHCR7 PE=1 SV=1	5.05263	2	6	2	1	475	54.454	8.7	1717	DHCR7	ENSG00000172893	254.67	2			22000000	22000000
Q969T7	7-methylguanosine phosphate-specific 5'-nucleotidase OS=Homo sapiens GN=NT5C3B PE=1 SV=4	2.66667	1	10	1	1	300	34.367	6.38	115024	NT5C3B; NT5C3L	ENSG00000141698	34.9416	1
Q86V21	Acetoacetyl-CoA synthetase OS=Homo sapiens GN=AACS PE=1 SV=1	22.0238	12	122	12	1	672	75.096	6.24	65985	AACS	ENSG00000081760	1413.16	12		130000	20000000	12000000
A1L0T0	Acetolactate synthase-like protein OS=Homo sapiens GN=ILVBL PE=1 SV=2	6.32911	2	3	2	1	632	67.825	8.15	10994	ILVBL	ENSG00000105135	25.03	2				930000
Q9BWD1	Acetyl-CoA acetyltransferase, cytosolic OS=Homo sapiens GN=ACAT2 PE=1 SV=2	31.738	5	25	5	1	397	41.324	6.92	39	ACAT2	ENSG00000120437	375.155	5		110000	20000000	15000000
Q13085	Acetyl-CoA carboxylase 1 OS=Homo sapiens GN=ACACA PE=1 SV=2	2.25916	4	11	4	1	2346	265.385	6.37	31	ACACA	ENSG00000278540; ENSG00000275176	177.508	4			5000000	3100000
Q9NR19	Acetyl-coenzyme A synthetase, cytoplasmic OS=Homo sapiens GN=ACSS2 PE=1 SV=1	12.9815	5	23	5	1	701	78.529	6.46	55902	ACSS2	ENSG00000131069	242.462	5	950000	1300000	6300000	6000000
Q13510	Acid ceramidase OS=Homo sapiens GN=ASAH1 PE=1 SV=5	52.9114	19	1104	19	1	395	44.631	7.62	427	ASAH1	ENSG00000104763	15053	19	3500000	14000000	160000000	120000000	280000000	220000000	340000000	310000000
Q92484	Acid sphingomyelinase-like phosphodiesterase 3a OS=Homo sapiens GN=SMPDL3A PE=1 SV=2	3.31126	1	26	1	1	453	51.228	6.33	10924	SMPDL3A	ENSG00000172594	49.4355	1	90000	650000	1900000	4600000		3500000	7500000	4800000
Q92485	Acid sphingomyelinase-like phosphodiesterase 3b OS=Homo sapiens GN=SMPDL3B PE=2 SV=2	43.7363	11	522	11	1	455	50.781	5.64	27293	SMPDL3B	ENSG00000130768	5077.96	11	17000000	38000000	11000000	13000000	8700000	17000000	83000000	130000000
P68032	Actin, alpha cardiac muscle 1 OS=Homo sapiens GN=ACTC1 PE=1 SV=1	29.7082	9	1628	2	1	377	41.992	5.39	70	ACTC1	ENSG00000159251	14578.4	9	39000000	35000000	150000000	66000000	180000000	60000000	51000000	100000000
P60709	Actin, cytoplasmic 1 OS=Homo sapiens GN=ACTB PE=1 SV=1	58.9333	17	3351	10	1	375	41.71	5.48	60	ACTB	ENSG00000075624	48916.1	17	180000000	210000000	74000000	45000000	580000000	680000000	670000000	510000000
P61160	Actin-related protein 2 OS=Homo sapiens GN=ACTR2 PE=1 SV=1	6.85279	2	10	2	1	394	44.732	6.74	10097	ACTR2	ENSG00000138071	55.09	2	1100000	2500000				6100000
Q92747	Actin-related protein 2/3 complex subunit 1A OS=Homo sapiens GN=ARPC1A PE=1 SV=2	9.45946	2	20	1	1	370	41.543	8.18	10552	ARPC1A	ENSG00000241685	186.609	2			2200000	2700000
O15143	Actin-related protein 2/3 complex subunit 1B OS=Homo sapiens GN=ARPC1B PE=1 SV=3	17.2043	4	46	3	1	372	40.923	8.35	10095	ARPC1B	ENSG00000130429	276.911	4	39000		8600000		8900000	5700000	23000000	5800000
O15144	Actin-related protein 2/3 complex subunit 2 OS=Homo sapiens GN=ARPC2 PE=1 SV=1	9.66667	3	17	3	1	300	34.311	7.36	10109	ARPC2	ENSG00000163466	69.268	3		6100000	6400000	8800000				5900000
O15145	Actin-related protein 2/3 complex subunit 3 OS=Homo sapiens GN=ARPC3 PE=1 SV=3	13.4831	2	8	2	1	178	20.533	8.59	10094	ARPC3	ENSG00000111229	186.317	2	1800000		11000000		1200000	1400000
P59998	Actin-related protein 2/3 complex subunit 4 OS=Homo sapiens GN=ARPC4 PE=1 SV=3	42.8571	5	36	5	1	168	19.654	8.43	10093	ARPC4	ENSG00000241553	459.462	5	3500000	2000000	6200000	20000000	6700000	6500000	28000000	12000000
O15511	Actin-related protein 2/3 complex subunit 5 OS=Homo sapiens GN=ARPC5 PE=1 SV=3	7.94702	1	18	1	1	151	16.31	5.67	10092	ARPC5	ENSG00000162704	408.725	1		6100000	21000000	13000000	7300000	26000000	15000000	20000000
Q9BPX5	Actin-related protein 2/3 complex subunit 5-like protein OS=Homo sapiens GN=ARPC5L PE=1 SV=1	7.84314	1	2	1	1	153	16.931	6.6	81873	ARPC5L	ENSG00000136950	40.63	1			14000000
P61158	Actin-related protein 3 OS=Homo sapiens GN=ACTR3 PE=1 SV=3	39.7129	11	115	11	1	418	47.341	5.88	10096	ACTR3	ENSG00000115091	1139.75	11	2600000	3300000	6800000	10000000	10000000	22000000	13000000	11000000
P13798	Acylamino-acid-releasing enzyme OS=Homo sapiens GN=APEH PE=1 SV=4	3.14208	2	13	2	1	732	81.173	5.48	327	APEH	ENSG00000164062	165.587	2	1300000		31000000	13000000		4200000
P07108	Acyl-CoA-binding protein OS=Homo sapiens GN=DBI PE=1 SV=2	65.5172	6	490	6	1	87	10.038	6.57	1622	DBI	ENSG00000155368	2701.36	6	28000000	34000000	95000000	64000000	98000000	56000000	63000000	50000000
Q08AH1	Acyl-coenzyme A synthetase ACSM1, mitochondrial OS=Homo sapiens GN=ACSM1 PE=1 SV=1	38.8215	15	203	15	1	577	65.231	8.28	116285	ACSM1	ENSG00000166743	2600.66	15			19000000	30000000			20000000	10000000
Q53FZ2	Acyl-coenzyme A synthetase ACSM3, mitochondrial OS=Homo sapiens GN=ACSM3 PE=1 SV=2	9.55631	5	30	5	1	586	66.111	9.04	6296	ACSM3	ENSG00000005187	421.388	5			9700000	7400000
P49753	Acyl-coenzyme A thioesterase 2, mitochondrial OS=Homo sapiens GN=ACOT2 PE=1 SV=6	2.27743	1	5	1	1	483	53.185	8.47	10965	ACOT2	ENSG00000119673	98.7545	1							5200000	2800000
O75608	Acyl-protein thioesterase 1 OS=Homo sapiens GN=LYPLA1 PE=1 SV=1	33.0435	4	10	4	1	230	24.653	6.77	10434	LYPLA1	ENSG00000120992	164.05	4	320000		14000000	18000000
O95372	Acyl-protein thioesterase 2 OS=Homo sapiens GN=LYPLA2 PE=1 SV=1	7.79221	1	4	1	1	231	24.721	7.23	11313	LYPLA2	ENSG00000011009	36.16	1			6100000	1700000
O15204	ADAM DEC1 OS=Homo sapiens GN=ADAMDEC1 PE=1 SV=2	10.2128	3	8	3	1	470	52.742	7.34	27299	ADAMDEC1	ENSG00000134028	91.7567	3						9800000
P46108	Adapter molecule crk OS=Homo sapiens GN=CRK PE=1 SV=2	10.5263	2	12	2	1	304	33.81	5.55	1398	CRK	ENSG00000167193	61.95	2			9000000	4100000	2600000		3000000	820000
Q9NVZ3	Adaptin ear-binding coat-associated protein 2 OS=Homo sapiens GN=NECAP2 PE=1 SV=1	3.80228	1	3	1	1	263	28.321	8.38	55707	NECAP2	ENSG00000157191	25.91	1			2400000	7300000
P07741	Adenine phosphoribosyltransferase OS=Homo sapiens GN=APRT PE=1 SV=2	50	6	36	6	1	180	19.595	6.02	353	APRT	ENSG00000198931	468.953	6	2000000	5400000	2700000	5600000		3900000	7300000	4000000
P23526	Adenosylhomocysteinase OS=Homo sapiens GN=AHCY PE=1 SV=4	18.5185	7	55	7	1	432	47.685	6.34	191	AHCY	ENSG00000101444	634.09	7	1400000	890000	32000000	17000000	52000000	22000000		1700000
O60266	Adenylate cyclase type 3 OS=Homo sapiens GN=ADCY3 PE=1 SV=3	4.28322	3	16	3	1	1144	128.877	6.58	109	ADCY3	ENSG00000138031	133.587	3	860000	3400000
P00568	Adenylate kinase isoenzyme 1 OS=Homo sapiens GN=AK1 PE=1 SV=3	12.8866	2	18	2	1	194	21.621	8.63	203	AK1	ENSG00000106992	361.837	2	1700000	3800000	4300000
Q9Y6K8	Adenylate kinase isoenzyme 5 OS=Homo sapiens GN=AK5 PE=1 SV=2	2.13523	1	2	1	1	562	63.293	5.07	26289	AK5	ENSG00000154027	44.6201	1			4200000
Q01518	Adenylyl cyclase-associated protein 1 OS=Homo sapiens GN=CAP1 PE=1 SV=5	10.5263	4	32	4	1	475	51.869	8.06	10487	CAP1	ENSG00000131236	197.604	4	4400000	10000000		12000000	3700000	8000000	1600000
Q8IZF3	Adhesion G protein-coupled receptor F4 OS=Homo sapiens GN=ADGRF4 PE=2 SV=3	2.01439	1	864	1	1	695	77.668	9.01	221393	GPR115; ADGRF4	ENSG00000153294	12469.1	1	91000000	400000000	65000000	620000000	1700000000	1300000000	910000000	1300000000
Q8IZP9	Adhesion G-protein coupled receptor G2 OS=Homo sapiens GN=ADGRG2 PE=1 SV=2	1.67158	1	4	1	1	1017	111.521	7.55	10149	GPR64; ADGRG2	ENSG00000173698	25.41	1		4800000
Q9HDC9	Adipocyte plasma membrane-associated protein OS=Homo sapiens GN=APMAP PE=1 SV=2	14.6635	4	31	4	1	416	46.451	6.16	57136	APMAP	ENSG00000101474	183.855	4			26000000	43000000	13000000	12000000	63000000	31000000
P05141	ADP/ATP translocase 2 OS=Homo sapiens GN=SLC25A5 PE=1 SV=7	25.5034	7	56	3	1	298	32.831	9.69	292	SLC25A5	ENSG00000005022	646.428	7			14000000	23000000
P12236	ADP/ATP translocase 3 OS=Homo sapiens GN=SLC25A6 PE=1 SV=4	21.4765	5	55	1	1	298	32.845	9.74	293	SLC25A6	ENSG00000169100	617.642	5			6900000	10000000				600000
Q9BRR6	ADP-dependent glucokinase OS=Homo sapiens GN=ADPGK PE=1 SV=1	3.21932	1	3	1	1	497	54.055	6.2	83440	ADPGK		58.6733	1	45000	64000
Q10588	ADP-ribosyl cyclase/cyclic ADP-ribose hydrolase 2 OS=Homo sapiens GN=BST1 PE=1 SV=2	34.2767	7	165	7	1	318	35.701	7.8	683	BST1	ENSG00000109743	783.929	7		2700000	20000000	13000000	8100000	18000000	2800000	8400000
P61204	ADP-ribosylation factor 3 OS=Homo sapiens GN=ARF3 PE=1 SV=2	55.8011	10	402	4	1	181	20.588	7.43	377	ARF3	ENSG00000134287	4955.24	10	3900000	7300000	26000000	24000000	15000000	15000000	5500000	17000000
P18085	ADP-ribosylation factor 4 OS=Homo sapiens GN=ARF4 PE=1 SV=3	53.3333	9	331	4	1	180	20.498	7.14	378	ARF4	ENSG00000168374	3163.37	9	3900000	9200000	17000000	12000000	7500000	2800000	21000000	4100000
P84085	ADP-ribosylation factor 5 OS=Homo sapiens GN=ARF5 PE=1 SV=2	43.3333	7	297	1	1	180	20.517	6.79	381	ARF5	ENSG00000004059	3115.66	7			7000000
P62330	ADP-ribosylation factor 6 OS=Homo sapiens GN=ARF6 PE=1 SV=2	41.7143	6	107	6	1	175	20.069	8.95	382	ARF6	ENSG00000165527	1505.62	6	3900000	13000000	17000000	8700000	12000000	11000000	5100000	6100000
Q9NXU5	ADP-ribosylation factor-like protein 15 OS=Homo sapiens GN=ARL15 PE=1 SV=1	8.82353	1	4	1	1	204	22.862	5.63	54622	ARL15	ENSG00000185305	32.61	1	1600000	980000
P40617	ADP-ribosylation factor-like protein 4A OS=Homo sapiens GN=ARL4A PE=1 SV=2	7.5	1	6	1	1	200	22.601	9.17	10124	ARL4A	ENSG00000122644	91.03	1	4500000	6000000
Q9UKK9	ADP-sugar pyrophosphatase OS=Homo sapiens GN=NUDT5 PE=1 SV=1	6.84932	1	4	1	1	219	24.312	4.94	11164	NUDT5	ENSG00000165609	25.28	1			9200000	680000				1600000
P43652	Afamin OS=Homo sapiens GN=AFM PE=1 SV=1	26.3773	13	347	13	1	599	69.024	5.9	173	AFM	ENSG00000079557	3136.95	13	1800000	13000000	22000000	19000000	59000000	110000000	73000000	69000000
O43488	Aflatoxin B1 aldehyde reductase member 2 OS=Homo sapiens GN=AKR7A2 PE=1 SV=3	21.1699	5	31	5	1	359	39.564	7.17	8574	AKR7A2	ENSG00000053371	276.993	5	1700000	5500000	27000000	14000000	11000000		2800000	4100000
O95154	Aflatoxin B1 aldehyde reductase member 3 OS=Homo sapiens GN=AKR7A3 PE=1 SV=2	8.1571	2	4	2	1	331	37.183	7.15	22977	AKR7A3	ENSG00000162482	46.39	2			7000000	5600000
O00468	Agrin OS=Homo sapiens GN=AGRN PE=1 SV=5	33.9139	45	1012	45	1	2067	217.092	6.39	375790	AGRN		16108.3	45	11000000	23000000	11000000	8500000	18000000	31000000	71000000	68000000
P49588	Alanine--tRNA ligase, cytoplasmic OS=Homo sapiens GN=AARS PE=1 SV=2	1.34298	1	3	1	1	968	106.743	5.53	16	AARS	ENSG00000090861	34.56	1		1200000		970000
P14550	Alcohol dehydrogenase [NADP(+)] OS=Homo sapiens GN=AKR1A1 PE=1 SV=3	48.3077	11	391	10	1	325	36.55	6.79	10327	AKR1A1	ENSG00000117448	7010.64	11	8300000	18000000	31000000	26000000	16000000	9700000	37000000	27000000
P11766	Alcohol dehydrogenase class-3 OS=Homo sapiens GN=ADH5 PE=1 SV=4	27.2727	4	25	4	1	374	39.698	7.49	128	ADH5	ENSG00000197894	251.977	4	470000	1100000	10000000	6500000		4000000		1500000
P47895	Aldehyde dehydrogenase family 1 member A3 OS=Homo sapiens GN=ALDH1A3 PE=1 SV=2	4.6875	2	10	2	1	512	56.073	7.25	220	ALDH1A3	ENSG00000184254	56.36	2		900000	5400000	5300000	340000
P05091	Aldehyde dehydrogenase, mitochondrial OS=Homo sapiens GN=ALDH2 PE=1 SV=2	4.83559	2	4	2	1	517	56.346	7.05	217	ALDH2	ENSG00000111275	38.98	2			2700000				3500000
C9JRZ8	Aldo-keto reductase family 1 member B15 OS=Homo sapiens GN=AKR1B15 PE=1 SV=2	43.038	9	96	9	1	316	36.514	6.7	441282	AKR1B15	ENSG00000227471	852.927	9			16000000	12000000
P52895	Aldo-keto reductase family 1 member C2 OS=Homo sapiens GN=AKR1C2 PE=1 SV=3	27.8638	5	51	4	1	323	36.712	7.49	1646	AKR1C2	ENSG00000151632	611.731	5	1500000	3100000	6700000	6400000
P42330	Aldo-keto reductase family 1 member C3 OS=Homo sapiens GN=AKR1C3 PE=1 SV=4	17.6471	4	37	3	1	323	36.83	7.94	8644	AKR1C3	ENSG00000196139	445.106	4	760000	1700000
Q96C23	Aldose 1-epimerase OS=Homo sapiens GN=GALM PE=1 SV=1	7.60234	2	9	2	1	342	37.742	6.65	130589	GALM	ENSG00000143891	369.046	2			22000000	21000000			4800000	6700000
P15121	Aldose reductase OS=Homo sapiens GN=AKR1B1 PE=1 SV=3	9.81013	2	42	1	1	316	35.83	6.98	231	AKR1B1	ENSG00000085662	184.15	2	1800000	1400000	48000000	70000000	3900000	940000	15000000	8700000
P05186	Alkaline phosphatase, tissue-nonspecific isozyme OS=Homo sapiens GN=ALPL PE=1 SV=4	21.5649	7	168	7	1	524	57.269	6.67	249	ALPL	ENSG00000162551	3082.08	7	920000	1200000	26000000	30000000	22000000	27000000	100000000	77000000
Q9BQI0	Allograft inflammatory factor 1-like OS=Homo sapiens GN=AIF1L PE=1 SV=1	10.6667	1	2	1	1	150	17.057	7.2	83543	AIF1L	ENSG00000126878	43.58	1		790000
P51993	Alpha-(1,3)-fucosyltransferase 6 OS=Homo sapiens GN=FUT6 PE=1 SV=1	26.4624	8	124	5	1	359	41.833	8.68	2528	FUT6	ENSG00000156413	1370.82	8	2700000	3100000	950000	1100000				420000
P26572	Alpha-1,3-mannosyl-glycoprotein 2-beta-N-acetylglucosaminyltransferase OS=Homo sapiens GN=MGAT1 PE=1 SV=2	19.5506	5	171	5	1	445	50.846	9.16	4245	MGAT1	ENSG00000131446	602.836	5	1200000	3600000	6200000	11000000	4200000	16000000	28000000	20000000
Q09328	Alpha-1,6-mannosylglycoprotein 6-beta-N-acetylglucosaminyltransferase A OS=Homo sapiens GN=MGAT5 PE=2 SV=1	6.34278	4	46	4	1	741	84.488	8.12	4249	MGAT5	ENSG00000152127	366.58	4		690000	6600000	11000000	6400000	14000000	9200000	7300000
P02763	Alpha-1-acid glycoprotein 1 OS=Homo sapiens GN=ORM1 PE=1 SV=1	50.7463	12	3254	9	1	201	23.497	5.02	5004	ORM1		47837.8	12	95000000	230000000	470000000	320000000	3500000000	2700000000	2300000000	1100000000
P19652	Alpha-1-acid glycoprotein 2 OS=Homo sapiens GN=ORM2 PE=1 SV=2	51.7413	11	2003	8	1	201	23.588	5.11	5005	ORM2	ENSG00000228278	24853.9	11	27000000	66000000	160000000	150000000	1200000000	1200000000	750000000	630000000
P01011	Alpha-1-antichymotrypsin OS=Homo sapiens GN=SERPINA3 PE=1 SV=2	68.3215	29	3668	29	1	423	47.621	5.52	12	SERPINA3	ENSG00000273259; ENSG00000196136	76393	29	1700000000	2800000000	71000000	100000000	200000000	810000000	1900000000	2500000000
P01009	Alpha-1-antitrypsin OS=Homo sapiens GN=SERPINA1 PE=1 SV=3	68.6603	34	11443	34	1	418	46.707	5.59	5265	SERPINA1	ENSG00000197249	165198	34	170000000	610000000	140000000	210000000	7000000000	10000000000	5300000000	6300000000
P04217	Alpha-1B-glycoprotein OS=Homo sapiens GN=A1BG PE=1 SV=4	53.9394	14	1361	14	1	495	54.22	5.86	1	A1BG	ENSG00000121410	19014	14	20000000	44000000	11000000	13000000	200000000	200000000	180000000	150000000
P08697	Alpha-2-antiplasmin OS=Homo sapiens GN=SERPINF2 PE=1 SV=3	19.7556	5	126	5	1	491	54.531	6.29	5345	SERPINF2	ENSG00000167711	780.516	5	210000	1100000	6200000	10000000	4700000	9400000	15000000	7400000
P02765	Alpha-2-HS-glycoprotein OS=Homo sapiens GN=AHSG PE=1 SV=1	49.5913	10	620	10	1	367	39.3	5.72	197	AHSG		6367.25	10	30000000	29000000	15000000	8000000	11000000	100000000	170000000	180000000
P01023	Alpha-2-macroglobulin OS=Homo sapiens GN=A2M PE=1 SV=3	56.2415	57	5171	50	1	1474	163.188	6.46	2	A2M	ENSG00000175899	72983.8	57	10000000	37000000	190000000	190000000	220000000	390000000	2400000000	1400000000
A8K2U0	Alpha-2-macroglobulin-like protein 1 OS=Homo sapiens GN=A2ML1 PE=1 SV=3	2.40715	2	10	2	1	1454	161.004	5.73	144568	A2ML1	ENSG00000166535	95.9686	2			9100000	930000		800000
P12814	Alpha-actinin-1 OS=Homo sapiens GN=ACTN1 PE=1 SV=2	60.7623	46	1957	31	1	892	102.993	5.41	87	ACTN1	ENSG00000072110	32233.7	46	4800000	19000000	47000000	35000000	97000000	120000000	66000000	69000000
O43707	Alpha-actinin-4 OS=Homo sapiens GN=ACTN4 PE=1 SV=2	60.3732	44	1542	29	1	911	104.788	5.44	81	ACTN4	ENSG00000130402	22914	44	4700000	8000000	21000000	12000000	21000000	31000000	38000000	23000000
P49419	Alpha-aminoadipic semialdehyde dehydrogenase OS=Homo sapiens GN=ALDH7A1 PE=1 SV=5	11.1317	5	39	5	1	539	58.45	7.99	501	ALDH7A1	ENSG00000164904	487.755	5		1500000	3700000	7500000	250000
P04745	Alpha-amylase 1 OS=Homo sapiens GN=AMY1A PE=1 SV=2	60.6654	18	1343	3	1	511	57.731	6.93	276; 278; 277	AMY1A; AMY1C; AMY1B	ENSG00000237763; ENSG00000174876; ENSG00000187733	15990.3	18	24000000	68000000	43000000	39000000	25000000	19000000	95000000	28000000
P19961	Alpha-amylase 2B OS=Homo sapiens GN=AMY2B PE=1 SV=1	56.3601	17	1219	2	1	511	57.673	7.09	280	AMY2B	ENSG00000240038	14096.7	17	1600000	7700000	57000000	84000000			110000000	37000000
P61163	Alpha-centractin OS=Homo sapiens GN=ACTR1A PE=1 SV=1	10.1064	2	21	2	1	376	42.587	6.64	10121	ACTR1A	ENSG00000138107	494.227	2			8500000	6100000		9100000	7300000
P06733	Alpha-enolase OS=Homo sapiens GN=ENO1 PE=1 SV=2	61.2903	18	1020	18	1	434	47.139	7.39	2023	ENO1	ENSG00000074800	17536.6	18	79000000	140000000	18000000	23000000	150000000	160000000	60000000	60000000
P06280	Alpha-galactosidase A OS=Homo sapiens GN=GLA PE=1 SV=1	38.2284	12	303	12	1	429	48.735	5.6	2717	GLA	ENSG00000102393	4606.77	12	1400000	3700000	12000000	23000000	4300000	7700000	150000000	200000000
P00709	Alpha-lactalbumin OS=Homo sapiens GN=LALBA PE=1 SV=1	48.5915	13	6710	13	1	142	16.214	5	3906	LALBA	ENSG00000167531	141620	13	38000000000	32000000000	66000000	6800000	11000000000	25000000	1200000
Q16706	Alpha-mannosidase 2 OS=Homo sapiens GN=MAN2A1 PE=1 SV=2	25.0874	21	273	21	1	1144	131.057	7.58	4124	MAN2A1	ENSG00000112893	2902.05	21	2000000	3300000	7200000	7200000	2000000	7800000	23000000	28000000
P49641	Alpha-mannosidase 2x OS=Homo sapiens GN=MAN2A2 PE=2 SV=3	13.913	9	83	9	1	1150	130.457	6.84	4122	MAN2A2	ENSG00000196547	1132.8	9			2900000	5300000		2400000	33000000	35000000
P17050	Alpha-N-acetylgalactosaminidase OS=Homo sapiens GN=NAGA PE=1 SV=2	2.43309	1	6	1	1	411	46.534	5.19	4668	NAGA	ENSG00000198951	62.71	1			3100000				4000000	5000000
P54802	Alpha-N-acetylglucosaminidase OS=Homo sapiens GN=NAGLU PE=1 SV=2	35.2624	18	398	18	1	743	82.214	6.65	4669	NAGLU	ENSG00000108784	5334.98	18	4900000	8300000	7900000	10000000	3800000	28000000	110000000	110000000
Q92185	Alpha-N-acetylneuraminide alpha-2,8-sialyltransferase OS=Homo sapiens GN=ST8SIA1 PE=1 SV=1	2.24719	1	3	1	1	356	40.492	9.29	6489	ST8SIA1	ENSG00000111728	49.59	1							2500000	3800000
P47710	Alpha-S1-casein OS=Homo sapiens GN=CSN1S1 PE=1 SV=1	48.6486	12	2918	12	1	185	21.658	5.38	1446	CSN1S1	ENSG00000126545	51419.6	12	5800000000	6000000000			150000000
P54920	Alpha-soluble NSF attachment protein OS=Homo sapiens GN=NAPA PE=1 SV=3	34.9153	8	44	8	1	295	33.211	5.36	8775	NAPA	ENSG00000105402	532.678	8	1500000	1500000	9100000	9300000	4800000	4500000		3200000
Q03154	Aminoacylase-1 OS=Homo sapiens GN=ACY1 PE=1 SV=1	7.10784	2	9	2	1	408	45.856	6.18	95	ACY1	ENSG00000243989	52.45	2	190000	620000	6300000	3700000
Q9H4A4	Aminopeptidase B OS=Homo sapiens GN=RNPEP PE=1 SV=2	32.6154	13	170	13	1	650	72.549	5.74	6051	RNPEP	ENSG00000176393	1500.19	13	360000	1300000	7900000	6800000	6800000	8400000	9600000	6200000
P15144	Aminopeptidase N OS=Homo sapiens GN=ANPEP PE=1 SV=4	48.6039	41	4833	41	1	967	109.471	5.48	290	ANPEP	ENSG00000166825	80647.7	41	75000000	150000000	290000000	330000000	590000000	700000000	910000000	790000000
P05067	Amyloid beta A4 protein OS=Homo sapiens GN=APP PE=1 SV=3	25.5844	12	419	12	1	770	86.888	4.82	351	APP	ENSG00000142192	2775.71	12	17000000	39000000	95000000	46000000	37000000	42000000	41000000	36000000
Q06481	Amyloid-like protein 2 OS=Homo sapiens GN=APLP2 PE=1 SV=2	15.9895	8	120	8	1	763	86.9	4.79	334	APLP2	ENSG00000084234	506.918	8	1300000	4500000	5600000	8500000		2600000	6100000	4800000
P03950	Angiogenin OS=Homo sapiens GN=ANG PE=1 SV=1	24.4898	2	20	2	1	147	16.539	9.64	283	ANG	ENSG00000214274	117.075	2					7400000	18000000
Q9BY76	Angiopoietin-related protein 4 OS=Homo sapiens GN=ANGPTL4 PE=1 SV=2	21.9212	6	31	6	1	406	45.186	8.85	51129	ANGPTL4	ENSG00000167772	220.657	6	3700000	8200000
Q9BYF1	Angiotensin-converting enzyme 2 OS=Homo sapiens GN=ACE2 PE=1 SV=2	21.9876	12	74	12	1	805	92.404	5.54	59272	ACE2	ENSG00000130234	690.382	12	1700000	1400000	9600000	4700000			9800000	5700000
P12821	Angiotensin-converting enzyme OS=Homo sapiens GN=ACE PE=1 SV=1	33.0781	34	1813	34	1	1306	149.62	6.39	1636	ACE	ENSG00000159640	22209.9	34	8100000	26000000	110000000	61000000	150000000	140000000	210000000	120000000
P01019	Angiotensinogen OS=Homo sapiens GN=AGT PE=1 SV=1	31.5464	10	734	10	1	485	53.121	6.32	183	AGT	ENSG00000135744	14508.2	10	20000000	51000000	17000000	22000000	96000000	470000000	720000000	590000000
P04083	Annexin A1 OS=Homo sapiens GN=ANXA1 PE=1 SV=2	49.422	16	362	16	1	346	38.69	7.02	301	ANXA1	ENSG00000135046	9026.01	16	7400000	13000000	32000000	19000000	44000000	49000000	9300000	12000000
P50995	Annexin A11 OS=Homo sapiens GN=ANXA11 PE=1 SV=1	9.90099	4	47	4	1	505	54.355	7.65	311	ANXA11	ENSG00000122359	491.627	4		920000	11000000	7500000	7800000	2700000	8700000	10000000
P07355	Annexin A2 OS=Homo sapiens GN=ANXA2 PE=1 SV=2	64.3068	22	1250	22	1	339	38.58	7.75	302	ANXA2	ENSG00000182718	21846.5	22	10000000	17000000	140000000	71000000	75000000	94000000	98000000	110000000
P12429	Annexin A3 OS=Homo sapiens GN=ANXA3 PE=1 SV=3	36.8421	9	130	9	1	323	36.353	5.92	306	ANXA3	ENSG00000138772	2178.3	9	380000	1300000	8400000	8800000	16000000	28000000	25000000	32000000
P09525	Annexin A4 OS=Homo sapiens GN=ANXA4 PE=1 SV=4	38.558	11	172	11	1	319	35.86	6.13	307	ANXA4		3156.53	11	920000	2800000	30000000	26000000	6700000	2900000	15000000	16000000
P08758	Annexin A5 OS=Homo sapiens GN=ANXA5 PE=1 SV=2	65	15	523	15	1	320	35.914	5.05	308	ANXA5	ENSG00000164111	9790.33	15	7100000	13000000	41000000	33000000	45000000	94000000	69000000	73000000
P08133	Annexin A6 OS=Homo sapiens GN=ANXA6 PE=1 SV=3	24.2199	13	203	13	1	673	75.826	5.6	309	ANXA6	ENSG00000197043	2650.15	13	79000	2700000	14000000	20000000	18000000	25000000	33000000	24000000
P20073	Annexin A7 OS=Homo sapiens GN=ANXA7 PE=1 SV=3	13.3197	5	38	5	1	488	52.706	5.68	310	ANXA7	ENSG00000138279	454.691	5			14000000	20000000	3000000		4700000	5200000
Q4KMQ2	Anoctamin-6 OS=Homo sapiens GN=ANO6 PE=1 SV=2	4.72527	2	7	2	1	910	106.096	7.77	196527	ANO6	ENSG00000177119	46.5	2			3100000
Q9H6X2	Anthrax toxin receptor 1 OS=Homo sapiens GN=ANTXR1 PE=1 SV=2	1.59574	1	9	1	1	564	62.749	7.61	84168	ANTXR1	ENSG00000169604	106.71	1			6400000	2300000			2100000	2000000
P03973	Antileukoproteinase OS=Homo sapiens GN=SLPI PE=1 SV=2	20.4545	2	242	2	1	132	14.316	8.75	6590	SLPI	ENSG00000124107	2350.49	2	5000000	14000000	73000000	27000000	200000000	210000000	330000000	170000000
P01008	Antithrombin-III OS=Homo sapiens GN=SERPINC1 PE=1 SV=1	38.7931	13	499	13	1	464	52.569	6.71	462	SERPINC1	ENSG00000117601	5666.98	13	16000000	25000000	10000000	16000000	29000000	77000000	56000000	46000000
Q10567	AP-1 complex subunit beta-1 OS=Homo sapiens GN=AP1B1 PE=1 SV=2	12.8556	8	64	5	1	949	104.57	5.06	162	AP1B1	ENSG00000100280	940.932	8			5100000	2600000				1900000
O43747	AP-1 complex subunit gamma-1 OS=Homo sapiens GN=AP1G1 PE=1 SV=5	6.08273	3	10	3	1	822	91.293	6.8	164	AP1G1	ENSG00000166747	98.448	3			2800000	5500000
Q9Y6Q5	AP-1 complex subunit mu-2 OS=Homo sapiens GN=AP1M2 PE=1 SV=4	11.8203	4	12	4	1	423	48.078	8.22	10053	AP1M2	ENSG00000129354	77.6654	4			9700000	7000000
O95782	AP-2 complex subunit alpha-1 OS=Homo sapiens GN=AP2A1 PE=1 SV=3	5.32242	4	13	1	1	977	107.478	7.03	160	AP2A1	ENSG00000196961	206.013	4
O94973	AP-2 complex subunit alpha-2 OS=Homo sapiens GN=AP2A2 PE=1 SV=2	5.53781	4	15	1	1	939	103.895	6.96	161	AP2A2	ENSG00000183020	221.383	4			3600000	3600000
P63010	AP-2 complex subunit beta OS=Homo sapiens GN=AP2B1 PE=1 SV=1	7.89755	5	31	2	1	937	104.486	5.38	163	AP2B1	ENSG00000006125	696.844	5			1100000
O00203	AP-3 complex subunit beta-1 OS=Homo sapiens GN=AP3B1 PE=1 SV=3	1.91956	2	8	2	1	1094	121.244	6.04	8546	AP3B1	ENSG00000132842	74.1652	2			6500000	7800000
O14617	AP-3 complex subunit delta-1 OS=Homo sapiens GN=AP3D1 PE=1 SV=1	3.55594	3	11	3	1	1153	130.076	8.48	8943	AP3D1	ENSG00000065000	87.38	3			5700000	8300000
Q9Y2T2	AP-3 complex subunit mu-1 OS=Homo sapiens GN=AP3M1 PE=1 SV=1	9.56938	2	10	2	1	418	46.909	6.93	26985	AP3M1	ENSG00000185009	197.55	2			4600000
P02647	Apolipoprotein A-I OS=Homo sapiens GN=APOA1 PE=1 SV=1	49.4382	17	1323	17	1	267	30.759	5.76	335	APOA1	ENSG00000118137	23125.4	17	62000000	150000000	30000000	39000000	29000000	650000000	2000000000	760000000
P02652	Apolipoprotein A-II OS=Homo sapiens GN=APOA2 PE=1 SV=1	52	3	384	3	1	100	11.168	6.62	336	APOA2	ENSG00000158874	8709.74	3	11000000	50000000	27000000	14000000	24000000	130000000	83000000	78000000
P06727	Apolipoprotein A-IV OS=Homo sapiens GN=APOA4 PE=1 SV=3	50.2525	18	578	18	1	396	45.371	5.38	337	APOA4		6812.95	18	8700000	15000000	14000000	11000000	1000000	60000000	150000000	34000000
P04114	Apolipoprotein B-100 OS=Homo sapiens GN=APOB PE=1 SV=2	20.0307	63	915	63	1	4563	515.283	7.05	338	APOB	ENSG00000084674	10060.5	63	21000000	41000000	3500000	5800000	4300000	470000	23000000	14000000
P02654	Apolipoprotein C-I OS=Homo sapiens GN=APOC1 PE=1 SV=1	26.506	3	102	3	1	83	9.326	8.47	341	APOC1	ENSG00000130208	173.514	3	3300000	8500000	12000000	32000000	13000000	69000000	34000000	44000000
P02655	Apolipoprotein C-II OS=Homo sapiens GN=APOC2 PE=1 SV=1	20.7921	1	5	1	1	101	11.277	4.72	344	APOC2	ENSG00000224916; ENSG00000234906	38.82	1	490000	940000
P02656	Apolipoprotein C-III OS=Homo sapiens GN=APOC3 PE=1 SV=1	27.2727	2	18	2	1	99	10.845	5.41	345	APOC3	ENSG00000110245	174.402	2	5700000	6100000				7500000
P05090	Apolipoprotein D OS=Homo sapiens GN=APOD PE=1 SV=1	62.963	22	38809	22	1	189	21.262	5.15	347	APOD	ENSG00000189058	530948	22	26000000	210000000	5800000000	3600000000	60000000000	86000000000	110000000000	51000000000
P02649	Apolipoprotein E OS=Homo sapiens GN=APOE PE=1 SV=1	58.9905	17	1028	17	1	317	36.132	5.73	348	APOE	ENSG00000130203	18805.4	17	24000000	45000000	43000000	27000000	70000000	590000000	410000000	360000000
Q13790	Apolipoprotein F OS=Homo sapiens GN=APOF PE=1 SV=2	4.29448	1	7	1	1	326	35.377	5.64	319	APOF	ENSG00000175336	77.9772	1	340000	1600000
Q9ULZ3	Apoptosis-associated speck-like protein containing a CARD OS=Homo sapiens GN=PYCARD PE=1 SV=2	19.4872	3	11	3	1	195	21.613	6.34	29108	PYCARD	ENSG00000103490	182.885	3	850000	2300000				1800000
O95831	Apoptosis-inducing factor 1, mitochondrial OS=Homo sapiens GN=AIFM1 PE=1 SV=1	2.12072	1	11	1	1	613	66.859	8.95	9131	AIFM1	ENSG00000156709	62.1679	1			7100000	5200000
O75342	Arachidonate 12-lipoxygenase, 12R-type OS=Homo sapiens GN=ALOX12B PE=1 SV=1	1.56919	1	15	1	1	701	80.304	7.64	242	ALOX12B	ENSG00000179477	105.359	1			1100000	150000000				81000000
O15296	Arachidonate 15-lipoxygenase B OS=Homo sapiens GN=ALOX15B PE=1 SV=3	51.3314	24	1019	24	1	676	75.809	6.1	247	ALOX15B	ENSG00000179593	13363.7	24			74000000	110000000	8600000	5800000	170000000	100000000
P05089	Arginase-1 OS=Homo sapiens GN=ARG1 PE=1 SV=2	12.7329	2	15	2	1	322	34.713	7.21	383	ARG1	ENSG00000118520	35.22	2	1000000	620000			3500000	8800000
P54136	Arginine--tRNA ligase, cytoplasmic OS=Homo sapiens GN=RARS PE=1 SV=2	8.0303	4	10	4	1	660	75.331	6.68	5917	RARS	ENSG00000113643	33.12	4	270000	1400000	4900000	2100000
Q8N5I2	Arrestin domain-containing protein 1 OS=Homo sapiens GN=ARRDC1 PE=1 SV=1	25.6351	10	284	10	1	433	45.953	7.02	92714	ARRDC1	ENSG00000197070	2901.23	10	1600000	8700000	60000000	54000000	40000000	40000000	68000000	41000000
P18440	Arylamine N-acetyltransferase 1 OS=Homo sapiens GN=NAT1 PE=1 SV=2	5.86207	1	3	1	1	290	33.877	6.54	9	NAT1	ENSG00000171428	23.95	1						1700000
P15289	Arylsulfatase A OS=Homo sapiens GN=ARSA PE=1 SV=3	11.2426	3	29	3	1	507	53.554	6.07	410	ARSA	ENSG00000100299	460.76	3	2500000	4700000	5400000
Q96EG1	Arylsulfatase G OS=Homo sapiens GN=ARSG PE=1 SV=1	15.4286	5	79	5	1	525	57.024	6.64	22901	ARSG	ENSG00000141337	832.672	5			5800000	9200000	6200000	3200000	10000000	12000000
O43776	Asparagine--tRNA ligase, cytoplasmic OS=Homo sapiens GN=NARS PE=1 SV=1	13.5036	6	26	6	1	548	62.903	6.25	4677	NARS	ENSG00000134440	223.87	6		1700000	11000000	4700000		440000	11000000
P17174	Aspartate aminotransferase, cytoplasmic OS=Homo sapiens GN=GOT1 PE=1 SV=3	31.477	8	104	8	1	413	46.219	7.01	2805	GOT1	ENSG00000120053	1167.23	8	880000	760000	12000000	14000000	2900000		14000000	2600000
P00505	Aspartate aminotransferase, mitochondrial OS=Homo sapiens GN=GOT2 PE=1 SV=3	22.7907	6	44	6	1	430	47.487	9.01	2806	GOT2	ENSG00000125166	523.851	6	1600000	1200000	20000000	15000000	12000000	7500000	6700000	6100000
P14868	Aspartate--tRNA ligase, cytoplasmic OS=Homo sapiens GN=DARS PE=1 SV=2	16.9661	6	14	6	1	501	57.1	6.55	1615	DARS	ENSG00000115866	101.378	6	360000	1200000	6800000	13000000
Q9ULA0	Aspartyl aminopeptidase OS=Homo sapiens GN=DNPEP PE=1 SV=1	5.05263	2	14	2	1	475	52.395	7.42	23549	DNPEP		43.0331	2			3300000	5200000
Q15121	Astrocytic phosphoprotein PEA-15 OS=Homo sapiens GN=PEA15 PE=1 SV=2	22.3077	2	24	2	1	130	15.031	5.02	8682	PEA15	ENSG00000162734	82.8467	2	270000	180000	1100000		2300000	1900000		540000
P25705	ATP synthase subunit alpha, mitochondrial OS=Homo sapiens GN=ATP5A1 PE=1 SV=1	26.9439	11	199	11	1	553	59.714	9.13	498	ATP5A1	ENSG00000152234	2478.98	11	740000	2300000	9500000	10000000	2100000	3000000	3000000	6200000
P06576	ATP synthase subunit beta, mitochondrial OS=Homo sapiens GN=ATP5B PE=1 SV=3	39.6975	12	208	12	1	529	56.525	5.4	506	ATP5B	ENSG00000110955	3683.24	12	1300000	3600000	24000000	28000000	14000000	31000000	56000000	43000000
P56134	ATP synthase subunit f, mitochondrial OS=Homo sapiens GN=ATP5J2 PE=1 SV=3	25.5319	2	5	2	1	94	10.911	9.67	9551	ATP5J2	ENSG00000241468	41.24	2			16000000
O75964	ATP synthase subunit g, mitochondrial OS=Homo sapiens GN=ATP5L PE=1 SV=3	8.73786	1	4	1	1	103	11.421	9.64	10632	ATP5L	ENSG00000167283	38.9533	1			9300000
P36542	ATP synthase subunit gamma, mitochondrial OS=Homo sapiens GN=ATP5C1 PE=1 SV=1	12.4161	3	10	3	1	298	32.975	9.22	509	ATP5C1	ENSG00000165629	152.6	3			2800000	7600000
P48047	ATP synthase subunit O, mitochondrial OS=Homo sapiens GN=ATP5O PE=1 SV=1	14.554	2	16	2	1	213	23.263	9.96	539	ATP5O	ENSG00000241837	107.094	2			2900000	2900000			530000	920000
Q86UK0	ATP-binding cassette sub-family A member 12 OS=Homo sapiens GN=ABCA12 PE=1 SV=3	13.526	28	771	28	1	2595	293.049	7.75	26154	ABCA12	ENSG00000144452	9085.5	28			32000000	44000000	19000000	130000000	530000000	420000000
Q96J66	ATP-binding cassette sub-family C member 11 OS=Homo sapiens GN=ABCC11 PE=1 SV=1	15.2677	14	139	14	1	1382	154.202	8.09	85320	ABCC11	ENSG00000121270	1926.62	14			13000000	10000000	3600000	14000000	18000000	19000000
P28288	ATP-binding cassette sub-family D member 3 OS=Homo sapiens GN=ABCD3 PE=1 SV=1	1.36571	1	2	1	1	659	75.428	9.36	5825	ABCD3	ENSG00000117528	34.41	1				3400000
Q8NE71	ATP-binding cassette sub-family F member 1 OS=Homo sapiens GN=ABCF1 PE=1 SV=2	1.18343	1	3	1	1	845	95.866	6.8	23	ABCF1	ENSG00000231129; ENSG00000236149; ENSG00000225989; ENSG00000236342; ENSG00000232169; ENSG00000206490; ENSG00000204574	67.7	1				1700000
Q9UNQ0	ATP-binding cassette sub-family G member 2 OS=Homo sapiens GN=ABCG2 PE=1 SV=3	19.6947	9	97	9	1	655	72.267	8.69	9429	ABCG2	ENSG00000118777	1662.92	9	13000000	19000000
P53396	ATP-citrate synthase OS=Homo sapiens GN=ACLY PE=1 SV=3	33.0609	24	225	24	1	1101	120.762	7.33	47	ACLY	ENSG00000131473	2655.35	24	110000	1800000	13000000	18000000		1500000	3200000	3300000
Q8IW45	ATP-dependent (S)-NAD(P)H-hydrate dehydratase OS=Homo sapiens GN=CARKD PE=1 SV=1	8.93372	2	4	2	1	347	36.553	8.06	55739	CARKD		28.7	2			760000	5900000
P17858	ATP-dependent 6-phosphofructokinase, liver type OS=Homo sapiens GN=PFKL PE=1 SV=6	11.4103	5	11	5	1	780	84.964	7.5	5211	PFKL	ENSG00000141959	54.4	5		890000	2500000	4700000
Q08211	ATP-dependent RNA helicase A OS=Homo sapiens GN=DHX9 PE=1 SV=4	2.91339	3	18	3	1	1270	140.869	6.84	1660	DHX9	ENSG00000135829	138.516	3			600000	640000	580000	950000	810000	690000
O00571	ATP-dependent RNA helicase DDX3X OS=Homo sapiens GN=DDX3X PE=1 SV=3	10.1208	5	12	5	1	662	73.198	7.18	1654	DDX3X	ENSG00000215301	160.745	5	240000		6200000	1400000
Q9Y5Q5	Atrial natriuretic peptide-converting enzyme OS=Homo sapiens GN=CORIN PE=1 SV=2	2.11132	1	7	1	1	1042	116.409	5.02	10699	CORIN	ENSG00000145244	66.7074	1						2700000
O75882	Attractin OS=Homo sapiens GN=ATRN PE=1 SV=2	24.7026	25	1422	25	1	1429	158.432	7.31	8455	ATRN	ENSG00000088812	21217.7	25	4400000	16000000	50000000	49000000	250000000	410000000	540000000	540000000
P20160	Azurocidin OS=Homo sapiens GN=AZU1 PE=1 SV=3	48.6056	7	271	7	1	251	26.869	9.5	566	AZU1	ENSG00000172232; ENSG00000278624	3268.16	7			14000000		98000000	77000000	26000000	75000000
P17213	Bactericidal permeability-increasing protein OS=Homo sapiens GN=BPI PE=1 SV=4	3.08008	1	6	1	1	487	53.865	9.38	671	BPI	ENSG00000101425	143.822	1					4900000
P02730	Band 3 anion transport protein OS=Homo sapiens GN=SLC4A1 PE=1 SV=3	3.62239	2	8	2	1	911	101.727	5.19	6521	SLC4A1	ENSG00000004939	94.2218	2				2500000
Q9H329	Band 4.1-like protein 4B OS=Homo sapiens GN=EPB41L4B PE=2 SV=2	0.888889	1	4	1	1	900	99.65	9.04	54566	EPB41L4B	ENSG00000095203	66.2557	1			1300000
O75531	Barrier-to-autointegration factor OS=Homo sapiens GN=BANF1 PE=1 SV=1	40.4494	2	19	2	1	89	10.052	6.09	8815	BANF1	ENSG00000175334	481.376	2	1000000	2200000		5400000			6200000	5700000
P50895	Basal cell adhesion molecule OS=Homo sapiens GN=BCAM PE=1 SV=2	18.3121	8	67	8	1	628	67.363	5.81	4059	BCAM	ENSG00000187244	925.711	8	720000	1300000	36000	8200000		1100000	19000000	15000000
P98160	Basement membrane-specific heparan sulfate proteoglycan core protein OS=Homo sapiens GN=HSPG2 PE=1 SV=4	11.7969	33	348	33	1	4391	468.532	6.51	3339	HSPG2	ENSG00000142798	3235.76	33	1200000	4200000	6100000	3300000	11000000	23000000	13000000	18000000
Q7L1Q6	Basic leucine zipper and W2 domain-containing protein 1 OS=Homo sapiens GN=BZW1 PE=1 SV=1	6.20525	1	2	1	1	419	48.013	5.92	9689	BZW1	ENSG00000082153	40.79	1			1800000
P20273	B-cell receptor CD22 OS=Homo sapiens GN=CD22 PE=1 SV=2	1.41677	1	45	1	1	847	95.287	6.65	933	CD22	ENSG00000012124	86.8396	1			1400000	3700000	12000000	8400000	630000	5300000
Q16620	BDNF/NT-3 growth factors receptor OS=Homo sapiens GN=NTRK2 PE=1 SV=1	3.89294	3	54	3	1	822	91.94	6.47	4915	NTRK2	ENSG00000148053	987.963	3	4400000	4400000	1400000	13000000	13000000	52000000		9400000
Q9Y2C3	Beta-1,3-galactosyltransferase 5 OS=Homo sapiens GN=B3GALT5 PE=2 SV=1	4.83871	1	2	1	1	310	36.165	8.81	10317	B3GALT5	ENSG00000183778	32.15	1
Q9Y644	Beta-1,3-N-acetylglucosaminyltransferase radical fringe OS=Homo sapiens GN=RFNG PE=2 SV=3	28.3988	5	29	5	1	331	36.401	9.03	5986	RFNG	ENSG00000169733	183.259	5			4200000				5200000	13000000
P15291	Beta-1,4-galactosyltransferase 1 OS=Homo sapiens GN=B4GALT1 PE=1 SV=5	42.9648	10	1478	10	1	398	43.892	8.65	2683	B4GALT1	ENSG00000086062	20578.7	10	190000000	550000000	37000000	110000000	120000000	240000000	730000000	430000000
O60512	Beta-1,4-galactosyltransferase 3 OS=Homo sapiens GN=B4GALT3 PE=1 SV=2	3.05344	1	15	1	1	393	43.9	9.25	8703	B4GALT3	ENSG00000158850	40.96	1				2800000		5900000	520000	2400000
O43505	Beta-1,4-glucuronyltransferase 1 OS=Homo sapiens GN=B4GAT1 PE=1 SV=1	31.8072	8	152	8	1	415	47.089	7.2	11041	B3GNT1; B4GAT1	ENSG00000174684	1533.68	8	1200000	8500000	4600000	970000	2300000	11000000	48000000	52000000
P02749	Beta-2-glycoprotein 1 OS=Homo sapiens GN=APOH PE=1 SV=3	53.3333	12	1245	12	1	345	38.273	7.97	350	APOH	ENSG00000091583	14434.7	12	28000000	100000000	65000000	59000000	420000000	490000000	190000000	170000000
P61769	Beta-2-microglobulin OS=Homo sapiens GN=B2M PE=1 SV=1	60.5042	7	1232	7	1	119	13.706	6.52	567	B2M	ENSG00000166710; ENSG00000273686	14259.7	7	26000000	190000000	240000000	110000000	140000000	260000000	660000000	580000000
Q562R1	Beta-actin-like protein 2 OS=Homo sapiens GN=ACTBL2 PE=1 SV=2	13.5638	5	715	2	1	376	41.976	5.59	345651	ACTBL2	ENSG00000169067	9267.29	5	3700000	28000000	3400000	15000000	1100000000	170000000	450000000	300000000
P49407	Beta-arrestin-1 OS=Homo sapiens GN=ARRB1 PE=1 SV=2	7.89474	2	13	2	1	418	47.036	6.2	408	ARRB1	ENSG00000137486	30.5902	2			3100000	2400000				1600000
P05814	Beta-casein OS=Homo sapiens GN=CSN2 PE=1 SV=4	38.4956	5	1983	5	1	226	25.366	5.78	1447	CSN2	ENSG00000135222	25483.6	5	24000000000	20000000000		4100000	130000000
P42025	Beta-centractin OS=Homo sapiens GN=ACTR1B PE=1 SV=1	4.25532	1	2	1	1	376	42.267	6.4	10120	ACTR1B	ENSG00000115073	45.3807	1				2200000
P60022	Beta-defensin 1 OS=Homo sapiens GN=DEFB1 PE=1 SV=1	33.8235	1	93	1	1	68	7.415	8.6	1672	DEFB1	ENSG00000164825	643.973	1	6300000	4000000	17000000	11000000	24000000	21000000	25000000	85000000
P16278	Beta-galactosidase OS=Homo sapiens GN=GLB1 PE=1 SV=2	18.1684	8	55	8	1	677	76.027	6.57	2720	GLB1		420.698	8	1300000	4400000	1300000	620000	6200000	980000
P15907	Beta-galactoside alpha-2,6-sialyltransferase 1 OS=Homo sapiens GN=ST6GAL1 PE=1 SV=1	18.7192	5	23	5	1	406	46.575	9.01	6480	ST6GAL1	ENSG00000073849	229.852	5	360000		5700000	2700000		3100000	15000000	4200000
P08236	Beta-glucuronidase OS=Homo sapiens GN=GUSB PE=1 SV=2	38.0952	19	1523	19	1	651	74.685	7.02	2990	GUSB	ENSG00000169919	13158.3	19			91000000	62000000	92000000	96000000	310000000	350000000
P06865	Beta-hexosaminidase subunit alpha OS=Homo sapiens GN=HEXA PE=1 SV=2	30.4348	12	169	12	1	529	60.664	5.16	3073	HEXA	ENSG00000213614	2432.59	12	1500000	3200000	11000000	30000000	9800000	31000000	96000000	150000000
P07686	Beta-hexosaminidase subunit beta OS=Homo sapiens GN=HEXB PE=1 SV=3	28.2374	12	310	12	1	556	63.071	6.76	3074	HEXB		2266.36	12	6300000	12000000	27000000	35000000	29000000	51000000	81000000	55000000
O00462	Beta-mannosidase OS=Homo sapiens GN=MANBA PE=2 SV=3	34.0159	23	491	23	1	879	100.831	5.52	4126	MANBA	ENSG00000109323	8008.85	23	3700000	9600000	40000000	51000000	17000000	79000000	220000000	200000000
O95340	Bifunctional 3'-phosphoadenosine 5'-phosphosulfate synthase 2 OS=Homo sapiens GN=PAPSS2 PE=1 SV=2	15.1466	6	26	6	1	614	69.457	8.03	9060	PAPSS2	ENSG00000198682	387.632	6			6300000	4400000
Q13057	Bifunctional coenzyme A synthase OS=Homo sapiens GN=COASY PE=1 SV=4	4.96454	2	8	2	1	564	62.29	6.99	80347	COASY	ENSG00000068120	183.387	2			11000000	7300000
P52848	Bifunctional heparan sulfate N-deacetylase/N-sulfotransferase 1 OS=Homo sapiens GN=NDST1 PE=1 SV=1	4.64853	3	19	3	1	882	100.804	7.97	3340	NDST1	ENSG00000070614	160.098	3	400000	1700000
P31939	Bifunctional purine biosynthesis protein PURH OS=Homo sapiens GN=ATIC PE=1 SV=3	17.9054	6	14	6	1	592	64.575	6.71	471	ATIC	ENSG00000138363	215.677	6			5100000	8000000				300000
P19835	Bile salt-activated lipase OS=Homo sapiens GN=CEL PE=1 SV=3	45.2855	32	2746	32	1	753	79.272	5.34	1056	CEL		42054.5	32	2900000000	4000000000	21000000	26000000	490000000			3800000
P53004	Biliverdin reductase A OS=Homo sapiens GN=BLVRA PE=1 SV=2	21.9595	5	58	5	1	296	33.407	6.44	644	BLVRA	ENSG00000106605	387.504	5			5200000	9500000		3900000	3300000	1400000
P43251	Biotinidase OS=Homo sapiens GN=BTD PE=1 SV=2	38.3057	15	1005	15	1	543	61.093	6.25	686	BTD	ENSG00000169814	17269.1	15	20000000	37000000	37000000	50000000	36000000	210000000	390000000	340000000
Q13867	Bleomycin hydrolase OS=Homo sapiens GN=BLMH PE=1 SV=1	7.91209	2	27	2	1	455	52.528	6.27	642	BLMH	ENSG00000108578	206.953	2	11000000	3900000		5900000		47000000
Q13145	BMP and activin membrane-bound inhibitor homolog OS=Homo sapiens GN=BAMBI PE=1 SV=1	11.1538	1	2	1	1	260	29.088	7.75	25805	BAMBI	ENSG00000095739	23.63	1			1800000
Q10589	Bone marrow stromal antigen 2 OS=Homo sapiens GN=BST2 PE=1 SV=1	8.33333	1	38	1	1	180	19.756	5.6	684	BST2	ENSG00000130303	241.066	1	2000000	5400000	8300000	4000000		11000000	9400000	6900000
P13497	Bone morphogenetic protein 1 OS=Homo sapiens GN=BMP1 PE=1 SV=2	5.17241	3	5	3	1	986	111.178	6.9	649	BMP1	ENSG00000168487	118.23	3	640000	610000
P12645	Bone morphogenetic protein 3 OS=Homo sapiens GN=BMP3 PE=1 SV=2	2.75424	2	5	2	1	472	53.339	9.58	651	BMP3	ENSG00000152785	44.7233	2						1900000
Q8TDL5	BPI fold-containing family B member 1 OS=Homo sapiens GN=BPIFB1 PE=1 SV=1	59.0909	19	513	19	1	484	52.408	7.23	92747	BPIFB1	ENSG00000125999	7622.45	19	1700000	3900000	19000000	17000000	10000000	35000000	230000000	210000000
Q8N4F0	BPI fold-containing family B member 2 OS=Homo sapiens GN=BPIFB2 PE=1 SV=2	23.1441	7	45	7	1	458	49.142	8.72	80341	BPIFB2	ENSG00000078898	541.381	7					1700000	81000000
P80723	Brain acid soluble protein 1 OS=Homo sapiens GN=BASP1 PE=1 SV=2	16.7401	2	5	2	1	227	22.68	4.63	10409	BASP1	ENSG00000176788	55.1336	2			6200000					610000
Q9UQB8	Brain-specific angiogenesis inhibitor 1-associated protein 2 OS=Homo sapiens GN=BAIAP2 PE=1 SV=1	30.9783	12	258	12	1	552	60.83	8.9	10458	BAIAP2	ENSG00000175866	1967.87	12	940000	1700000	39000000	15000000	31000000	9800000	21000000	15000000
Q9UHR4	Brain-specific angiogenesis inhibitor 1-associated protein 2-like protein 1 OS=Homo sapiens GN=BAIAP2L1 PE=1 SV=2	10.9589	3	26	3	1	511	56.847	8.68	55971	BAIAP2L1	ENSG00000006453	149.962	3			8000000	3300000	3500000
Q9GZN4	Brain-specific serine protease 4 OS=Homo sapiens GN=PRSS22 PE=1 SV=1	18.612	4	66	4	1	317	33.71	7.61	64063	PRSS22	ENSG00000005001	414.348	4	700000	2500000		2500000	1100000	4600000	8100000	5600000
Q9Y6D5	Brefeldin A-inhibited guanine nucleotide-exchange protein 2 OS=Homo sapiens GN=ARFGEF2 PE=1 SV=3	3.08123	5	22	5	1	1785	201.909	6.33	10564	ARFGEF2	ENSG00000124198	239.226	5			5900000	5900000
Q5TH69	Brefeldin A-inhibited guanine nucleotide-exchange protein 3 OS=Homo sapiens GN=ARFGEF3 PE=1 SV=3	19.2467	27	218	27	1	2177	240.498	5.82	57221	KIAA1244; ARFGEF3	ENSG00000112379	2784.55	27			14000000	20000000			11000000	2700000
Q5VW32	BRO1 domain-containing protein BROX OS=Homo sapiens GN=BROX PE=1 SV=1	28.2238	7	135	7	1	411	46.447	7.65	148362	BROX	ENSG00000162819	1383.52	7	3000000	1700000	14000000	6400000	13000000	13000000	2300000	9300000
Q96CX2	BTB/POZ domain-containing protein KCTD12 OS=Homo sapiens GN=KCTD12 PE=1 SV=1	3.07692	1	4	1	1	325	35.679	5.64	115207	KCTD12	ENSG00000178695	29.22	1	130000					2300000	1500000
Q13410	Butyrophilin subfamily 1 member A1 OS=Homo sapiens GN=BTN1A1 PE=1 SV=3	42.2053	18	1545	17	1	526	58.923	5.54	696	BTN1A1	ENSG00000124557	23051.8	18	1400000000	1200000000	2000000		290000000
O00478	Butyrophilin subfamily 3 member A3 OS=Homo sapiens GN=BTN3A3 PE=1 SV=1	5.99315	3	148	2	1	584	64.961	5.53	10384	BTN3A3	ENSG00000111801	1006.55	3	1600000	2600000						2800000
Q96EU7	C1GALT1-specific chaperone 1 OS=Homo sapiens GN=C1GALT1C1 PE=1 SV=1	5.97484	2	40	2	1	318	36.358	6.84	29071	C1GALT1C1	ENSG00000171155	304.086	2			9100000	10000000	5100000	12000000	14000000	8700000
P11586	C-1-tetrahydrofolate synthase, cytoplasmic OS=Homo sapiens GN=MTHFD1 PE=1 SV=3	2.8877	2	8	2	1	935	101.495	7.3	4522	MTHFD1		23.49	2			4400000	4200000
Q8IZJ3	C3 and PZP-like alpha-2-macroglobulin domain-containing protein 8 OS=Homo sapiens GN=CPAMD8 PE=1 SV=2	17.2414	23	311	23	1	1885	206.571	6.42	27151	CPAMD8		2992.45	23	960000	5000000	4600000	4200000	14000000	25000000	59000000	53000000
P04003	C4b-binding protein alpha chain OS=Homo sapiens GN=C4BPA PE=1 SV=2	50.0838	19	721	19	1	597	66.989	7.3	722	C4BPA	ENSG00000123838	7681.36	19	22000000	73000000	35000000	36000000	270000000	380000000	120000000	76000000
P20851	C4b-binding protein beta chain OS=Homo sapiens GN=C4BPB PE=1 SV=1	12.3016	2	8	2	1	252	28.338	5.14	725	C4BPB	ENSG00000123843	89.2833	2		4200000			2700000	3900000
Q9HCU4	Cadherin EGF LAG seven-pass G-type receptor 2 OS=Homo sapiens GN=CELSR2 PE=1 SV=1	2.3948	4	69	4	1	2923	317.253	5.31	1952	CELSR2	ENSG00000143126	310.19	4		1300000	13000000	3900000	170000000	2700000	11000000	12000000
P12830	Cadherin-1 OS=Homo sapiens GN=CDH1 PE=1 SV=3	22.5624	14	590	14	1	882	97.396	4.73	999	CDH1	ENSG00000039068	10468	14	12000000	5600000	100000000	88000000	220000000	150000000	510000000	330000000
Q99653	Calcineurin B homologous protein 1 OS=Homo sapiens GN=CHP1 PE=1 SV=3	37.9487	6	57	6	1	195	22.442	5.1	11261	CHP1	ENSG00000187446	511.027	6	3700000	4100000	4800000	6200000	5800000
Q99828	Calcium and integrin-binding protein 1 OS=Homo sapiens GN=CIB1 PE=1 SV=4	51.3089	9	314	9	1	191	21.69	4.78	10519	CIB1	ENSG00000185043	4534.17	9	10000000	13000000	76000000	76000000	140000000	100000000	63000000	76000000
Q9UQC9	Calcium-activated chloride channel regulator 2 OS=Homo sapiens GN=CLCA2 PE=1 SV=2	19.3001	12	212	12	1	943	103.875	7.02	9635	CLCA2	ENSG00000137975	2570.11	12			14000000	6400000	3500000	2500000	140000000	130000000
Q14CN2	Calcium-activated chloride channel regulator 4 OS=Homo sapiens GN=CLCA4 PE=1 SV=2	35.4733	20	360	20	1	919	101.219	5.47	22802	CLCA4	ENSG00000016602	4335.65	20	24000000	53000000	7500000	13000000	2000000	13000000	74000000	63000000
Q9UJS0	Calcium-binding mitochondrial carrier protein Aralar2 OS=Homo sapiens GN=SLC25A13 PE=1 SV=2	9.18519	4	5	4	1	675	74.129	8.62	10165	SLC25A13	ENSG00000004864	54.02	4			3200000	4400000
Q9Y376	Calcium-binding protein 39 OS=Homo sapiens GN=CAB39 PE=1 SV=1	10.5572	3	48	3	1	341	39.844	6.89	51719	CAB39	ENSG00000135932	493.684	3	280000	2600000	13000000	9700000	9200000		5700000	6000000
P62158	Calmodulin OS=Homo sapiens GN=CALM1 PE=1 SV=2	79.1946	8	662	7	1	149	16.827	4.22	808; 805; 801	CALM3; CALM2; CALM1	ENSG00000160014; ENSG00000198668; ENSG00000143933	11149.8	8	17000000	40000000	130000000	39000000	360000000	240000000	220000000	260000000
P27482	Calmodulin-like protein 3 OS=Homo sapiens GN=CALML3 PE=1 SV=2	30.2013	3	52	2	1	149	16.88	4.42	810	CALML3	ENSG00000178363	635.237	3			4300000	1400000
Q9NZT1	Calmodulin-like protein 5 OS=Homo sapiens GN=CALML5 PE=1 SV=2	70.5479	9	286	9	1	146	15.883	4.44	51806	CALML5	ENSG00000178372	5797.61	9	7600000	4900000	47000000	47000000	13000000	17000000	10000000	8900000
P27824	Calnexin OS=Homo sapiens GN=CANX PE=1 SV=2	14.0203	7	74	7	1	592	67.526	4.6	821	CANX	ENSG00000127022	598.628	7	2400000	2200000	7600000	14000000	3500000	5200000	2500000	7500000
P04632	Calpain small subunit 1 OS=Homo sapiens GN=CAPNS1 PE=1 SV=1	28.7313	4	24	4	1	268	28.298	5.2	826	CAPNS1	ENSG00000126247	222.953	4	360000	620000	3700000		3700000
P07384	Calpain-1 catalytic subunit OS=Homo sapiens GN=CAPN1 PE=1 SV=1	11.4846	7	43	7	1	714	81.838	5.67	823	CAPN1	ENSG00000014216	394.495	7	1900000	2400000	5300000	3600000		3900000	2700000	2700000
P17655	Calpain-2 catalytic subunit OS=Homo sapiens GN=CAPN2 PE=1 SV=6	8	4	31	4	1	700	79.945	4.98	824	CAPN2	ENSG00000162909	136.311	4			9800000	3300000	1600000		780000	1400000
Q9Y6W3	Calpain-7 OS=Homo sapiens GN=CAPN7 PE=1 SV=1	3.32103	2	5	2	1	813	92.594	7.65	23473	CAPN7	ENSG00000131375	28.7119	2		620000	1300000	1800000
P27797	Calreticulin OS=Homo sapiens GN=CALR PE=1 SV=1	20.3837	6	143	6	1	417	48.112	4.44	811	CALR	ENSG00000179218	1982.79	6	9400000	22000000	5500000	9000000	4800000	10000000	15000000	11000000
P22676	Calretinin OS=Homo sapiens GN=CALB2 PE=2 SV=2	9.22509	2	16	2	1	271	31.52	5.15	794	CALB2	ENSG00000172137	178.116	2	2400000	2800000
O94985	Calsyntenin-1 OS=Homo sapiens GN=CLSTN1 PE=1 SV=1	8.05301	5	29	5	1	981	109.724	4.91	22883	CLSTN1	ENSG00000171603	355.953	5	1700000	71000000
Q9BQT9	Calsyntenin-3 OS=Homo sapiens GN=CLSTN3 PE=1 SV=1	3.13808	2	17	2	1	956	106.031	5.44	9746	CLSTN3	ENSG00000139182	157.372	2	1600000	2500000					5700000	910000
O43852	Calumenin OS=Homo sapiens GN=CALU PE=1 SV=2	32.381	9	61	9	1	315	37.084	4.64	813	CALU	ENSG00000128595	472.054	9	5000000	7700000					37000000
P17612	cAMP-dependent protein kinase catalytic subunit alpha OS=Homo sapiens GN=PRKACA PE=1 SV=2	10.2564	2	10	2	1	351	40.564	8.79	5566	PRKACA	ENSG00000072062	93.1027	2		670000	2000000	3100000				3600000
P22694	cAMP-dependent protein kinase catalytic subunit beta OS=Homo sapiens GN=PRKACB PE=1 SV=2	3.4188	1	4	1	1	351	40.597	8.78	5567	PRKACB	ENSG00000142875	46.17	1			3300000	7000000
Q92887	Canalicular multispecific organic anion transporter 1 OS=Homo sapiens GN=ABCC2 PE=1 SV=3	8.28479	8	86	8	1	1545	174.096	8.32	1244	ABCC2	ENSG00000023839	671.598	8			15000000	14000000			12000000	9500000
O43916	Carbohydrate sulfotransferase 1 OS=Homo sapiens GN=CHST1 PE=1 SV=1	21.4112	7	169	7	1	411	46.685	8.97	8534	CHST1	ENSG00000175264	1520.16	7			2300000	4200000	7200000	11000000	31000000	28000000
Q7LFX5	Carbohydrate sulfotransferase 15 OS=Homo sapiens GN=CHST15 PE=1 SV=1	2.31729	1	5	1	1	561	64.885	8.29	51363	CHST15	ENSG00000182022	94.52	1							5600000	7400000
Q7LGC8	Carbohydrate sulfotransferase 3 OS=Homo sapiens GN=CHST3 PE=1 SV=3	13.3612	5	20	5	1	479	54.671	8.59	9469	CHST3	ENSG00000122863	113.84	5							19000000	13000000
P00915	Carbonic anhydrase 1 OS=Homo sapiens GN=CA1 PE=1 SV=2	48.659	8	135	8	1	261	28.852	7.12	759	CA1	ENSG00000133742	1311.03	8				27000000	2100000
P00918	Carbonic anhydrase 2 OS=Homo sapiens GN=CA2 PE=1 SV=2	28.8462	5	122	5	1	260	29.228	7.4	760	CA2	ENSG00000104267	1561.64	5	2700000	6900000	17000000	23000000	9600000	39000000	3200000	8000000
P23280	Carbonic anhydrase 6 OS=Homo sapiens GN=CA6 PE=1 SV=3	57.1429	9	472	9	1	308	35.345	7.02	765	CA6	ENSG00000131686	6731	9	100000000	200000000			5300000
P16152	Carbonyl reductase [NADPH] 1 OS=Homo sapiens GN=CBR1 PE=1 SV=3	20.9386	5	46	5	1	277	30.356	8.32	873; 54093	CBR1; SETD4	ENSG00000159228	305.235	5	1100000	2700000	3200000	3000000	1700000	2800000	3100000	2700000
Q6UWW8	Carboxylesterase 3 OS=Homo sapiens GN=CES3 PE=1 SV=1	2.45184	1	7	1	1	571	62.242	5.62	23491	CES3	ENSG00000172828	40.2401	1	2800000	5100000
P15085	Carboxypeptidase A1 OS=Homo sapiens GN=CPA1 PE=1 SV=2	5.2506	2	52	1	1	419	47.111	5.76	1357	CPA1	ENSG00000091704	678.906	2
Q9UI42	Carboxypeptidase A4 OS=Homo sapiens GN=CPA4 PE=1 SV=2	4.98812	2	15	2	1	421	47.322	6.7	51200	CPA4	ENSG00000128510	67	2					240000	680000	6600000	1300000
P15086	Carboxypeptidase B OS=Homo sapiens GN=CPB1 PE=1 SV=4	78.8969	25	2045	24	1	417	47.338	6.61	1360	CPB1	ENSG00000153002	30392	25	280000	9600000	50000000	69000000	260000000	490000000	1500000000	2100000000
O75976	Carboxypeptidase D OS=Homo sapiens GN=CPD PE=1 SV=2	3.55072	4	65	4	1	1380	152.835	6.05	1362	CPD	ENSG00000108582	1644.04	4	280000		6300000	7100000	430000	8500000	18000000	6700000
P16870	Carboxypeptidase E OS=Homo sapiens GN=CPE PE=1 SV=1	21.0084	6	128	6	1	476	53.117	5.14	1363	CPE	ENSG00000109472	2327.72	6	1300000	2900000	3400000	6400000	860000	12000000	2400000	5900000
P14384	Carboxypeptidase M OS=Homo sapiens GN=CPM PE=1 SV=2	16.4786	5	111	5	1	443	50.481	7.36	1368	CPM	ENSG00000135678	1375.51	5	3000000	13000000	6000000	3900000	3200000	6900000	30000000	12000000
P22792	Carboxypeptidase N subunit 2 OS=Homo sapiens GN=CPN2 PE=1 SV=3	3.85321	1	17	1	1	545	60.518	5.99	1370	CPN2	ENSG00000178772	77.54	1			1200000	2600000		2500000	2000000	1700000
Q9Y646	Carboxypeptidase Q OS=Homo sapiens GN=CPQ PE=1 SV=1	19.2797	6	122	6	1	472	51.855	6.18	10404	CPQ	ENSG00000104324	2420.61	6	740000	2900000	3500000	5600000	3900000	13000000	86000000	81000000
P13688	Carcinoembryonic antigen-related cell adhesion molecule 1 OS=Homo sapiens GN=CEACAM1 PE=1 SV=2	15.7795	5	271	4	1	526	57.525	5.97	634	CEACAM1	ENSG00000079385	3612.54	5	9000000	38000000	73000000	45000000	89000000	39000000	38000000	41000000
P06731	Carcinoembryonic antigen-related cell adhesion molecule 5 OS=Homo sapiens GN=CEACAM5 PE=1 SV=3	9.97151	4	104	2	1	702	76.747	5.92	1048	CEACAM5	ENSG00000105388	1328.14	4
P40199	Carcinoembryonic antigen-related cell adhesion molecule 6 OS=Homo sapiens GN=CEACAM6 PE=1 SV=3	21.5116	4	64	3	1	344	37.172	5.82	4680	CEACAM6	ENSG00000086548	885.013	4			1400000	14000000		28000000	34000000	72000000
P31997	Carcinoembryonic antigen-related cell adhesion molecule 8 OS=Homo sapiens GN=CEACAM8 PE=1 SV=2	12.3209	3	122	2	1	349	38.13	7.39	1088	CEACAM8	ENSG00000124469	1250.33	3					19000000	6800000	4400000	11000000
P43155	Carnitine O-acetyltransferase OS=Homo sapiens GN=CRAT PE=1 SV=5	16.1342	7	36	7	1	626	70.812	8.44	1384	CRAT	ENSG00000095321	405.173	7			4500000	5900000
Q9NQ79	Cartilage acidic protein 1 OS=Homo sapiens GN=CRTAC1 PE=1 SV=2	11.9516	5	54	5	1	661	71.376	5.12	55118	CRTAC1	ENSG00000095713	689.385	5	2300000	5300000					6300000	7200000
P48729	Casein kinase I isoform alpha OS=Homo sapiens GN=CSNK1A1 PE=1 SV=2	2.96736	1	7	1	1	337	38.89	9.57	1452	CSNK1A1	ENSG00000113712	61.623	1			14000000	5900000	1300000
P49674	Casein kinase I isoform epsilon OS=Homo sapiens GN=CSNK1E PE=1 SV=1	3.36538	1	2	1	1	416	47.285	9.66	1454; 102800317	CSNK1E; LOC400927-CSNK1E	ENSG00000213923	40.1771	1				1400000
P31944	Caspase-14 OS=Homo sapiens GN=CASP14 PE=1 SV=2	39.2562	10	178	10	1	242	27.662	5.58	23581	CASP14	ENSG00000105141	2405.5	10	11000000	14000000	6800000	2300000	1800000	15000000		1900000
P04040	Catalase OS=Homo sapiens GN=CAT PE=1 SV=3	40.4175	17	519	17	1	527	59.719	7.39	847	CAT	ENSG00000121691	5442.59	17	2900000	7300000	13000000	25000000	53000000	61000000	14000000	11000000
P21964	Catechol O-methyltransferase OS=Homo sapiens GN=COMT PE=1 SV=2	57.5646	10	305	10	1	271	30.018	5.47	1312	COMT	ENSG00000093010	3171.02	10	1400000	5300000	24000000	22000000	6000000	5900000	32000000	21000000
P35221	Catenin alpha-1 OS=Homo sapiens GN=CTNNA1 PE=1 SV=1	12.9139	7	39	7	1	906	100.009	6.29	1495	CTNNA1	ENSG00000044115	466.137	7			5200000	6600000		2600000	2000000	1100000
P35222	Catenin beta-1 OS=Homo sapiens GN=CTNNB1 PE=1 SV=1	6.40205	4	31	1	1	781	85.442	5.86	1499	CTNNB1	ENSG00000168036	150.306	4			2100000				1300000
P49913	Cathelicidin antimicrobial peptide OS=Homo sapiens GN=CAMP PE=1 SV=1	11.7647	2	46	2	1	170	19.289	9.41	820	CAMP	ENSG00000164047	364.691	2			3900000	3700000	9000000	46000000	59000000	53000000
P07858	Cathepsin B OS=Homo sapiens GN=CTSB PE=1 SV=3	38.0531	10	594	10	1	339	37.797	6.3	1508	CTSB	ENSG00000164733	9399.66	10	11000000	14000000	19000000	18000000	49000000	170000000	30000000	30000000
P07339	Cathepsin D OS=Homo sapiens GN=CTSD PE=1 SV=1	48.0583	16	1842	16	1	412	44.524	6.54	1509	CTSD	ENSG00000117984	31144.6	16	16000000	20000000	110000000	120000000	130000000	680000000	950000000	620000000
Q9UBX1	Cathepsin F OS=Homo sapiens GN=CTSF PE=1 SV=1	6.40496	2	6	2	1	484	53.332	8.22	8722	CTSF	ENSG00000174080	38.3467	2				840000				100000
P08311	Cathepsin G OS=Homo sapiens GN=CTSG PE=1 SV=2	39.6078	7	167	7	1	255	28.819	11.19	1511	CTSG	ENSG00000100448	1645.59	7			13000000	6300000	130000000	45000000	40000000	52000000
P07711	Cathepsin L1 OS=Homo sapiens GN=CTSL PE=1 SV=2	8.40841	2	10	2	1	333	37.54	5.45	1514	CTSL; CTSL1	ENSG00000135047	44.08	2			2100000			21000000		950000
P43234	Cathepsin O OS=Homo sapiens GN=CTSO PE=2 SV=1	13.0841	3	11	3	1	321	35.935	7.42	1519	CTSO	ENSG00000263238; ENSG00000256043	81.4481	3	140000		830000				5300000	1600000
P25774	Cathepsin S OS=Homo sapiens GN=CTSS PE=1 SV=3	30.8157	6	137	6	1	331	37.471	8.34	1520	CTSS	ENSG00000163131	2146.5	6	20000000	23000000	11000000	9500000	41000000	30000000		6100000
Q9UBR2	Cathepsin Z OS=Homo sapiens GN=CTSZ PE=1 SV=1	37.9538	7	206	7	1	303	33.846	7.11	1522	CTSZ	ENSG00000101160	1272.36	7	3500000	280000	57000000	13000000	40000000	140000000	59000000	130000000
P20645	Cation-dependent mannose-6-phosphate receptor OS=Homo sapiens GN=M6PR PE=1 SV=1	11.5523	2	39	2	1	277	30.973	5.83	4074	M6PR	ENSG00000003056	686.3	2			25000000	7700000	4500000	640000		2000000
P11717	Cation-independent mannose-6-phosphate receptor OS=Homo sapiens GN=IGF2R PE=1 SV=3	20.3131	34	341	34	1	2491	274.199	5.94	3482	IGF2R	ENSG00000197081	3972.55	34	1300000	1300000	13000000	6400000	14000000	35000000	31000000	23000000
P55774	C-C motif chemokine 18 OS=Homo sapiens GN=CCL18 PE=1 SV=1	41.573	2	18	2	1	89	9.842	8.75	6362	CCL18; LOC101060271	ENSG00000275385; ENSG00000278006; ENSG00000278167	134.052	2			4500000	5800000		27000000	2800000	1300000
Q9NRJ3	C-C motif chemokine 28 OS=Homo sapiens GN=CCL28 PE=1 SV=1	11.811	1	30	1	1	127	14.27	10.2	56477	CCL28	ENSG00000151882	318.33	1	16000000	18000000					7300000	9500000
Q6YHK3	CD109 antigen OS=Homo sapiens GN=CD109 PE=1 SV=2	39.7232	43	2444	43	1	1445	161.587	5.85	135228	CD109	ENSG00000156535	39694.9	43	18000000	54000000	140000000	83000000	85000000	200000000	1000000000	820000000
Q13740	CD166 antigen OS=Homo sapiens GN=ALCAM PE=1 SV=2	41.5094	17	391	17	1	583	65.061	6.25	214	ALCAM	ENSG00000170017	4716.09	17	1100000	2200000	21000000	22000000	7300000	27000000	59000000	25000000
Q8N6Q3	CD177 antigen OS=Homo sapiens GN=CD177 PE=1 SV=2	3.43249	1	14	1	1	437	46.332	6.29	57126	CD177		357.013	1					17000000	7300000
Q9Y5K6	CD2-associated protein OS=Homo sapiens GN=CD2AP PE=1 SV=1	2.8169	1	10	1	1	639	71.407	6.4	23607	CD2AP	ENSG00000198087	38.74	1			1200000
P16070	CD44 antigen OS=Homo sapiens GN=CD44 PE=1 SV=3	4.58221	4	161	4	1	742	81.487	5.33	960	CD44	ENSG00000026508	3384.6	4	2200000	4400000	160000000	200000000	150000000	300000000	190000000	220000000
P13987	CD59 glycoprotein OS=Homo sapiens GN=CD59 PE=1 SV=1	37.5	5	2619	5	1	128	14.168	6.48	966	CD59	ENSG00000085063	36529.6	5	120000000	290000000	100000000	280000000	440000000	450000000	2100000000	1500000000
P08962	CD63 antigen OS=Homo sapiens GN=CD63 PE=1 SV=2	13.4454	2	35	2	1	238	25.619	7.81	967	CD63	ENSG00000135404	441.078	2	70000	740000	26000000	12000000	7000000	4800000	1300000
P60033	CD81 antigen OS=Homo sapiens GN=CD81 PE=1 SV=1	25	3	286	3	1	236	25.792	5.29	975	CD81	ENSG00000110651	3029.61	3	33000000	46000000	20000000	40000000	74000000	45000000	44000000	39000000
P27701	CD82 antigen OS=Homo sapiens GN=CD82 PE=1 SV=1	18.7266	3	51	3	1	267	29.606	5.24	3732	CD82	ENSG00000085117	604.76	3		2400000	22000000	8100000	11000000	9900000		5000000
P21926	CD9 antigen OS=Homo sapiens GN=CD9 PE=1 SV=4	20.614	4	707	4	1	228	25.399	7.15	928	CD9	ENSG00000010278	8242.42	4	56000000	180000000	210000000	240000000	520000000	340000000	400000000	270000000
Q8NFZ8	Cell adhesion molecule 4 OS=Homo sapiens GN=CADM4 PE=1 SV=1	40.2062	10	395	10	1	388	42.759	6.3	199731	CADM4	ENSG00000105767	4722.11	10	730000	1700000	12000000	9400000	9000000	35000000	46000000	140000000
O60543	Cell death activator CIDE-A OS=Homo sapiens GN=CIDEA PE=1 SV=1	21.0046	4	64	4	1	219	24.671	9.23	1149	CIDEA	ENSG00000176194	792.846	4	3300000	9700000			3700000
P60953	Cell division control protein 42 homolog OS=Homo sapiens GN=CDC42 PE=1 SV=2	51.3089	7	306	7	1	191	21.245	6.55	998	CDC42	ENSG00000070831	2651.75	7	5400000	19000000	13000000	14000000	47000000	22000000	20000000	19000000
P43121	Cell surface glycoprotein MUC18 OS=Homo sapiens GN=MCAM PE=1 SV=2	1.54799	1	16	1	1	646	71.563	5.76	4162	MCAM	ENSG00000076706	128.324	1							8500000	7300000
P29762	Cellular retinoic acid-binding protein 1 OS=Homo sapiens GN=CRABP1 PE=1 SV=2	29.927	3	13	3	1	137	15.556	5.38	1381	CRABP1	ENSG00000166426	197.18	3	930000	2800000
P29373	Cellular retinoic acid-binding protein 2 OS=Homo sapiens GN=CRABP2 PE=1 SV=2	50.7246	6	201	6	1	138	15.683	5.4	1382	CRABP2	ENSG00000143320	1461.94	6	14000000	43000000	15000000	20000000	27000000	7400000	19000000	17000000
Q9BSQ5	Cerebral cavernous malformations 2 protein OS=Homo sapiens GN=CCM2 PE=1 SV=1	5.85586	2	29	2	1	444	48.807	5.54	83605	CCM2	ENSG00000136280	66.782	2			4600000	2600000			4800000	4100000
O75503	Ceroid-lipofuscinosis neuronal protein 5 OS=Homo sapiens GN=CLN5 PE=1 SV=2	24.0223	7	60	7	1	358	41.47	7.4	1203	CLN5	ENSG00000102805	457.361	7	600000	5000000	14000000	18000000		9400000	21000000	50000000
P00450	Ceruloplasmin OS=Homo sapiens GN=CP PE=1 SV=1	70.2347	53	8916	53	1	1065	122.128	5.72	1356	CP		108639	53	70000000	160000000	700000000	480000000	2300000000	4800000000	1500000000	1400000000
O43633	Charged multivesicular body protein 2a OS=Homo sapiens GN=CHMP2A PE=1 SV=1	8.55856	2	21	2	1	222	25.088	5.97	27243	CHMP2A	ENSG00000130724	707.708	2	240000	770000	5800000	1700000	6900000
Q9Y3E7	Charged multivesicular body protein 3 OS=Homo sapiens GN=CHMP3 PE=1 SV=3	5.40541	1	9	1	1	222	25.057	5.12	51652	CHMP3	ENSG00000115561	141.06	1			25000000	14000000				7100000
Q9BY43	Charged multivesicular body protein 4a OS=Homo sapiens GN=CHMP4A PE=1 SV=3	6.30631	1	8	1	1	222	25.083	4.7	29082	CHMP4A	ENSG00000254505	190.488	1			4500000		3100000			620000
Q9H444	Charged multivesicular body protein 4b OS=Homo sapiens GN=CHMP4B PE=1 SV=1	25.4464	3	34	3	1	224	24.935	4.82	128866	CHMP4B	ENSG00000101421	635.563	3	360000	1700000	6100000	5800000	12000000	1800000	2100000	4600000
Q9NZZ3	Charged multivesicular body protein 5 OS=Homo sapiens GN=CHMP5 PE=1 SV=1	17.8082	2	10	2	1	219	24.555	4.83	51510	CHMP5	ENSG00000086065	141.196	2		2100000	6600000		12000000			3600000
Q9BWS9	Chitinase domain-containing protein 1 OS=Homo sapiens GN=CHID1 PE=1 SV=1	9.66921	3	22	3	1	393	44.912	8.63	66005	CHID1	ENSG00000177830	135.155	3	2100000	1500000				1300000	4600000	6400000
P36222	Chitinase-3-like protein 1 OS=Homo sapiens GN=CHI3L1 PE=1 SV=2	62.141	19	1721	19	1	383	42.598	8.46	1116	CHI3L1	ENSG00000133048	29845.5	19	84000000	150000000	160000000	250000000	840000000	1400000000	2400000000	1400000000
Q15782	Chitinase-3-like protein 2 OS=Homo sapiens GN=CHI3L2 PE=1 SV=1	45.3846	13	592	13	1	390	43.473	7.53	1117	CHI3L2	ENSG00000064886	8894.26	13	13000000	45000000	21000000	25000000	34000000	110000000	240000000	170000000
Q13231	Chitotriosidase-1 OS=Homo sapiens GN=CHIT1 PE=1 SV=1	49.1416	15	540	15	1	466	51.648	6.96	1118	CHIT1	ENSG00000133063	10208.1	15		2300000	23000000	26000000	68000000	120000000	79000000	72000000
P40879	Chloride anion exchanger OS=Homo sapiens GN=SLC26A3 PE=1 SV=1	1.04712	1	5	1	1	764	84.451	8.69	1811	SLC26A3	ENSG00000091138	57.073	1			7800000	2600000
O00299	Chloride intracellular channel protein 1 OS=Homo sapiens GN=CLIC1 PE=1 SV=4	42.3237	7	320	7	1	241	26.906	5.17	1192	CLIC1	ENSG00000226651; ENSG00000226417; ENSG00000226248; ENSG00000223639; ENSG00000230685; ENSG00000213719; ENSG00000206394	4248.84	7	17000000	27000000	45000000	36000000	75000000	42000000	43000000	41000000
Q9Y696	Chloride intracellular channel protein 4 OS=Homo sapiens GN=CLIC4 PE=1 SV=4	39.9209	8	772	6	1	253	28.754	5.59	25932	CLIC4	ENSG00000169504	5738.14	8	2700000	1100000	7500000	4400000	1300000
Q96NY7	Chloride intracellular channel protein 6 OS=Homo sapiens GN=CLIC6 PE=2 SV=3	10.6534	5	22	4	1	704	72.968	4.37	54102	CLIC6	ENSG00000159212	239.401	5			5900000		3800000	5900000
Q8WWI5	Choline transporter-like protein 1 OS=Homo sapiens GN=SLC44A1 PE=1 SV=1	3.80518	2	50	2	1	657	73.253	8.6	23446	SLC44A1	ENSG00000070214	445.953	2			11000000	13000000	9400000	1700000	9200000	7700000
Q8IWA5	Choline transporter-like protein 2 OS=Homo sapiens GN=SLC44A2 PE=1 SV=3	15.1558	8	260	8	1	706	80.071	8.57	57153	SLC44A2	ENSG00000129353	1570.53	8	3300000	9100000	38000000	43000000	18000000	7100000	52000000	13000000
Q53GD3	Choline transporter-like protein 4 OS=Homo sapiens GN=SLC44A4 PE=2 SV=2	1.97183	1	32	1	1	710	79.201	8.59	80736	SLC44A4	ENSG00000228263; ENSG00000206378; ENSG00000204385; ENSG00000231479	704.873	1	1700000	4400000	19000000	14000000	3500000	15000000		810000
O15335	Chondroadherin OS=Homo sapiens GN=CHAD PE=2 SV=2	35.0975	8	140	8	1	359	40.45	9.39	1101	CHAD	ENSG00000136457	1976.45	8					17000000	150000000
Q6UVK1	Chondroitin sulfate proteoglycan 4 OS=Homo sapiens GN=CSPG4 PE=1 SV=2	0.645995	1	11	1	1	2322	250.382	5.47	1464	CSPG4	ENSG00000173546	140.86	1			2500000	2700000		5300000
Q6WN34	Chordin-like protein 2 OS=Homo sapiens GN=CHRDL2 PE=1 SV=1	34.2657	11	246	11	1	429	47.463	7.88	25884	CHRDL2	ENSG00000054938	1315.01	11	17000000	45000000			19000000			130000
O95239	Chromosome-associated kinesin KIF4A OS=Homo sapiens GN=KIF4A PE=1 SV=3	0.487013	1	2	1	1	1232	139.794	6.27	24137	KIF4A	ENSG00000090889	32.5803	1						490000
P26992	Ciliary neurotrophic factor receptor subunit alpha OS=Homo sapiens GN=CNTFR PE=1 SV=2	7.7957	1	15	1	1	372	40.607	6.76	1271	CNTFR	ENSG00000122756	140.076	1		4700000
Q8IV76	Circadian clock protein PASD1 OS=Homo sapiens GN=PASD1 PE=1 SV=1	0.905563	1	63	1	1	773	87.374	5.07	139135	PASD1	ENSG00000166049	287.954	1	5400000	27000000	4600000	9800000	47000000	9200000	16000000	28000000
O75390	Citrate synthase, mitochondrial OS=Homo sapiens GN=CS PE=1 SV=2	2.57511	1	3	1	1	466	51.68	8.32	1431	CS	ENSG00000062485	76.0694	1			2100000
Q00610	Clathrin heavy chain 1 OS=Homo sapiens GN=CLTC PE=1 SV=5	36.5373	43	583	43	1	1675	191.493	5.69	1213	CLTC	ENSG00000141367	7739.91	43	1500000	2700000	20000000	19000000	5600000	13000000	22000000	9900000
Q14677	Clathrin interactor 1 OS=Homo sapiens GN=CLINT1 PE=1 SV=1	1.6	1	2	1	1	625	68.216	6.42	9685	CLINT1	ENSG00000113282	34.73	1
P10909	Clusterin OS=Homo sapiens GN=CLU PE=1 SV=1	57.0156	32	9315	32	1	449	52.461	6.27	1191	CLU	ENSG00000120885	110579	32	2400000000	3600000000	1400000000	1000000000	2400000000	7200000000	29000000000	29000000000
Q15846	Clusterin-like protein 1 OS=Homo sapiens GN=CLUL1 PE=2 SV=1	19.0987	7	35	7	1	466	54.18	5.19	27098	CLUL1	ENSG00000079101	278.177	7	350000	2400000
Q11201	CMP-N-acetylneuraminate-beta-galactosamide-alpha-2,3-sialyltransferase 1 OS=Homo sapiens GN=ST3GAL1 PE=2 SV=1	3.52941	1	22	1	1	340	39.05	9.09	6482	ST3GAL1	ENSG00000008513	91.5064	1		200000				360000	9300000	9000000
Q99417	C-Myc-binding protein OS=Homo sapiens GN=MYCBP PE=1 SV=3	35.9223	2	9	2	1	103	11.959	5.91	26292	MYCBP	ENSG00000214114	24.92	2			1800000
Q14019	Coactosin-like protein OS=Homo sapiens GN=COTL1 PE=1 SV=3	30.2817	2	21	2	1	142	15.935	5.67	23406	COTL1	ENSG00000103187	54.58	2		690000		1200000		12000000
P00740	Coagulation factor IX OS=Homo sapiens GN=F9 PE=1 SV=2	1.95228	1	3	1	1	461	51.745	5.47	2158	F9	ENSG00000101981	47.03	1		440000						2400000
P00748	Coagulation factor XII OS=Homo sapiens GN=F12 PE=1 SV=3	15.6098	6	95	6	1	615	67.748	7.74	2161	F12	ENSG00000131187	652.93	6	850000	4900000	850000		7000000	23000000	8500000	3900000
P05160	Coagulation factor XIII B chain OS=Homo sapiens GN=F13B PE=1 SV=3	9.83359	4	8	4	1	661	75.461	6.39	2165	F13B	ENSG00000143278	56.23	4						2100000
P53621	Coatomer subunit alpha OS=Homo sapiens GN=COPA PE=1 SV=2	4.65686	4	14	4	1	1224	138.258	7.66	1314	COPA	ENSG00000122218	116.921	4	630000		7200000	2200000
P53618	Coatomer subunit beta OS=Homo sapiens GN=COPB1 PE=1 SV=3	6.08604	4	15	4	1	953	107.074	6.05	1315	COPB1	ENSG00000129083	48.7967	4			3600000	1700000
P35606	Coatomer subunit beta' OS=Homo sapiens GN=COPB2 PE=1 SV=2	7.28477	5	13	5	1	906	102.422	5.27	9276	COPB2	ENSG00000184432	108.981	5			1700000	6700000
P48444	Coatomer subunit delta OS=Homo sapiens GN=ARCN1 PE=1 SV=1	2.34834	1	4	1	1	511	57.174	6.21	372	ARCN1	ENSG00000095139	67.62	1		630000	12000000	5300000
Q9Y678	Coatomer subunit gamma-1 OS=Homo sapiens GN=COPG1 PE=1 SV=1	8.12357	5	26	5	1	874	97.655	5.47	22820	COPG1	ENSG00000181789	585.776	5			7900000	13000000		2900000	5000000	1100000
Q96EY8	Cob(I)yrinic acid a,c-diamide adenosyltransferase, mitochondrial OS=Homo sapiens GN=MMAB PE=1 SV=1	4	1	7	1	1	250	27.371	8.6	326625	MMAB	ENSG00000139428	128.861	1			3900000	5600000
Q16568	Cocaine- and amphetamine-regulated transcript protein OS=Homo sapiens GN=CARTPT PE=1 SV=1	22.4138	2	25	2	1	116	12.821	8.25	9607	CARTPT	ENSG00000164326	364.506	2					6900000	20000000
P23528	Cofilin-1 OS=Homo sapiens GN=CFL1 PE=1 SV=3	59.6386	13	552	13	1	166	18.491	8.09	1072	CFL1	ENSG00000172757	11288.1	13	33000000	67000000	31000000	26000000	79000000	110000000	77000000	48000000
Q6P1N0	Coiled-coil and C2 domain-containing protein 1A OS=Homo sapiens GN=CC2D1A PE=1 SV=1	10.9359	7	19	7	1	951	103.998	8.09	54862	CC2D1A	ENSG00000132024	140.84	7			2600000	2300000	2200000		3600000	420000
P02452	Collagen alpha-1(I) chain OS=Homo sapiens GN=COL1A1 PE=1 SV=5	0.819672	1	9	1	1	1464	138.857	5.8	1277	COL1A1	ENSG00000108821	194.623	1			43000000	26000000			1900000	1400000
P12109	Collagen alpha-1(VI) chain OS=Homo sapiens GN=COL6A1 PE=1 SV=3	32.6848	22	1251	22	1	1028	108.462	5.43	1291	COL6A1	ENSG00000142156	15931.8	22	8500000	38000000	34000000	67000000	56000000	120000000	180000000	130000000
Q99715	Collagen alpha-1(XII) chain OS=Homo sapiens GN=COL12A1 PE=1 SV=2	4.53803	7	27	7	1	3063	332.941	5.53	1303	COL12A1	ENSG00000111799	219.09	7			5000000	880000	3000000	8500000
Q05707	Collagen alpha-1(XIV) chain OS=Homo sapiens GN=COL14A1 PE=1 SV=3	4.8441	5	13	5	1	1796	193.394	5.3	7373	COL14A1	ENSG00000187955	210.64	5			3700000	2200000		2800000
P39060	Collagen alpha-1(XVIII) chain OS=Homo sapiens GN=COL18A1 PE=1 SV=5	4.50399	6	38	6	1	1754	178.077	6.01	80781	COL18A1	ENSG00000182871	224.517	6	250000	4700000					9400000	6200000
Q96P44	Collagen alpha-1(XXI) chain OS=Homo sapiens GN=COL21A1 PE=2 SV=1	0.731452	1	57	1	1	957	99.307	8.32	81578	COL21A1	ENSG00000124749	256.508	1			1500000	4700000		120000000	67000000	13000000
P08572	Collagen alpha-2(IV) chain OS=Homo sapiens GN=COL4A2 PE=1 SV=4	8.93692	9	138	9	1	1712	167.449	8.66	1284	COL4A2	ENSG00000134871	1496.79	9	3300000	11000000	15000000	24000000	1400000	31000000	16000000	12000000
P12110	Collagen alpha-2(VI) chain OS=Homo sapiens GN=COL6A2 PE=1 SV=4	18.4495	14	341	14	1	1019	108.512	6.21	1292	COL6A2	ENSG00000142173	3170.15	14	1800000	8100000	19000000	11000000	20000000	29000000	32000000	21000000
P12111	Collagen alpha-3(VI) chain OS=Homo sapiens GN=COL6A3 PE=1 SV=5	0.409191	1	11	1	1	3177	343.457	6.68	1293	COL6A3	ENSG00000163359	164.118	1			2000000			12000000		1400000
P02745	Complement C1q subcomponent subunit A OS=Homo sapiens GN=C1QA PE=1 SV=2	9.38776	1	2	1	1	245	26	9.11	712	C1QA	ENSG00000173372	23.64	1						3800000
P02746	Complement C1q subcomponent subunit B OS=Homo sapiens GN=C1QB PE=1 SV=3	5.5336	1	4	1	1	253	26.704	8.63	713	C1QB	ENSG00000173369	73.1572	1	750000
P02747	Complement C1q subcomponent subunit C OS=Homo sapiens GN=C1QC PE=1 SV=3	8.57143	2	17	2	1	245	25.757	8.41	714	C1QC	ENSG00000159189	77.0075	2					12000000	15000000		1300000
Q9BXJ1	Complement C1q tumor necrosis factor-related protein 1 OS=Homo sapiens GN=C1QTNF1 PE=1 SV=1	4.62633	1	3	1	1	281	31.723	6.9	114897	C1QTNF1	ENSG00000173918	24.91	1		230000
Q9BXJ0	Complement C1q tumor necrosis factor-related protein 5 OS=Homo sapiens GN=C1QTNF5 PE=1 SV=1	6.17284	1	5	1	1	243	25.283	6.54	114902	C1QTNF5	ENSG00000223953	92.57	1					1100000			1200000
P00736	Complement C1r subcomponent OS=Homo sapiens GN=C1R PE=1 SV=2	39.0071	17	335	16	1	705	80.067	6.21	715	C1R		4113.59	17	3300000	13000000	15000000	6500000	21000000	60000000	110000000	98000000
Q9NZP8	Complement C1r subcomponent-like protein OS=Homo sapiens GN=C1RL PE=1 SV=2	16.8378	5	287	4	1	487	53.464	7.2	51279	C1RL	ENSG00000139178	2219.63	5	2300000	22000000	31000000	20000000	22000000	25000000	180000000	110000000
P09871	Complement C1s subcomponent OS=Homo sapiens GN=C1S PE=1 SV=1	28.9244	12	198	12	1	688	76.635	4.96	716	C1S	ENSG00000182326	4227	12	2300000	5700000	9700000	7800000	6900000	22000000	34000000	44000000
P06681	Complement C2 OS=Homo sapiens GN=C2 PE=1 SV=2	18.883	11	167	11	1	752	83.214	7.42	717	C2	ENSG00000226560; ENSG00000206372; ENSG00000204364; ENSG00000166278; ENSG00000235017; ENSG00000231543; ENSG00000235696	1665.6	11	4900000	1800000	6300000	6000000	15000000	19000000	9900000	6000000
P01024	Complement C3 OS=Homo sapiens GN=C3 PE=1 SV=2	77.6308	113	18775	113	1	1663	187.03	6.4	718	C3	ENSG00000125730	297198	113	350000000	830000000	360000000	300000000	2100000000	2500000000	2300000000	2100000000
P0C0L4	Complement C4-A OS=Homo sapiens GN=C4A PE=1 SV=2	65.5963	110	32891	5	1	1744	192.664	7.08	720	C4A	ENSG00000244731	556429	110	59000000	140000000	480000000	190000000	560000000	600000000	630000000	570000000
P0C0L5	Complement C4-B OS=Homo sapiens GN=C4B PE=1 SV=2	65.9404	111	33808	6	1	1744	192.631	7.27	721	C4B	ENSG00000224389; ENSG00000228267	572440	111	29000000	150000000	230000000	140000000	870000000	1900000000	950000000	700000000
P01031	Complement C5 OS=Homo sapiens GN=C5 PE=1 SV=4	10.8592	11	88	11	1	1676	188.186	6.52	727	C5	ENSG00000106804	575.157	11	590000	2700000	13000000	14000000	8300000	12000000	3600000
Q07021	Complement component 1 Q subcomponent-binding protein, mitochondrial OS=Homo sapiens GN=C1QBP PE=1 SV=1	4.96454	1	6	1	1	282	31.343	4.84	708	C1QBP	ENSG00000108561	36.32	1		750000				4400000
P13671	Complement component C6 OS=Homo sapiens GN=C6 PE=1 SV=3	11.4561	7	74	7	1	934	104.718	6.76	729	C6	ENSG00000039537	748.855	7	670000	2000000	2500000		4800000	14000000
P10643	Complement component C7 OS=Homo sapiens GN=C7 PE=1 SV=2	26.9276	12	186	12	1	843	93.457	6.48	730	C7	ENSG00000112936	1746.96	12	6800000	10000000	3700000	4000000	8900000	13000000	21000000	22000000
P07357	Complement component C8 alpha chain OS=Homo sapiens GN=C8A PE=1 SV=2	23.2877	9	99	9	1	584	65.121	6.47	731	C8A	ENSG00000157131	1788.98	9	1000000	2600000	720000	3200000	12000000	31000000	36000000	9800000
P07358	Complement component C8 beta chain OS=Homo sapiens GN=C8B PE=1 SV=3	40.2707	17	189	17	1	591	67.003	8.13	732	C8B		1647	17	390000	1300000	4100000	2300000	5500000	19000000	32000000	21000000
P07360	Complement component C8 gamma chain OS=Homo sapiens GN=C8G PE=1 SV=3	45.5446	7	232	7	1	202	22.264	8.31	733	C8G	ENSG00000176919	2632.3	7	1400000	4300000	7500000	7400000	32000000	86000000	44000000	20000000
P02748	Complement component C9 OS=Homo sapiens GN=C9 PE=1 SV=2	22.898	11	239	11	1	559	63.133	5.59	735	C9	ENSG00000113600	3506.07	11	4000000	13000000	37000000	36000000	40000000	39000000	51000000	41000000
P08174	Complement decay-accelerating factor OS=Homo sapiens GN=CD55 PE=1 SV=4	34.6457	9	670	9	1	381	41.374	7.59	1604	CD55	ENSG00000196352	7959.25	9	1100000	4700000	42000000	35000000	94000000	120000000	170000000	230000000
P00751	Complement factor B OS=Homo sapiens GN=CFB PE=1 SV=2	46.0733	27	1977	27	1	764	85.479	7.06	629	CFB	ENSG00000243649; ENSG00000242335; ENSG00000243570; ENSG00000239754; ENSG00000241534	20896.5	27	56000000	150000000	40000000	28000000	470000000	1200000000	180000000	280000000
P00746	Complement factor D OS=Homo sapiens GN=CFD PE=1 SV=5	52.9644	10	572	10	1	253	27.016	7.71	1675	CFD	ENSG00000197766; ENSG00000274619	5977.6	10	6800000	21000000	19000000	6300000	160000000	200000000	47000000	55000000
P08603	Complement factor H OS=Homo sapiens GN=CFH PE=1 SV=4	44.9228	37	858	36	1	1231	139.005	6.61	3075	CFH		7856.32	37	4100000	12000000	8600000	3400000	49000000	100000000	20000000	9100000
Q03591	Complement factor H-related protein 1 OS=Homo sapiens GN=CFHR1 PE=1 SV=2	38.7879	7	282	1	1	330	37.626	7.39	3078	CFHR1	ENSG00000244414	3089.02	7		170000	690000		3100000	3400000
P36980	Complement factor H-related protein 2 OS=Homo sapiens GN=CFHR2 PE=1 SV=1	39.6296	6	242	2	1	270	30.631	6.38	3080	CFHR2	ENSG00000276911; ENSG00000080910	2164.75	6	2300000	2400000	28000000	11000000	17000000	13000000	24000000	8700000
Q9BXR6	Complement factor H-related protein 5 OS=Homo sapiens GN=CFHR5 PE=1 SV=1	7.55712	3	67	2	1	569	64.377	7.06	81494	CFHR5	ENSG00000134389	1571.54	3			11000000	650000
P05156	Complement factor I OS=Homo sapiens GN=CFI PE=1 SV=2	40.4803	19	900	19	1	583	65.707	7.5	3426	CFI	ENSG00000205403	17876.7	19	46000000	97000000	45000000	63000000	180000000	390000000	790000000	640000000
Q12860	Contactin-1 OS=Homo sapiens GN=CNTN1 PE=1 SV=1	9.23379	6	49	6	1	1018	113.249	5.9	1272	CNTN1	ENSG00000018236	409.209	6			5900000	5600000	3300000	4600000	10000000	7200000
Q9BZ76	Contactin-associated protein-like 3 OS=Homo sapiens GN=CNTNAP3 PE=2 SV=3	2.79503	3	13	3	1	1288	140.601	7.78	79937	CNTNAP3	ENSG00000106714	96.7907	3							920000	2300000
Q9BT78	COP9 signalosome complex subunit 4 OS=Homo sapiens GN=COPS4 PE=1 SV=1	3.44828	1	3	1	1	406	46.24	5.83	51138	COPS4	ENSG00000138663	33.84	1				3400000
Q99829	Copine-1 OS=Homo sapiens GN=CPNE1 PE=1 SV=1	1.67598	1	2	1	1	537	59.022	5.83	8904	CPNE1	ENSG00000214078	46.7032	1			4700000
O75131	Copine-3 OS=Homo sapiens GN=CPNE3 PE=1 SV=1	16.946	6	63	6	1	537	60.092	5.85	8895	CPNE3	ENSG00000085719	451.663	6	1300000	5400000	23000000	18000000	11000000	7200000	24000000	14000000
Q04656	Copper-transporting ATPase 1 OS=Homo sapiens GN=ATP7A PE=1 SV=3	2	2	4	2	1	1500	163.27	6.24	538	ATP7A	ENSG00000165240	47.1767	2			5500000	3500000
P31146	Coronin-1A OS=Homo sapiens GN=CORO1A PE=1 SV=4	13.2321	3	14	3	1	461	50.994	6.68	11151	CORO1A	ENSG00000102879	130.437	3					13000000	10000000		2800000
Q9BR76	Coronin-1B OS=Homo sapiens GN=CORO1B PE=1 SV=1	6.95297	3	33	3	1	489	54.2	5.88	57175	CORO1B	ENSG00000172725	377.611	3	1500000	4100000	19000000	17000000			5000000	8100000
Q9ULV4	Coronin-1C OS=Homo sapiens GN=CORO1C PE=1 SV=1	6.96203	2	25	2	1	474	53.215	7.08	23603	CORO1C	ENSG00000110880	476.435	2		610000	8000000	7300000		12000000	5600000	11000000
P57737	Coronin-7 OS=Homo sapiens GN=CORO7 PE=1 SV=2	4.54054	2	6	2	1	925	100.542	5.8	79585	CORO7	ENSG00000262246; ENSG00000282725	45.9567	2						4600000	1800000
P08185	Corticosteroid-binding globulin OS=Homo sapiens GN=SERPINA6 PE=1 SV=1	32.3457	8	321	8	1	405	45.112	6.04	866	SERPINA6	ENSG00000170099; ENSG00000277405	5326.73	8	3800000	9900000	15000000	22000000	55000000	300000000	220000000	230000000
P02741	C-reactive protein OS=Homo sapiens GN=CRP PE=1 SV=1	6.69643	1	8	1	1	224	25.023	5.63	1401	CRP	ENSG00000132693	38.1	1					37000000	26000000
Q9H5V8	CUB domain-containing protein 1 OS=Homo sapiens GN=CDCP1 PE=1 SV=3	1.19617	1	5	1	1	836	92.872	7.96	64866	CDCP1	ENSG00000163814	129.212	1							7600000	3900000
Q13618	Cullin-3 OS=Homo sapiens GN=CUL3 PE=1 SV=2	4.94792	2	4	2	1	768	88.873	8.48	8452	CUL3	ENSG00000036257	32.1	2			3300000	2200000
Q13620	Cullin-4B OS=Homo sapiens GN=CUL4B PE=1 SV=4	0.876232	1	9	1	1	913	103.916	7.37	8450	CUL4B	ENSG00000158290	81.6561	1			2200000	1400000
Q86VP6	Cullin-associated NEDD8-dissociated protein 1 OS=Homo sapiens GN=CAND1 PE=1 SV=2	11.0569	10	60	10	1	1230	136.289	5.78	55832	CAND1	ENSG00000111530	804.864	10		610000	7300000	3200000		2600000	6400000	4300000
O43927	C-X-C motif chemokine 13 OS=Homo sapiens GN=CXCL13 PE=1 SV=1	22.9358	2	21	2	1	109	12.656	10.33	10563	CXCL13	ENSG00000156234	336.061	2			18000000	12000000		62000000
P19875	C-X-C motif chemokine 2 OS=Homo sapiens GN=CXCL2 PE=1 SV=1	25.2336	2	10	2	1	107	11.381	10.55	2920	CXCL2	ENSG00000081041	24.52	2	240000	3800000
P18850	Cyclic AMP-dependent transcription factor ATF-6 alpha OS=Homo sapiens GN=ATF6 PE=1 SV=3	1.64179	1	4	1	1	670	74.538	8.22	22926	ATF6	ENSG00000118217	49.37	1								2700000
Q8ND76	Cyclin-Y OS=Homo sapiens GN=CCNY PE=1 SV=2	8.21114	2	4	2	1	341	39.312	7.2	219771	CCNY	ENSG00000108100	56.37	2			1800000	2400000
P01040	Cystatin-A OS=Homo sapiens GN=CSTA PE=1 SV=1	52.0408	3	45	3	1	98	11	5.5	1475	CSTA	ENSG00000121552	475.513	3	5300000	3600000	22000000	5500000	660000	15000000		4800000
P04080	Cystatin-B OS=Homo sapiens GN=CSTB PE=1 SV=2	45.9184	3	371	3	1	98	11.133	7.56	1476	CSTB	ENSG00000160213	4104.26	3	7700000	38000000	25000000	29000000	34000000	79000000	17000000	25000000
P01034	Cystatin-C OS=Homo sapiens GN=CST3 PE=1 SV=1	56.8493	9	1145	9	1	146	15.789	8.75	1471	CST3	ENSG00000101439	17150.6	9	110000000	84000000	140000000	180000000	500000000	1000000000	1100000000	820000000
P28325	Cystatin-D OS=Homo sapiens GN=CST5 PE=1 SV=1	23.9437	2	7	2	1	142	16.07	7.17	1473	CST5	ENSG00000170367	84.95	2						22000000
O76096	Cystatin-F OS=Homo sapiens GN=CST7 PE=1 SV=1	4.82759	1	32	1	1	145	16.443	8.48	8530	CST7	ENSG00000077984	277.091	1		2300000	34000000	69000000	64000000	51000000	230000000	27000000
Q15828	Cystatin-M OS=Homo sapiens GN=CST6 PE=1 SV=1	14.094	1	23	1	1	149	16.5	8.09	1474	CST6	ENSG00000175315	70.4933	1	190000	630000	25000000	17000000	4400000	12000000	10000000	18000000
P09228	Cystatin-SA OS=Homo sapiens GN=CST2 PE=1 SV=1	7.80142	1	23	1	1	141	16.434	4.93	1470	CST2	ENSG00000170369	164.224	1					6700000	12000000
P21291	Cysteine and glycine-rich protein 1 OS=Homo sapiens GN=CSRP1 PE=1 SV=3	25.9067	4	39	4	1	193	20.554	8.57	1465	CSRP1	ENSG00000159176	474.039	4	3100000	3600000	13000000	6300000	1400000	2100000		1400000
Q9H1C7	Cysteine-rich and transmembrane domain-containing protein 1 OS=Homo sapiens GN=CYSTM1 PE=1 SV=1	10.3093	1	23	1	1	97	10.624	4.32	84418	CYSTM1	ENSG00000120306	158.701	1	170000	8800000		8600000	1200000	1100000	350000	260000
Q9NZV1	Cysteine-rich motor neuron 1 protein OS=Homo sapiens GN=CRIM1 PE=1 SV=1	12.2587	9	119	9	1	1036	113.66	5.21	51232	CRIM1	ENSG00000150938	1741.74	9	230000	3000000	4500000	4000000	2200000	11000000	21000000	12000000
P52943	Cysteine-rich protein 2 OS=Homo sapiens GN=CRIP2 PE=1 SV=1	23.0769	2	12	2	1	208	22.478	8.72	1397	CRIP2	ENSG00000182809	290.697	2			5800000	3400000	3700000			1600000
P16562	Cysteine-rich secretory protein 2 OS=Homo sapiens GN=CRISP2 PE=1 SV=1	7.81893	1	8	1	1	243	27.241	6.49	7180	CRISP2	ENSG00000124490	74.74	1					1200000
P54108	Cysteine-rich secretory protein 3 OS=Homo sapiens GN=CRISP3 PE=1 SV=1	17.9592	2	43	2	1	245	27.612	7.8	10321	CRISP3	ENSG00000096006	962.914	2	2100000	140000	7800000	9200000	34000000	73000000		9200000
Q96HD1	Cysteine-rich with EGF-like domain protein 1 OS=Homo sapiens GN=CRELD1 PE=1 SV=3	24.7619	5	38	5	1	420	45.409	4.87	78987	CRELD1	ENSG00000163703	628.276	5	1500000		5300000	1500000		2900000	1400000	6100000
P04839	Cytochrome b-245 heavy chain OS=Homo sapiens GN=CYBB PE=1 SV=2	6.49123	4	22	4	1	570	65.294	8.63	1536	CYBB	ENSG00000165168	354.363	4			3000000	3000000			6800000	4400000
P00167	Cytochrome b5 OS=Homo sapiens GN=CYB5A PE=1 SV=2	9.70149	1	17	1	1	134	15.321	4.96	1528	CYB5A	ENSG00000166347	122.407	1	380000	560000	17000000	11000000			1400000	4600000
P31930	Cytochrome b-c1 complex subunit 1, mitochondrial OS=Homo sapiens GN=UQCRC1 PE=1 SV=3	14.1667	3	7	3	1	480	52.612	6.37	7384	UQCRC1	ENSG00000010256	43.73	3			2800000				1100000
P22695	Cytochrome b-c1 complex subunit 2, mitochondrial OS=Homo sapiens GN=UQCRC2 PE=1 SV=3	11.0375	3	10	3	1	453	48.413	8.63	7385	UQCRC2	ENSG00000140740	90.2933	3			1100000	550000				440000
P99999	Cytochrome c OS=Homo sapiens GN=CYCS PE=1 SV=2	20	3	83	3	1	105	11.741	9.57	54205	CYCS	ENSG00000172115	1085.37	3	3800000	8000000	23000000	34000000	39000000	21000000	15000000	17000000
P14854	Cytochrome c oxidase subunit 6B1 OS=Homo sapiens GN=COX6B1 PE=1 SV=2	13.9535	1	14	1	1	86	10.186	7.05	1340	COX6B1	ENSG00000126267	139.603	1			10000000	8100000	4500000	3400000
P08574	Cytochrome c1, heme protein, mitochondrial OS=Homo sapiens GN=CYC1 PE=1 SV=3	3.69231	1	2	1	1	325	35.399	9	1537	CYC1	ENSG00000179091	37.56	1							1300000
P08684	Cytochrome P450 3A4 OS=Homo sapiens GN=CYP3A4 PE=1 SV=4	15.1093	2	29	2	1	503	57.306	8.1	1576	CYP3A4	ENSG00000160868	473.806	2			4800000					2300000
P21399	Cytoplasmic aconitate hydratase OS=Homo sapiens GN=ACO1 PE=1 SV=3	4.38695	3	32	3	1	889	98.337	6.68	48	ACO1	ENSG00000122729	444.547	3	3100000	1600000	11000000	7700000	4300000		3100000
Q14204	Cytoplasmic dynein 1 heavy chain 1 OS=Homo sapiens GN=DYNC1H1 PE=1 SV=5	5.91907	19	83	19	1	4646	532.072	6.4	1778	DYNC1H1	ENSG00000197102	709.601	19	260000	610000	4700000	7600000			10000000	1400000
Q7L576	Cytoplasmic FMR1-interacting protein 1 OS=Homo sapiens GN=CYFIP1 PE=1 SV=1	9.97606	10	54	10	1	1253	145.089	6.9	23191	CYFIP1	ENSG00000273749	716.348	10			4800000	11000000	8000000		5600000
P28838	Cytosol aminopeptidase OS=Homo sapiens GN=LAP3 PE=1 SV=3	16.763	6	48	6	1	519	56.131	7.93	51056	LAP3	ENSG00000002549	327.522	6	4600000	1200000	3700000	2100000		4600000	1400000	5900000
O75891	Cytosolic 10-formyltetrahydrofolate dehydrogenase OS=Homo sapiens GN=ALDH1L1 PE=1 SV=2	6.98448	5	22	5	1	902	98.767	5.94	10840	ALDH1L1	ENSG00000144908	161.783	5	760000	1900000			1800000
Q96KP4	Cytosolic non-specific dipeptidase OS=Homo sapiens GN=CNDP2 PE=1 SV=2	56.2105	16	161	16	1	475	52.845	5.97	55748	CNDP2	ENSG00000133313	1573.82	16	9000000	25000000	16000000	9400000	7700000	8400000	1700000	6600000
O43175	D-3-phosphoglycerate dehydrogenase OS=Homo sapiens GN=PHGDH PE=1 SV=4	6.37899	3	33	3	1	533	56.614	6.71	26227	PHGDH	ENSG00000092621	216.524	3	1100000	2000000	4000000	2100000	5800000		12000000	5900000
Q9UKG1	DCC-interacting protein 13-alpha OS=Homo sapiens GN=APPL1 PE=1 SV=1	0.987306	1	8	1	1	709	79.614	5.41	26060	APPL1	ENSG00000157500	71.055	1				7100000		1200000		2600000
P30046	D-dopachrome decarboxylase OS=Homo sapiens GN=DDT PE=1 SV=3	44.0678	5	168	5	1	118	12.704	7.3	1652	DDT	ENSG00000099977; ENSG00000275003	1299.65	5	4500000	13000000	9100000	25000000	17000000	7800000	7600000	5500000
Q96LJ7	Dehydrogenase/reductase SDR family member 1 OS=Homo sapiens GN=DHRS1 PE=1 SV=1	33.8658	6	73	6	1	313	33.887	7.83	115817	DHRS1	ENSG00000157379	972.555	6	7000000	12000000			6300000
Q13268	Dehydrogenase/reductase SDR family member 2, mitochondrial OS=Homo sapiens GN=DHRS2 PE=1 SV=4	61.4286	11	201	11	1	280	29.908	9.01	10202	DHRS2	ENSG00000100867	4165.55	11			31000000	54000000		5000000	46000000	23000000
Q9Y394	Dehydrogenase/reductase SDR family member 7 OS=Homo sapiens GN=DHRS7 PE=1 SV=1	2.94985	1	2	1	1	339	38.274	8.32	51635	DHRS7	ENSG00000100612	26.38	1		420000
Q6IAN0	Dehydrogenase/reductase SDR family member 7B OS=Homo sapiens GN=DHRS7B PE=1 SV=2	4.61538	1	2	1	1	325	35.097	9.55	25979	DHRS7B	ENSG00000109016	67.77	1				4800000
Q9UGM3	Deleted in malignant brain tumors 1 protein OS=Homo sapiens GN=DMBT1 PE=1 SV=2	30.9159	17	521	17	1	2413	260.569	5.44	1755	DMBT1	ENSG00000187908	10665.3	17	23000000	980000	210000000	170000000	170000000	220000000	700000000	430000000
Q15392	Delta(24)-sterol reductase OS=Homo sapiens GN=DHCR24 PE=1 SV=2	7.36434	3	22	3	1	516	60.062	8.16	1718	DHCR24	ENSG00000116133	227.388	3			13000000	21000000
Q13011	Delta(3,5)-Delta(2,4)-dienoyl-CoA isomerase, mitochondrial OS=Homo sapiens GN=ECH1 PE=1 SV=2	17.0732	4	15	4	1	328	35.793	8	1891	ECH1	ENSG00000104823	295.907	4		590000	17000000	9900000
P30038	Delta-1-pyrroline-5-carboxylate dehydrogenase, mitochondrial OS=Homo sapiens GN=ALDH4A1 PE=1 SV=3	5.68384	2	8	2	1	563	61.681	8.07	8659	ALDH4A1	ENSG00000159423	65.455	2			5700000	4500000
P24855	Deoxyribonuclease-1 OS=Homo sapiens GN=DNASE1 PE=1 SV=1	21.6312	3	24	3	1	282	31.414	4.91	1773	DNASE1	ENSG00000213918	294.258	3			41000000	16000000	9000000	10000000		18000000
P49184	Deoxyribonuclease-1-like 1 OS=Homo sapiens GN=DNASE1L1 PE=1 SV=1	15.894	3	19	3	1	302	33.871	5.74	1774	DNASE1L1	ENSG00000013563	342.657	3							6000000	5100000
O00115	Deoxyribonuclease-2-alpha OS=Homo sapiens GN=DNASE2 PE=1 SV=2	13.0556	4	76	4	1	360	39.556	8.05	1777	DNASE2	ENSG00000105612	1379.77	4	5700000	2200000	65000000	35000000	38000000	56000000	51000000	57000000
P81605	Dermcidin OS=Homo sapiens GN=DCD PE=1 SV=2	12.7273	2	36	2	1	110	11.277	6.54	117159	DCD	ENSG00000161634	370.319	2	9100000	6700000	2000000	5000000	7700000
Q02487	Desmocollin-2 OS=Homo sapiens GN=DSC2 PE=1 SV=1	10.3219	9	406	9	1	901	99.899	5.34	1824	DSC2	ENSG00000134755	4006.05	9	29000000	34000000	75000000	63000000	56000000	65000000	120000000	78000000
Q14574	Desmocollin-3 OS=Homo sapiens GN=DSC3 PE=1 SV=3	7.03125	4	18	4	1	896	99.906	6.1	1825	DSC3	ENSG00000134762	57.2	4		1600000	1400000	1600000	11000000			1800000
Q02413	Desmoglein-1 OS=Homo sapiens GN=DSG1 PE=1 SV=2	1.52526	1	5	1	1	1049	113.676	5.03	1828	DSG1	ENSG00000134760	81.67	1	1200000
Q14126	Desmoglein-2 OS=Homo sapiens GN=DSG2 PE=1 SV=2	9.30233	7	38	7	1	1118	122.218	5.24	1829	DSG2	ENSG00000046604	226.804	7	1900000	1700000	7500000	8700000			9600000	8600000
P15924	Desmoplakin OS=Homo sapiens GN=DSP PE=1 SV=3	2.15953	4	11	4	1	2871	331.569	6.81	1832	DSP	ENSG00000096696	143.637	4	3000000					1400000
P60981	Destrin OS=Homo sapiens GN=DSTN PE=1 SV=3	33.3333	5	30	5	1	165	18.493	7.85	11034	DSTN	ENSG00000125868	178.029	5	22000000	3400000	4200000	6400000	5800000	10000000
Q9UBP4	Dickkopf-related protein 3 OS=Homo sapiens GN=DKK3 PE=1 SV=2	23.1429	4	58	4	1	350	38.365	4.65	27122	DKK3	ENSG00000050165	415.935	4		2000000	5200000	8200000	16000000	17000000	8400000	13000000
P09622	Dihydrolipoyl dehydrogenase, mitochondrial OS=Homo sapiens GN=DLD PE=1 SV=2	22.7898	6	31	6	1	509	54.143	7.85	1738	DLD	ENSG00000091140	262.808	6			4400000	3800000
P10515	Dihydrolipoyllysine-residue acetyltransferase component of pyruvate dehydrogenase complex, mitochondrial OS=Homo sapiens GN=DLAT PE=1 SV=3	5.7187	2	5	2	1	647	68.953	7.84	1737	DLAT	ENSG00000150768	35.7	2			2700000	1500000
P09417	Dihydropteridine reductase OS=Homo sapiens GN=QDPR PE=1 SV=2	14.3443	2	3	2	1	244	25.773	7.37	5860	QDPR	ENSG00000151552	40.85	2		590000			690000
Q16555	Dihydropyrimidinase-related protein 2 OS=Homo sapiens GN=DPYSL2 PE=1 SV=1	32.1678	11	51	9	1	572	62.255	6.38	1808	DPYSL2	ENSG00000092964	642.143	11	3500000	4900000				1400000	4200000	1100000
Q14195	Dihydropyrimidinase-related protein 3 OS=Homo sapiens GN=DPYSL3 PE=1 SV=1	24.9123	8	42	6	1	570	61.924	6.49	1809	DPYSL3	ENSG00000113657	517.289	8	3100000	6400000			7600000
P49326	Dimethylaniline monooxygenase [N-oxide-forming] 5 OS=Homo sapiens GN=FMO5 PE=1 SV=2	5.81614	2	17	2	1	533	60.182	8.21	2330	FMO5; LOC101060372	ENSG00000131781	226.319	2			6000000	18000000
Q01459	Di-N-acetylchitobiase OS=Homo sapiens GN=CTBS PE=1 SV=1	36.6234	8	343	8	1	385	43.732	6.64	1486	CTBS	ENSG00000117151	5101.46	8	5200000	17000000	29000000	27000000	24000000	31000000	91000000	72000000
P53634	Dipeptidyl peptidase 1 OS=Homo sapiens GN=CTSC PE=1 SV=2	22.0302	7	383	7	1	463	51.82	6.99	1075	CTSC	ENSG00000109861	4138.56	7	7700000	14000000	17000000	25000000	32000000	67000000	69000000	64000000
Q9UHL4	Dipeptidyl peptidase 2 OS=Homo sapiens GN=DPP7 PE=1 SV=3	26.4228	10	161	10	1	492	54.307	6.32	29952	DPP7	ENSG00000176978	1943.81	10	1300000	1800000	15000000	15000000		8400000	68000000	52000000
Q9NY33	Dipeptidyl peptidase 3 OS=Homo sapiens GN=DPP3 PE=1 SV=2	7.59837	4	21	4	1	737	82.538	5.1	10072	DPP3	ENSG00000254986	164.89	4			6100000	3700000	5200000	3800000		4400000
P27487	Dipeptidyl peptidase 4 OS=Homo sapiens GN=DPP4 PE=1 SV=2	5.09138	4	21	4	1	766	88.222	6.04	1803	DPP4	ENSG00000197635	124.467	4			11000000	8000000			10000000	7400000
P53602	Diphosphomevalonate decarboxylase OS=Homo sapiens GN=MVD PE=1 SV=1	6.75	1	9	1	1	400	43.377	7.23	4597	MVD	ENSG00000167508	86.78	1				1900000
P98082	Disabled homolog 2 OS=Homo sapiens GN=DAB2 PE=1 SV=3	1.2987	1	6	1	1	770	82.397	5.53	1601	DAB2	ENSG00000153071	50.03	1	750000	1100000
Q14689	Disco-interacting protein 2 homolog A OS=Homo sapiens GN=DIP2A PE=1 SV=2	3.56461	3	16	2	1	1571	170.261	8.03	23181	DIP2A	ENSG00000160305	95.6628	3			4700000
Q9P265	Disco-interacting protein 2 homolog B OS=Homo sapiens GN=DIP2B PE=1 SV=3	22.1447	20	99	19	1	1576	171.382	8.09	57609	DIP2B	ENSG00000066084	963.468	20			4200000	6400000	1900000	1400000		330000
O14672	Disintegrin and metalloproteinase domain-containing protein 10 OS=Homo sapiens GN=ADAM10 PE=1 SV=1	2.27273	1	4	1	1	748	84.088	7.77	102	ADAM10	ENSG00000137845	83.318	1			580000
Q13444	Disintegrin and metalloproteinase domain-containing protein 15 OS=Homo sapiens GN=ADAM15 PE=1 SV=4	11.9351	6	55	6	1	863	92.899	6.73	8751	ADAM15	ENSG00000143537	629.944	6	490000	640000	41000000	6800000		5200000	8100000	10000000
Q13443	Disintegrin and metalloproteinase domain-containing protein 9 OS=Homo sapiens GN=ADAM9 PE=1 SV=1	9.89011	5	17	5	1	819	90.497	7.52	8754	ADAM9	ENSG00000168615	151.53	5			7500000	4000000		3100000	2800000	2800000
Q16531	DNA damage-binding protein 1 OS=Homo sapiens GN=DDB1 PE=1 SV=1	4.29825	3	13	3	1	1140	126.887	5.26	1642	DDB1	ENSG00000167986	48.14	3	24000000		3900000		630000000	4700000	260000000	8100000
O60884	DnaJ homolog subfamily A member 2 OS=Homo sapiens GN=DNAJA2 PE=1 SV=1	3.64078	1	2	1	1	412	45.717	6.48	10294	DNAJA2	ENSG00000069345	31.77	1			3700000	3100000
P25686	DnaJ homolog subfamily B member 2 OS=Homo sapiens GN=DNAJB2 PE=1 SV=3	4.62963	1	2	1	1	324	35.558	5.95	3300	DNAJB2	ENSG00000135924	36.64	1			2600000
Q13217	DnaJ homolog subfamily C member 3 OS=Homo sapiens GN=DNAJC3 PE=1 SV=1	11.5079	4	28	4	1	504	57.544	6.15	5611	DNAJC3	ENSG00000102580	219.609	4	2200000	5400000				13000000	3700000	5900000
P39656	Dolichyl-diphosphooligosaccharide--protein glycosyltransferase 48 kDa subunit OS=Homo sapiens GN=DDOST PE=1 SV=4	5.70175	2	8	2	1	456	50.769	6.55	1650	DDOST	ENSG00000244038	176.746	2		880000		2300000			3600000	3700000
P04843	Dolichyl-diphosphooligosaccharide--protein glycosyltransferase subunit 1 OS=Homo sapiens GN=RPN1 PE=1 SV=1	14.168	5	39	5	1	607	68.527	6.38	6184	RPN1	ENSG00000163902	380.121	5	690000	2700000	6100000	10000000			13000000	3200000
P04844	Dolichyl-diphosphooligosaccharide--protein glycosyltransferase subunit 2 OS=Homo sapiens GN=RPN2 PE=1 SV=3	15.3724	6	68	6	1	631	69.241	5.69	6185	RPN2	ENSG00000118705	1346.76	6		570000	2400000	2900000		5600000	11000000	9300000
Q13561	Dynactin subunit 2 OS=Homo sapiens GN=DCTN2 PE=1 SV=4	3.74065	1	7	1	1	401	44.204	5.21	10540	DCTN2	ENSG00000175203	105.799	1			3600000	3000000
P50570	Dynamin-2 OS=Homo sapiens GN=DNM2 PE=1 SV=2	9.31034	6	32	6	1	870	98.003	7.44	1785	DNM2	ENSG00000079805	235.029	6			10000000	7800000				2800000
Q9NYC9	Dynein heavy chain 9, axonemal OS=Homo sapiens GN=DNAH9 PE=1 SV=3	0.133749	1	426	1	1	4486	511.551	5.91	1770	DNAH9	ENSG00000007174	4569.6	1			3400000	4700000	75000000	190000000	11000000	69000000
P63167	Dynein light chain 1, cytoplasmic OS=Homo sapiens GN=DYNLL1 PE=1 SV=1	12.3596	1	11	1	1	89	10.359	7.4	8655	DYNLL1	ENSG00000088986	104.22	1			8600000	1800000	3300000	550000
Q03001	Dystonin OS=Homo sapiens GN=DST PE=1 SV=4	0.10568	1	12	1	1	7570	860.127	5.25	667	DST		129.981	1	3200000	11000000	4900000	3400000	3400000	1100000		2800000
Q14118	Dystroglycan OS=Homo sapiens GN=DAG1 PE=1 SV=2	23.4637	12	480	12	1	895	97.381	8.56	1605	DAG1	ENSG00000173402	3882.96	12	39000000	31000000	8700000	8700000		15000000	200000000	130000000
Q7Z6Z7	E3 ubiquitin-protein ligase HUWE1 OS=Homo sapiens GN=HUWE1 PE=1 SV=3	0.251486	1	8	1	1	4374	481.589	5.22	10075	HUWE1	ENSG00000086758	229.316	1			2400000	4200000			1200000
Q96J02	E3 ubiquitin-protein ligase Itchy homolog OS=Homo sapiens GN=ITCH PE=1 SV=2	7.86268	4	9	4	1	903	102.738	6.3	83737	ITCH	ENSG00000078747	106.883	4			4900000
Q8WZ73	E3 ubiquitin-protein ligase rififylin OS=Homo sapiens GN=RFFL PE=1 SV=1	5.78512	1	4	1	1	363	40.487	5.48	117584	RFFL	ENSG00000092871	40.0577	1			2300000
O95834	Echinoderm microtubule-associated protein-like 2 OS=Homo sapiens GN=EML2 PE=1 SV=1	5.23883	2	10	2	1	649	70.634	6.32	24139	EML2	ENSG00000125746	26.67	2		2000000	5100000	3000000				1400000
P49961	Ectonucleoside triphosphate diphosphohydrolase 1 OS=Homo sapiens GN=ENTPD1 PE=1 SV=1	12.1569	5	39	5	1	510	57.927	6.34	953	ENTPD1	ENSG00000138185	328.066	5			35000000	20000000	2700000	21000000	16000000	7100000
Q9Y5L3	Ectonucleoside triphosphate diphosphohydrolase 2 OS=Homo sapiens GN=ENTPD2 PE=1 SV=1	3.23232	1	5	1	1	495	53.631	8.27	954	ENTPD2	ENSG00000054179	96.69	1			7000000	1400000
O75355	Ectonucleoside triphosphate diphosphohydrolase 3 OS=Homo sapiens GN=ENTPD3 PE=1 SV=2	15.3119	6	25	6	1	529	59.067	6.42	956	ENTPD3	ENSG00000168032	257.448	6	1400000	1600000			7400000
O75356	Ectonucleoside triphosphate diphosphohydrolase 5 OS=Homo sapiens GN=ENTPD5 PE=1 SV=1	48.5981	13	244	13	1	428	47.487	6.33	957	ENTPD5	ENSG00000187097	2575.49	13			15000000	27000000	22000000	41000000	50000000	41000000
O75354	Ectonucleoside triphosphate diphosphohydrolase 6 OS=Homo sapiens GN=ENTPD6 PE=1 SV=3	11.9835	4	25	4	1	484	53.213	9.26	955	ENTPD6	ENSG00000197586	128.884	4							7100000	7400000
O14638	Ectonucleotide pyrophosphatase/phosphodiesterase family member 3 OS=Homo sapiens GN=ENPP3 PE=1 SV=2	42.1714	28	1091	28	1	875	100.059	6.57	5169	ENPP3	ENSG00000154269	12090	28			23000000	11000000	11000000	58000000	150000000	77000000
Q9HA90	EF-hand and coiled-coil domain-containing protein 1 OS=Homo sapiens GN=EFCC1 PE=2 SV=2	6.85619	3	10	3	1	598	65.661	5.6	79825	CCDC48; EFCC1	ENSG00000114654	143.193	3			14000000					7400000
O75071	EF-hand calcium-binding domain-containing protein 14 OS=Homo sapiens GN=EFCAB14 PE=1 SV=1	4.64646	1	29	1	1	495	54.997	6.32	9813	EFCAB14; KIAA0494	ENSG00000159658	568.347	1			1800000			4000000	35000000	37000000
Q9BUP0	EF-hand domain-containing protein D1 OS=Homo sapiens GN=EFHD1 PE=1 SV=1	14.2259	3	31	1	1	239	26.911	5.39	80303	EFHD1	ENSG00000115468	176.976	3				12000000				6500000
Q96C19	EF-hand domain-containing protein D2 OS=Homo sapiens GN=EFHD2 PE=1 SV=1	19.1667	5	48	3	1	240	26.68	5.2	79180	EFHD2	ENSG00000142634	299.707	5			5400000		36000000	18000000		8400000
Q12805	EGF-containing fibulin-like extracellular matrix protein 1 OS=Homo sapiens GN=EFEMP1 PE=1 SV=2	46.0446	15	626	15	1	493	54.604	5.07	2202	EFEMP1	ENSG00000115380	7051.63	15	4600000	12000000	24000000	15000000	99000000	110000000	79000000	44000000
O95967	EGF-containing fibulin-like extracellular matrix protein 2 OS=Homo sapiens GN=EFEMP2 PE=1 SV=3	23.9278	6	34	6	1	443	49.372	4.94	30008	EFEMP2	ENSG00000172638	103.017	6			3100000			1600000	8900000	8300000
Q9H4M9	EH domain-containing protein 1 OS=Homo sapiens GN=EHD1 PE=1 SV=2	51.6854	20	362	13	1	534	60.589	6.83	10938	EHD1	ENSG00000110047	2438.84	20	1000000	3600000	18000000	9500000	11000000	2300000	7500000	7500000
Q9NZN4	EH domain-containing protein 2 OS=Homo sapiens GN=EHD2 PE=1 SV=2	3.8674	2	25	1	1	543	61.123	6.46	30846	EHD2	ENSG00000024422	66.21	2			5700000
Q9NZN3	EH domain-containing protein 3 OS=Homo sapiens GN=EHD3 PE=1 SV=2	20.3738	9	173	1	1	535	60.849	6.57	30845	EHD3	ENSG00000013016	1207.39	9			2400000	13000000	13000000	3500000	9600000	2100000
Q9H223	EH domain-containing protein 4 OS=Homo sapiens GN=EHD4 PE=1 SV=1	62.2921	25	536	21	1	541	61.137	6.76	30844	EHD4	ENSG00000103966	6376.32	25	6100000	11000000	30000000	21000000	30000000	13000000	33000000	22000000
P19957	Elafin OS=Homo sapiens GN=PI3 PE=1 SV=3	41.8803	4	176	4	1	117	12.261	8.82	5266	PI3	ENSG00000124102	1533.68	4	10000000	37000000	31000000	22000000		10000000	94000000	68000000
P68104	Elongation factor 1-alpha 1 OS=Homo sapiens GN=EEF1A1 PE=1 SV=1	47.1861	13	1056	13	1	462	50.109	9.01	1915	EEF1A1	ENSG00000156508	11436.3	13	30000000	55000000	62000000	78000000	50000000	97000000	120000000	58000000
P24534	Elongation factor 1-beta OS=Homo sapiens GN=EEF1B2 PE=1 SV=3	6.66667	1	10	1	1	225	24.748	4.67	1933	EEF1B2	ENSG00000114942	374.44	1	3500000	3900000
P29692	Elongation factor 1-delta OS=Homo sapiens GN=EEF1D PE=1 SV=5	13.1673	3	9	3	1	281	31.103	5.01	1936	EEF1D	ENSG00000104529; ENSG00000273594	158.685	3	3900000	2100000	2200000
P26641	Elongation factor 1-gamma OS=Homo sapiens GN=EEF1G PE=1 SV=3	10.7551	4	53	4	1	437	50.087	6.67	1937	EEF1G	ENSG00000254772	711.723	4	720000	1900000	10000000	17000000		4300000	7800000
P13639	Elongation factor 2 OS=Homo sapiens GN=EEF2 PE=1 SV=4	35.1981	19	218	19	1	858	95.277	6.83	1938	EEF2	ENSG00000167658	2778.98	19	6000000	10000000	15000000	25000000	9800000	18000000	23000000	16000000
Q14264	Endogenous retrovirus group 3 member 1 Env polyprotein OS=Homo sapiens GN=ERV3-1 PE=2 SV=2	8.9404	4	33	4	1	604	67.898	7.17	2086	ERV3-1	ENSG00000213462	407.89	4							28000000	24000000
P61550	Endogenous retrovirus group S71 member 1 Env polyprotein OS=Homo sapiens GN=ERVS71-1 PE=2 SV=1	17.8914	5	68	5	1	626	68.127	7.93	100862694; 105372315	ERVS71-1; LOC105372315		1040.33	5			33000000	23000000
P17813	Endoglin OS=Homo sapiens GN=ENG PE=1 SV=2	18.2371	9	196	9	1	658	70.533	6.61	2022	ENG	ENSG00000106991	2737.72	9	4000000	11000000	11000000	9200000	2100000	15000000	50000000	37000000
O94919	Endonuclease domain-containing 1 protein OS=Homo sapiens GN=ENDOD1 PE=1 SV=2	26.8	9	98	9	1	500	54.981	5.71	23052	ENDOD1	ENSG00000149218	1212.1	9	220000		11000000	11000000	4300000	7800000	18000000	13000000
Q99963	Endophilin-A3 OS=Homo sapiens GN=SH3GL3 PE=1 SV=1	3.7464	1	18	1	1	347	39.26	5.38	6457	SH3GL3	ENSG00000140600	23.83	1			120000000	83000000		42000000	410000000
Q9NZ08	Endoplasmic reticulum aminopeptidase 1 OS=Homo sapiens GN=ERAP1 PE=1 SV=3	32.8374	25	662	25	1	941	107.166	6.46	51752	ERAP1	ENSG00000164307	7162.04	25	5700000	17000000	22000000	31000000	26000000	68000000	170000000	140000000
Q6P179	Endoplasmic reticulum aminopeptidase 2 OS=Homo sapiens GN=ERAP2 PE=1 SV=2	2.91667	2	17	2	1	960	110.391	6.71	64167	ERAP2	ENSG00000164308	96.51	2							3100000	3800000
Q9UKM7	Endoplasmic reticulum mannosyl-oligosaccharide 1,2-alpha-mannosidase OS=Homo sapiens GN=MAN1B1 PE=1 SV=2	11.731	6	42	6	1	699	79.53	7.72	11253	MAN1B1	ENSG00000177239	192.406	6		2500000	3100000			2500000	4700000	4300000
P30040	Endoplasmic reticulum resident protein 29 OS=Homo sapiens GN=ERP29 PE=1 SV=4	23.3716	4	18	4	1	261	28.975	7.31	10961	ERP29	ENSG00000089248	171.345	4	3600000	6000000	3900000	1400000				1500000
Q9BS26	Endoplasmic reticulum resident protein 44 OS=Homo sapiens GN=ERP44 PE=1 SV=1	15.2709	4	57	4	1	406	46.941	5.26	23071	ERP44	ENSG00000023318	703.732	4	1200000	6900000	3300000	6500000		680000	1300000	4100000
Q969X5	Endoplasmic reticulum-Golgi intermediate compartment protein 1 OS=Homo sapiens GN=ERGIC1 PE=1 SV=1	8.27586	1	3	1	1	290	32.571	7.06	57222	ERGIC1	ENSG00000113719	45.56	1			2300000
P14625	Endoplasmin OS=Homo sapiens GN=HSP90B1 PE=1 SV=1	18.8045	12	243	11	1	803	92.411	4.84	7184	HSP90B1	ENSG00000166598	3486.72	12	10000000	14000000	28000000	21000000	2700000	15000000	57000000	32000000
P42126	Enoyl-CoA delta isomerase 1, mitochondrial OS=Homo sapiens GN=ECI1 PE=1 SV=1	4.30464	1	2	1	1	302	32.795	8.54	1632	ECI1	ENSG00000167969	45.64	1		580000
O75521	Enoyl-CoA delta isomerase 2, mitochondrial OS=Homo sapiens GN=ECI2 PE=1 SV=4	24.3655	8	89	8	1	394	43.557	9	10455	ECI2	ENSG00000198721	957.734	8			8800000	14000000
P30084	Enoyl-CoA hydratase, mitochondrial OS=Homo sapiens GN=ECHS1 PE=1 SV=4	5.86207	1	3	1	1	290	31.367	8.07	1892	ECHS1	ENSG00000127884	69.26	1			3900000	3800000
Q92817	Envoplakin OS=Homo sapiens GN=EVPL PE=1 SV=3	1.57403	2	4	2	1	2033	231.463	6.96	2125	EVPL	ENSG00000167880	28.01	2			1600000
P12724	Eosinophil cationic protein OS=Homo sapiens GN=RNASE3 PE=1 SV=2	32.5	4	97	4	1	160	18.373	10.02	6037	RNASE3	ENSG00000169397	1342.95	4			68000000	9900000	240000000	220000000	32000000	46000000
P11678	Eosinophil peroxidase OS=Homo sapiens GN=EPX PE=1 SV=2	17.6224	11	111	8	1	715	80.989	10.29	8288	EPX	ENSG00000121053	1504.48	11			20000000		750000			4000000
Q15375	Ephrin type-A receptor 7 OS=Homo sapiens GN=EPHA7 PE=1 SV=3	5.01002	3	13	3	1	998	112.024	5.8	2045	EPHA7	ENSG00000135333	167.923	3	1600000	640000
P54753	Ephrin type-B receptor 3 OS=Homo sapiens GN=EPHB3 PE=1 SV=2	3.60721	4	21	4	1	998	110.259	6.32	2049	EPHB3	ENSG00000182580	312.519	4	590000	2500000					2400000	2900000
P54760	Ephrin type-B receptor 4 OS=Homo sapiens GN=EPHB4 PE=1 SV=2	5.47112	4	38	4	1	987	108.201	6.9	2050	EPHB4	ENSG00000196411	188.253	4		3100000		7000000		6700000	9200000	11000000
P20827	Ephrin-A1 OS=Homo sapiens GN=EFNA1 PE=1 SV=2	8.78049	1	140	1	1	205	23.772	6.83	1942	EFNA1	ENSG00000169242	1131.06	1	5300000	11000000	16000000	12000000	3800000	19000000	45000000	58000000
P52797	Ephrin-A3 OS=Homo sapiens GN=EFNA3 PE=1 SV=1	12.605	2	35	2	1	238	26.333	8.62	1944	EFNA3	ENSG00000143590	67.5962	2			7200000	1800000		3200000	1300000	6900000
P52798	Ephrin-A4 OS=Homo sapiens GN=EFNA4 PE=1 SV=1	7.46269	1	57	1	1	201	22.371	7.28	1945	EFNA4	ENSG00000243364	246.901	1		13000000	54000000	30000000	19000000	100000000	150000000	130000000
P52803	Ephrin-A5 OS=Homo sapiens GN=EFNA5 PE=1 SV=1	34.6491	6	121	6	1	228	26.28	6.42	1946	EFNA5	ENSG00000184349	660.074	6			33000000	16000000	14000000	16000000	26000000	43000000
Q12929	Epidermal growth factor receptor kinase substrate 8 OS=Homo sapiens GN=EPS8 PE=1 SV=1	13.1387	7	35	7	1	822	91.824	7.5	2059	EPS8	ENSG00000151491	231.127	7			7600000	4800000	4400000	2200000	3500000	11000000
Q8TE68	Epidermal growth factor receptor kinase substrate 8-like protein 1 OS=Homo sapiens GN=EPS8L1 PE=1 SV=3	15.3527	7	65	7	1	723	80.202	6.04	54869	EPS8L1	ENSG00000131037	731.082	7			6200000	6800000	5500000	3100000	4000000	5000000
Q9H6S3	Epidermal growth factor receptor kinase substrate 8-like protein 2 OS=Homo sapiens GN=EPS8L2 PE=1 SV=2	26.4336	12	97	12	1	715	80.57	6.84	64787	EPS8L2	ENSG00000177106	411.231	12	330000	800000	5600000	9700000	14000000	5600000	5100000	4900000
P00533	Epidermal growth factor receptor OS=Homo sapiens GN=EGFR PE=1 SV=2	3.05785	3	18	3	1	1210	134.19	6.68	1956	EGFR	ENSG00000146648	132.07	3			7400000	1700000			2800000	5200000
P42566	Epidermal growth factor receptor substrate 15 OS=Homo sapiens GN=EPS15 PE=1 SV=2	0.892857	1	6	1	1	896	98.595	4.64	2060	EPS15	ENSG00000085832	55.9087	1			2900000	4000000
Q8N3Y7	Epidermal retinol dehydrogenase 2 OS=Homo sapiens GN=SDR16C5 PE=2 SV=2	8.73786	2	9	2	1	309	34.073	8.46	195814	SDR16C5	ENSG00000170786	79.2296	2			13000000	8000000
P61916	Epididymal secretory protein E1 OS=Homo sapiens GN=NPC2 PE=1 SV=1	39.7351	4	421	4	1	151	16.559	7.65	10577	NPC2	ENSG00000119655	3675.96	4	11000000	21000000	110000000	49000000	220000000	170000000	65000000	31000000
P58107	Epiplakin OS=Homo sapiens GN=EPPK1 PE=1 SV=2	8.97839	5	47	3	1	5090	555.279	5.6	83481	EPPK1		247.385	5		1400000	2200000					1800000
P16422	Epithelial cell adhesion molecule OS=Homo sapiens GN=EPCAM PE=1 SV=2	21.9745	4	8	4	1	314	34.91	7.46	4072	EPCAM	ENSG00000119888	83.4057	4	460000		3800000
Q08345	Epithelial discoidin domain-containing receptor 1 OS=Homo sapiens GN=DDR1 PE=1 SV=1	13.1435	9	267	9	1	913	101.063	6.83	780	DDR1	ENSG00000230456; ENSG00000137332; ENSG00000204580; ENSG00000215522; ENSG00000234078	3443.85	9	9800000	16000000	44000000	30000000	4800000	21000000	130000000	84000000
P07099	Epoxide hydrolase 1 OS=Homo sapiens GN=EPHX1 PE=1 SV=1	9.01099	2	4	2	1	455	52.915	7.25	2052	EPHX1	ENSG00000143819	44.2833	2			31000000
Q96HE7	ERO1-like protein alpha OS=Homo sapiens GN=ERO1A PE=1 SV=2	2.99145	1	7	1	1	468	54.358	5.68	30001	ERO1L; ERO1A	ENSG00000197930	52.2133	1	1100000	990000
P27105	Erythrocyte band 7 integral membrane protein OS=Homo sapiens GN=STOM PE=1 SV=3	59.375	14	1392	14	1	288	31.711	7.88	2040	STOM	ENSG00000148175	22404.4	14	31000000	75000000	99000000	74000000	190000000	140000000	330000000	520000000
Q9H0W9	Ester hydrolase C11orf54 OS=Homo sapiens GN=C11orf54 PE=1 SV=1	3.80952	1	7	1	1	315	35.095	6.7	28970	C11orf54	ENSG00000182919	51.84	1				20000000			20000000	10000000
P60842	Eukaryotic initiation factor 4A-I OS=Homo sapiens GN=EIF4A1 PE=1 SV=1	22.1675	7	91	3	1	406	46.125	5.48	1973	EIF4A1	ENSG00000161960	1148.5	7	460000	890000	7700000	3200000		1800000	2100000	1600000
Q14240	Eukaryotic initiation factor 4A-II OS=Homo sapiens GN=EIF4A2 PE=1 SV=2	16.7076	5	70	1	1	407	46.373	5.48	1974	EIF4A2	ENSG00000156976	1112.03	5			6000000	9500000
P05198	Eukaryotic translation initiation factor 2 subunit 1 OS=Homo sapiens GN=EIF2S1 PE=1 SV=3	5.39683	1	4	1	1	315	36.089	5.08	1965	EIF2S1	ENSG00000134001	84.09	1			8700000	2600000
Q14152	Eukaryotic translation initiation factor 3 subunit A OS=Homo sapiens GN=EIF3A PE=1 SV=1	1.88133	2	4	2	1	1382	166.468	6.79	8661	EIF3A	ENSG00000107581	52.4889	2				3400000
B5ME19	Eukaryotic translation initiation factor 3 subunit C-like protein OS=Homo sapiens GN=EIF3CL PE=3 SV=1	0.984683	1	4	1	1	914	105.407	5.64	728689	EIF3CL	ENSG00000205609	37.77	1			10000000	3400000
Q9Y262	Eukaryotic translation initiation factor 3 subunit L OS=Homo sapiens GN=EIF3L PE=1 SV=1	5.14184	2	4	2	1	564	66.684	6.34	51386	EIF3L	ENSG00000100129	48.99	2	380000		2300000
O43432	Eukaryotic translation initiation factor 4 gamma 3 OS=Homo sapiens GN=EIF4G3 PE=1 SV=2	0.757098	1	39	1	1	1585	176.542	5.38	8672	EIF4G3	ENSG00000075151	108.229	1	1500000	25000000			130000000
P63241	Eukaryotic translation initiation factor 5A-1 OS=Homo sapiens GN=EIF5A PE=1 SV=2	38.961	5	154	5	1	154	16.821	5.24	1984	EIF5A	ENSG00000132507	1120.69	5	4600000	15000000	21000000	22000000	13000000	8500000	20000000	17000000
P43003	Excitatory amino acid transporter 1 OS=Homo sapiens GN=SLC1A3 PE=1 SV=1	2.21402	1	3	1	1	542	59.534	8.41	6507	SLC1A3	ENSG00000079215	68.41	1							5100000	3400000
P43005	Excitatory amino acid transporter 3 OS=Homo sapiens GN=SLC1A1 PE=1 SV=2	3.43511	1	5	1	1	524	57.063	5.71	6505	SLC1A1	ENSG00000106688	130.3	1					8100000
O60645	Exocyst complex component 3 OS=Homo sapiens GN=EXOC3 PE=1 SV=2	3.7037	2	3	2	1	756	86.79	6.11	11336	EXOC3		27.42	2				1700000
Q9UBQ6	Exostosin-like 2 OS=Homo sapiens GN=EXTL2 PE=1 SV=1	5.45455	2	31	2	1	330	37.441	8.95	2135	EXTL2	ENSG00000162694	55.4936	2			3400000	6900000		7100000	22000000	23000000
P55060	Exportin-2 OS=Homo sapiens GN=CSE1L PE=1 SV=3	0.823893	1	11	1	1	971	110.346	5.77	1434	CSE1L	ENSG00000124207	81.409	1			2900000			2000000	4900000	2100000
Q16610	Extracellular matrix protein 1 OS=Homo sapiens GN=ECM1 PE=1 SV=2	12.7778	6	94	6	1	540	60.635	6.71	1893	ECM1	ENSG00000143369	1192.77	6	2200000	3200000	2100000	2500000		39000000	16000000	25000000
Q8IXL6	Extracellular serine/threonine protein kinase FAM20C OS=Homo sapiens GN=FAM20C PE=1 SV=2	4.79452	2	17	1	1	584	66.193	7.74	56975	FAM20C	ENSG00000177706	111.968	2						360000
Q8IWU5	Extracellular sulfatase Sulf-2 OS=Homo sapiens GN=SULF2 PE=1 SV=1	4.48276	3	33	3	1	870	100.39	9.17	55959	SULF2	ENSG00000196562	362.905	3	830000	2200000						780000
P08294	Extracellular superoxide dismutase [Cu-Zn] OS=Homo sapiens GN=SOD3 PE=1 SV=2	54.5833	9	1172	9	1	240	25.835	6.61	6649	SOD3	ENSG00000109610	19357.3	9	7100000	18000000	140000000	120000000	260000000	340000000	770000000	580000000
P15311	Ezrin OS=Homo sapiens GN=EZR PE=1 SV=4	38.7372	22	1588	15	1	586	69.37	6.27	7430	EZR	ENSG00000092820	19419	22	8400000	24000000	56000000	43000000	130000000	72000000	160000000	140000000
P52907	F-actin-capping protein subunit alpha-1 OS=Homo sapiens GN=CAPZA1 PE=1 SV=3	37.0629	6	67	5	1	286	32.902	5.69	829	CAPZA1	ENSG00000116489	354.253	6	960000	1700000	17000000	4500000	7300000	13000000	4800000	15000000
P47755	F-actin-capping protein subunit alpha-2 OS=Homo sapiens GN=CAPZA2 PE=1 SV=3	36.7133	6	40	5	1	286	32.929	5.85	830	CAPZA2	ENSG00000198898	163.977	6	920000	800000	5500000	10000000		4600000
P47756	F-actin-capping protein subunit beta OS=Homo sapiens GN=CAPZB PE=1 SV=4	13.7184	3	32	3	1	277	31.331	5.59	832	CAPZB	ENSG00000077549	297.131	3	1400000	4300000	2500000	7500000	1900000	3000000		4500000
P14324	Farnesyl pyrophosphate synthase OS=Homo sapiens GN=FDPS PE=1 SV=4	12.4105	4	69	4	1	419	48.245	6.15	2224	FDPS	ENSG00000160752	655.761	4		2200000	8400000	15000000	1300000		3400000	1100000
Q16658	Fascin OS=Homo sapiens GN=FSCN1 PE=1 SV=3	12.7789	4	54	4	1	493	54.496	7.24	6624	FSCN1	ENSG00000075618	149.709	4	2200000	4300000	3400000		5100000	4700000	15000000	6700000
P49327	Fatty acid synthase OS=Homo sapiens GN=FASN PE=1 SV=3	58.0247	95	5281	95	1	2511	273.254	6.44	2194	FASN	ENSG00000169710	69464.4	95	57000000	110000000	140000000	210000000	95000000	11000000	110000000	60000000
P15090	Fatty acid-binding protein, adipocyte OS=Homo sapiens GN=FABP4 PE=1 SV=3	20.4545	2	14	2	1	132	14.709	7.14	2167	FABP4	ENSG00000170323	176.525	2	4700000	5100000
O15540	Fatty acid-binding protein, brain OS=Homo sapiens GN=FABP7 PE=1 SV=3	40.1515	5	53	5	1	132	14.879	5.59	2173	FABP7	ENSG00000164434	383.674	5	3300000	1100000	680000			520000	45000000	23000000
Q01469	Fatty acid-binding protein, epidermal OS=Homo sapiens GN=FABP5 PE=1 SV=3	37.037	4	60	4	1	135	15.155	7.01	2171	FABP5	ENSG00000164687	554.235	4	1700000	10000000	2100000	3100000		27000000
P05413	Fatty acid-binding protein, heart OS=Homo sapiens GN=FABP3 PE=1 SV=4	51.8797	9	559	9	1	133	14.849	6.8	2170	FABP3	ENSG00000121769	9354.47	9	510000000	900000000	7600000	1900000	200000000	9200000	3000000	160000
Q86UX7	Fermitin family homolog 3 OS=Homo sapiens GN=FERMT3 PE=1 SV=1	7.64618	3	20	3	1	667	75.905	6.98	83706	FERMT3	ENSG00000149781	172.68	3			2200000		1800000	8000000		2700000
P02794	Ferritin heavy chain OS=Homo sapiens GN=FTH1 PE=1 SV=2	37.1585	6	148	6	1	183	21.212	5.55	2495	FTH1	ENSG00000167996	1365.3	6		780000	460000	8600000	33000000	12000000	58000000	43000000
P02792	Ferritin light chain OS=Homo sapiens GN=FTL PE=1 SV=2	28.5714	4	338	4	1	175	20.007	5.78	2512	FTL	ENSG00000087086	5596.27	4		260000	36000000	21000000	210000000	130000000	230000000	120000000
Q9UGM5	Fetuin-B OS=Homo sapiens GN=FETUB PE=1 SV=2	9.68586	3	41	3	1	382	42.028	6.83	26998	FETUB	ENSG00000090512	554.943	3	680000		27000000	25000000		14000000	19000000	24000000
P02671	Fibrinogen alpha chain OS=Homo sapiens GN=FGA PE=1 SV=2	13.3949	9	97	9	1	866	94.914	6.01	2243	FGA	ENSG00000171560	811.182	9	5700000	11000000	6500000	95000000	5800000	12000000	15000000	2700000
P02675	Fibrinogen beta chain OS=Homo sapiens GN=FGB PE=1 SV=2	46.6395	15	628	15	1	491	55.892	8.27	2244	FGB	ENSG00000171564	6465.63	15	8700000	12000000	6100000	6600000	47000000	93000000	28000000	16000000
P02679	Fibrinogen gamma chain OS=Homo sapiens GN=FGG PE=1 SV=3	52.9801	16	503	16	1	453	51.479	5.62	2266	FGG	ENSG00000171557	5667.44	16	7000000	24000000	29000000	27000000	89000000	120000000	81000000	15000000
Q14512	Fibroblast growth factor-binding protein 1 OS=Homo sapiens GN=FGFBP1 PE=1 SV=1	20.9402	3	32	3	1	234	26.247	9.1	9982	FGFBP1	ENSG00000137440	449.195	3	6900000	14000000
Q06828	Fibromodulin OS=Homo sapiens GN=FMOD PE=1 SV=2	11.7021	3	95	3	1	376	43.152	6.04	2331	FMOD	ENSG00000122176	970.544	3		690000		5400000	7100000	18000000	20000000	9100000
P02751	Fibronectin OS=Homo sapiens GN=FN1 PE=1 SV=4	24.1408	32	402	32	1	2386	262.46	5.71	2335	FN1	ENSG00000115414	5270.01	32	11000000	22000000	22000000	14000000	37000000	48000000	14000000	12000000
P23142	Fibulin-1 OS=Homo sapiens GN=FBLN1 PE=1 SV=4	43.67	18	745	18	1	703	77.162	5.22	2192	FBLN1	ENSG00000077942	8411	18	390000	2000000	7200000	7100000	25000000	37000000	140000000	160000000
P98095	Fibulin-2 OS=Homo sapiens GN=FBLN2 PE=1 SV=2	15.2872	11	149	11	1	1184	126.489	4.82	2199	FBLN2	ENSG00000163520	1724.41	11			4600000	3100000	5300000	11000000	31000000	26000000
Q9UBX5	Fibulin-5 OS=Homo sapiens GN=FBLN5 PE=1 SV=1	14.0625	5	114	5	1	448	50.147	4.73	10516	FBLN5	ENSG00000140092	1129.64	5	2800000	7800000	27000000	20000000	33000000	36000000	83000000	86000000
Q53RD9	Fibulin-7 OS=Homo sapiens GN=FBLN7 PE=2 SV=1	5.23918	2	14	2	1	439	47.345	7.62	129804	FBLN7	ENSG00000144152	95.0669	2			2300000			3100000	4800000	3300000
Q15485	Ficolin-2 OS=Homo sapiens GN=FCN2 PE=1 SV=2	14.6965	3	34	3	1	313	33.98	6.77	2220	FCN2	ENSG00000160339	352.411	3	4000000	11000000	7000000	1800000		8800000	1700000
Q5D862	Filaggrin-2 OS=Homo sapiens GN=FLG2 PE=1 SV=1	0.460059	1	11	1	1	2391	247.928	8.31	388698	FLG2	ENSG00000143520	216.322	1	9600000	1300000
P21333	Filamin-A OS=Homo sapiens GN=FLNA PE=1 SV=4	14.3181	24	269	22	1	2647	280.564	6.06	2316	FLNA	ENSG00000196924	3295.61	24	660000	2500000	11000000	4900000	46000000	48000000	3100000	6700000
O75369	Filamin-B OS=Homo sapiens GN=FLNB PE=1 SV=2	25.1729	41	454	39	1	2602	277.99	5.73	2317	FLNB	ENSG00000136068	5449.44	41	3100000	5500000	12000000	12000000	5800000	13000000	14000000	11000000
P30043	Flavin reductase (NADPH) OS=Homo sapiens GN=BLVRB PE=1 SV=3	54.3689	7	328	7	1	206	22.105	7.65	645	BLVRB	ENSG00000090013	5400.33	7	1800000	3000000	17000000	17000000	4200000	8700000	14000000	11000000
O75955	Flotillin-1 OS=Homo sapiens GN=FLOT1 PE=1 SV=3	35.5972	10	99	10	1	427	47.326	7.49	10211	FLOT1	ENSG00000206379; ENSG00000137312; ENSG00000206480; ENSG00000230143; ENSG00000232280	1465.74	10	170000	450000	4500000	5900000	2600000		2500000	3100000
Q14254	Flotillin-2 OS=Homo sapiens GN=FLOT2 PE=1 SV=2	28.0374	9	72	9	1	428	47.035	5.25	2319	FLOT2	ENSG00000132589	929.583	9	200000	1500000	9300000	10000000	2700000	1200000	14000000	6200000
P15328	Folate receptor alpha OS=Homo sapiens GN=FOLR1 PE=1 SV=3	35.0195	7	583	7	1	257	29.799	7.97	2348	FOLR1	ENSG00000110195	6408.81	7	83000000	160000000	36000000	77000000	130000000	170000000	550000000	220000000
P14207	Folate receptor beta OS=Homo sapiens GN=FOLR2 PE=1 SV=4	10.5882	1	23	1	1	255	29.26	7.53	2350	FOLR2	ENSG00000165457	246.465	1		5400000	2700000	4100000			2300000
P41439	Folate receptor gamma OS=Homo sapiens GN=FOLR3 PE=1 SV=1	15.2263	2	9	2	1	243	27.62	7.83	2352	FOLR3		110.793	2					19000000	2200000
Q12841	Follistatin-related protein 1 OS=Homo sapiens GN=FSTL1 PE=1 SV=1	38.6364	9	257	9	1	308	34.963	5.52	11167	FSTL1	ENSG00000163430	3439.53	9	35000000	76000000	110000000	98000000	110000000	160000000	430000000	230000000
P78423	Fractalkine OS=Homo sapiens GN=CX3CL1 PE=1 SV=1	4.53401	1	72	1	1	397	42.176	6.52	6376	CX3CL1	ENSG00000006210	439.026	1	5900000	21000000					20000000	12000000
Q9UP38	Frizzled-1 OS=Homo sapiens GN=FZD1 PE=1 SV=2	1.5456	1	37	1	1	647	71.112	7.99	8321	FZD1	ENSG00000157240	249.929	1		1200000	3800000	5400000	32000000	42000000	36000000
O60353	Frizzled-6 OS=Homo sapiens GN=FZD6 PE=1 SV=2	1.13314	1	6	1	1	706	79.24	7.96	8323	FZD6	ENSG00000164930	49.72	1			6100000	16000000			7700000
O75084	Frizzled-7 OS=Homo sapiens GN=FZD7 PE=1 SV=2	5.22648	2	44	2	1	574	63.578	7.81	8324	FZD7	ENSG00000155760	631.203	2	5700000	12000000	100000000	150000000	64000000	91000000	230000000	140000000
Q9H461	Frizzled-8 OS=Homo sapiens GN=FZD8 PE=1 SV=1	4.17867	2	54	2	1	694	73.252	8.19	8325	FZD8	ENSG00000177283	932.479	2		3600000	120000000	120000000	29000000	53000000	68000000	65000000
P09467	Fructose-1,6-bisphosphatase 1 OS=Homo sapiens GN=FBP1 PE=1 SV=5	34.3195	8	144	8	1	338	36.819	6.99	2203	FBP1	ENSG00000165140	1933.57	8	1500000	2300000	16000000	14000000	17000000	40000000	12000000	11000000
P04075	Fructose-bisphosphate aldolase A OS=Homo sapiens GN=ALDOA PE=1 SV=2	60.989	15	755	15	1	364	39.395	8.09	226	ALDOA	ENSG00000149925	10120.1	15	21000000	28000000	23000000	23000000	22000000	23000000	33000000	37000000
P16930	Fumarylacetoacetase OS=Homo sapiens GN=FAH PE=1 SV=2	36.7542	10	153	10	1	419	46.344	6.95	2184	FAH	ENSG00000103876	3041.91	10	160000	1300000	18000000	42000000	19000000	15000000	25000000	34000000
P09958	Furin OS=Homo sapiens GN=FURIN PE=1 SV=2	9.94962	4	19	4	1	794	86.624	6.47	5045	FURIN	ENSG00000140564	79.5593	4						1700000	3200000	6000000
Q9NYZ3	G2 and S phase-expressed protein 1 OS=Homo sapiens GN=GTSE1 PE=1 SV=3	1.80556	1	6	1	1	720	76.598	9.39	51512	GTSE1		78.3557	1			24000000		56000000	81000		48000000
P21217	Galactoside 3(4)-L-fucosyltransferase OS=Homo sapiens GN=FUT3 PE=2 SV=1	14.6814	4	77	1	1	361	42.09	9.01	2525	FUT3		1009.12	4	340000	2100000	2600000
O94766	Galactosylgalactosylxylosylprotein 3-beta-glucuronosyltransferase 3 OS=Homo sapiens GN=B3GAT3 PE=1 SV=2	11.0448	2	8	2	1	335	37.099	8.27	26229	B3GAT3	ENSG00000149541	38.8483	2								7400000
P09382	Galectin-1 OS=Homo sapiens GN=LGALS1 PE=1 SV=2	62.963	6	115	6	1	135	14.706	5.5	3956	LGALS1	ENSG00000100097	1582.9	6	470000	2500000	5900000	11000000	3600000	47000000	7800000	6600000
P17931	Galectin-3 OS=Homo sapiens GN=LGALS3 PE=1 SV=5	32.4	6	244	6	1	250	26.136	8.56	3958	LGALS3	ENSG00000131981	1824.96	6	2600000	6600000	12000000	18000000	19000000	49000000	22000000	26000000
Q08380	Galectin-3-binding protein OS=Homo sapiens GN=LGALS3BP PE=1 SV=1	55.3846	25	6960	25	1	585	65.289	5.27	3959	LGALS3BP	ENSG00000108679	112765	25	350000000	870000000	2000000000	1200000000	7600000000	11000000000	4000000000	5400000000
Q3B8N2	Galectin-9B OS=Homo sapiens GN=LGALS9B PE=1 SV=3	7.30337	2	4	2	1	356	39.635	9.52	284194	LGALS9B	ENSG00000170298	50.86	2	1400000		3900000
Q92820	Gamma-glutamyl hydrolase OS=Homo sapiens GN=GGH PE=1 SV=2	35.2201	8	291	8	1	318	35.941	7.11	8836	GGH	ENSG00000137563	2786.46	8	510000	1400000	22000000	10000000	12000000	18000000	32000000	33000000
O75223	Gamma-glutamylcyclotransferase OS=Homo sapiens GN=GGCT PE=1 SV=1	53.1915	6	66	6	1	188	20.994	5.14	79017	GGCT	ENSG00000006625	1094.61	6	6900000	4400000	23000000	48000000	12000000	26000000	11000000	12000000
P36269	Gamma-glutamyltransferase 5 OS=Homo sapiens GN=GGT5 PE=1 SV=2	33.7884	13	591	13	1	586	62.222	7.55	2687	GGT5	ENSG00000099998	7607.53	13	2700000	7800000	13000000	14000000	14000000	43000000	72000000	54000000
Q6P531	Gamma-glutamyltransferase 6 OS=Homo sapiens GN=GGT6 PE=2 SV=2	16.0243	4	47	4	1	493	50.478	6.07	124975	GGT6	ENSG00000167741	519.015	4	2100000	5500000					5400000	7700000
P19440	Gamma-glutamyltranspeptidase 1 OS=Homo sapiens GN=GGT1 PE=1 SV=2	34.7979	13	1852	11	1	569	61.372	7.12	2678	GGT1	ENSG00000100031	33169.9	13	61000000	87000000	550000000	580000000	460000000	460000000	2300000000	940000000
P13284	Gamma-interferon-inducible lysosomal thiol reductase OS=Homo sapiens GN=IFI30 PE=1 SV=3	25.6	2	126	2	1	250	27.945	4.88	10437	IFI30	ENSG00000216490	903.167	2			21000000	9300000	28000000	32000000	19000000	58000000
Q99747	Gamma-soluble NSF attachment protein OS=Homo sapiens GN=NAPG PE=1 SV=1	4.16667	1	7	1	1	312	34.724	5.41	8774	NAPG	ENSG00000134265	82.8053	1	660000	4200000		14000000
P17900	Ganglioside GM2 activator OS=Homo sapiens GN=GM2A PE=1 SV=4	53.3679	6	329	6	1	193	20.825	5.31	2760	GM2A	ENSG00000196743	4243.77	6	660000	2200000	26000000	28000000	60000000	82000000	120000000	76000000
P20142	Gastricsin OS=Homo sapiens GN=PGC PE=1 SV=1	5.15464	2	163	2	1	388	42.399	4.46	5225	PGC	ENSG00000096088	2189.47	2			29000000	33000000	15000000	33000000	290000000	180000000
O95479	GDH/6PGL endoplasmic bifunctional protein OS=Homo sapiens GN=H6PD PE=1 SV=2	5.30973	3	32	3	1	791	88.836	7.3	9563	H6PD	ENSG00000049239	147.095	3			1400000	2600000	1300000	1400000	1300000	4100000
Q13630	GDP-L-fucose synthase OS=Homo sapiens GN=TSTA3 PE=1 SV=1	11.5265	2	9	2	1	321	35.87	6.6	7264	TSTA3	ENSG00000104522; ENSG00000278243	43.2567	2	1600000	5100000	1300000	1800000	1300000
O60547	GDP-mannose 4,6 dehydratase OS=Homo sapiens GN=GMDS PE=1 SV=1	16.6667	4	11	4	1	372	41.923	7.31	2762	GMDS	ENSG00000112699	133.905	4	1300000	1800000
P06396	Gelsolin OS=Homo sapiens GN=GSN PE=1 SV=1	45.3964	19	1516	19	1	782	85.644	6.28	2934	GSN	ENSG00000148180	21540.6	19	55000000	100000000	42000000	31000000	56000000	220000000	220000000	170000000
Q96EK6	Glucosamine 6-phosphate N-acetyltransferase OS=Homo sapiens GN=GNPNAT1 PE=1 SV=1	5.97826	1	2	1	1	184	20.736	7.99	64841	GNPNAT1	ENSG00000100522	95.71	1			7300000	7000000
P11413	Glucose-6-phosphate 1-dehydrogenase OS=Homo sapiens GN=G6PD PE=1 SV=4	57.2816	22	654	22	1	515	59.219	6.84	2539	G6PD	ENSG00000160211	5834.98	22	380000	1000000	47000000	62000000	14000000	29000000	66000000	46000000
P06744	Glucose-6-phosphate isomerase OS=Homo sapiens GN=GPI PE=1 SV=4	37.0968	11	334	11	1	558	63.107	8.32	2821	GPI	ENSG00000105220	6831.66	11	1800000	3400000	8500000	8500000	25000000	51000000	33000000	26000000
P14314	Glucosidase 2 subunit beta OS=Homo sapiens GN=PRKCSH PE=1 SV=2	15.1515	6	30	6	1	528	59.388	4.41	5589	PRKCSH	ENSG00000130175	293.627	6	1400000	5900000					2900000	4900000
P04062	Glucosylceramidase OS=Homo sapiens GN=GBA PE=1 SV=3	20.3358	7	53	7	1	536	59.678	7.61	2629	GBA	ENSG00000177628	611.871	7	1700000	2200000	1200000	3400000		1500000	4000000	10000000
Q04609	Glutamate carboxypeptidase 2 OS=Homo sapiens GN=FOLH1 PE=1 SV=1	13.0667	6	56	6	1	750	84.277	6.98	2346	FOLH1	ENSG00000086205	689.868	6	2700000	6100000					30000000	16000000
P00367	Glutamate dehydrogenase 1, mitochondrial OS=Homo sapiens GN=GLUD1 PE=1 SV=2	14.1577	5	24	5	1	558	61.359	7.8	2746	GLUD1	ENSG00000148672	237.518	5	150000		4600000	7200000	1200000	2200000	2400000	2700000
P15104	Glutamine synthetase OS=Homo sapiens GN=GLUL PE=1 SV=4	4.55764	1	4	1	1	373	42.037	6.89	2752	GLUL	ENSG00000135821	38.6867	1			1100000			4500000
Q06210	Glutamine--fructose-6-phosphate aminotransferase [isomerizing] 1 OS=Homo sapiens GN=GFPT1 PE=1 SV=3	10.5866	5	23	5	1	699	78.756	7.11	2673	GFPT1	ENSG00000198380	182.713	5	920000	810000	2000000	2700000	2100000
Q16769	Glutaminyl-peptide cyclotransferase OS=Homo sapiens GN=QPCT PE=1 SV=1	26.5928	5	104	5	1	361	40.851	6.61	25797	QPCT	ENSG00000115828	527.261	5		810000	14000000	9700000	8300000	2200000	4900000	22000000
P35754	Glutaredoxin-1 OS=Homo sapiens GN=GLRX PE=1 SV=2	31.1321	3	36	3	1	106	11.768	8.09	2745	GLRX	ENSG00000173221	637.298	3	7600000	7300000			21000000	20000000
O76003	Glutaredoxin-3 OS=Homo sapiens GN=GLRX3 PE=1 SV=2	3.8806	1	5	1	1	335	37.408	5.39	10539	GLRX3	ENSG00000108010	100.58	1			5300000	5000000
P22352	Glutathione peroxidase 3 OS=Homo sapiens GN=GPX3 PE=1 SV=2	19.469	3	25	3	1	226	25.537	8.13	2878	GPX3	ENSG00000211445	119.926	3	1300000	3800000	7800000		7200000		1100000	5200000
P00390	Glutathione reductase, mitochondrial OS=Homo sapiens GN=GSR PE=1 SV=2	18.7739	6	65	6	1	522	56.221	8.5	2936	GSR	ENSG00000104687	906.905	6			29000000	34000000	28000000	16000000	32000000	7200000
Q9Y2Q3	Glutathione S-transferase kappa 1 OS=Homo sapiens GN=GSTK1 PE=1 SV=3	27.4336	5	30	5	1	226	25.48	8.41	373156	GSTK1	ENSG00000197448	250.042	5			5900000	5400000				2700000
P09488	Glutathione S-transferase Mu 1 OS=Homo sapiens GN=GSTM1 PE=1 SV=3	65.5963	16	544	7	1	218	25.695	6.7	2944	GSTM1	ENSG00000134184	7599.38	16			85000000	91000000
P28161	Glutathione S-transferase Mu 2 OS=Homo sapiens GN=GSTM2 PE=1 SV=2	49.0826	11	197	6	1	218	25.728	6.37	2946	GSTM2	ENSG00000213366	2427.33	11			24000000	19000000		1500000	22000000	30000000
P21266	Glutathione S-transferase Mu 3 OS=Homo sapiens GN=GSTM3 PE=1 SV=3	32	5	46	5	1	225	26.542	5.54	2947	GSTM3	ENSG00000134202	575.654	5			11000000	11000000	7500000			1700000
P46439	Glutathione S-transferase Mu 5 OS=Homo sapiens GN=GSTM5 PE=1 SV=3	54.5872	15	695	9	1	218	25.658	7.39	2949	GSTM5	ENSG00000134201	10391	15			63000000	42000000		4900000	97000000	53000000
P78417	Glutathione S-transferase omega-1 OS=Homo sapiens GN=GSTO1 PE=1 SV=2	9.54357	2	35	2	1	241	27.548	6.6	9446	GSTO1	ENSG00000148834	551.295	2		13000000	4700000	26000000	6800000	23000000	59000000	19000000
P09211	Glutathione S-transferase P OS=Homo sapiens GN=GSTP1 PE=1 SV=2	60.9524	8	201	8	1	210	23.341	5.64	2950	GSTP1	ENSG00000084207	3648.81	8	7400000	30000000	40000000	76000000	26000000	99000000	60000000	59000000
P30711	Glutathione S-transferase theta-1 OS=Homo sapiens GN=GSTT1 PE=1 SV=4	5.41667	1	9	1	1	240	27.318	7.49	2952	GSTT1	ENSG00000277656	38.19	1			2100000	1700000			1600000	1200000
P0CG30	Glutathione S-transferase theta-2B OS=Homo sapiens GN=GSTT2B PE=1 SV=1	56.1475	12	490	12	1	244	27.49	6.4	2953; 653689	GSTT2; GSTT2B	ENSG00000133433; ENSG00000278695	7754.1	12			61000000	73000000	5700000	3500000
P48637	Glutathione synthetase OS=Homo sapiens GN=GSS PE=1 SV=1	19.8312	6	48	6	1	474	52.352	5.92	2937	GSS	ENSG00000100983	653.861	6	2000000	1900000	8300000	1900000	13000000	2000000	9400000	11000000
P04406	Glyceraldehyde-3-phosphate dehydrogenase OS=Homo sapiens GN=GAPDH PE=1 SV=3	64.4776	13	906	13	1	335	36.03	8.46	2597	GAPDH	ENSG00000111640	13460.6	13	72000000	79000000	17000000	30000000	120000000	250000000	150000000	150000000
Q8N335	Glycerol-3-phosphate dehydrogenase 1-like protein OS=Homo sapiens GN=GPD1L PE=1 SV=1	12.5356	3	23	3	1	351	38.394	7.02	23171	GPD1L	ENSG00000152642	200.294	3		140000	2200000	8700000				2200000
P43304	Glycerol-3-phosphate dehydrogenase, mitochondrial OS=Homo sapiens GN=GPD2 PE=1 SV=3	4.40165	2	4	2	1	727	80.802	7.69	2820	GPD2	ENSG00000115159	34.27	2			6500000
Q14749	Glycine N-methyltransferase OS=Homo sapiens GN=GNMT PE=1 SV=3	13.5593	3	9	3	1	295	32.721	7.02	27232	GNMT	ENSG00000124713	97.4196	3			7200000	4100000
P13807	Glycogen [starch] synthase, muscle OS=Homo sapiens GN=GYS1 PE=1 SV=2	2.30665	1	12	1	1	737	83.732	6.18	2997	GYS1	ENSG00000104812	151.92	1			990000	1600000				320000
P11216	Glycogen phosphorylase, brain form OS=Homo sapiens GN=PYGB PE=1 SV=5	12.93	9	65	7	1	843	96.635	6.86	5834	PYGB	ENSG00000100994	274.897	9	750000	1100000	5200000	3800000				3900000
P06737	Glycogen phosphorylase, liver form OS=Homo sapiens GN=PYGL PE=1 SV=4	8.50059	6	67	4	1	847	97.087	7.17	5836	PYGL	ENSG00000100504	229.275	6		750000			3200000	7400000	3200000	1600000
Q9HC38	Glyoxalase domain-containing protein 4 OS=Homo sapiens GN=GLOD4 PE=1 SV=1	4.15335	1	11	1	1	313	34.771	5.6	51031	GLOD4	ENSG00000167699	84.635	1	7000000	8300000	22000000					7300000
P35052	Glypican-1 OS=Homo sapiens GN=GPC1 PE=1 SV=2	31.0036	12	193	12	1	558	61.641	7.3	2817	GPC1	ENSG00000063660	2723.47	12		3300000	17000000	13000000	1000000	26000000	31000000	17000000
P51654	Glypican-3 OS=Homo sapiens GN=GPC3 PE=1 SV=1	2.58621	1	3	1	1	580	65.52	6.37	2719	GPC3	ENSG00000147257	46.1	1			8600000	1700000
O75487	Glypican-4 OS=Homo sapiens GN=GPC4 PE=1 SV=4	25.7194	8	113	8	1	556	62.372	6.68	2239	GPC4	ENSG00000076716	586.697	8	1200000	5200000	11000000	5100000	2600000	10000000	12000000	8200000
Q92896	Golgi apparatus protein 1 OS=Homo sapiens GN=GLG1 PE=1 SV=2	15.9457	12	116	12	1	1179	134.464	6.9	2734	GLG1	ENSG00000090863	889.288	12		1400000	16000000	8100000	17000000	22000000	8400000	11000000
Q8NBJ4	Golgi membrane protein 1 OS=Homo sapiens GN=GOLM1 PE=1 SV=1	26.9327	11	248	11	1	401	45.306	4.97	51280	GOLM1	ENSG00000135052	2171.43	11	18000000	36000000	50000000	18000000	25000000	59000000	63000000	48000000
Q9H4G4	Golgi-associated plant pathogenesis-related protein 1 OS=Homo sapiens GN=GLIPR2 PE=1 SV=3	42.2078	4	110	4	1	154	17.208	9.41	152007	GLIPR2	ENSG00000122694	2691.42	4	23000000	27000000	7900000	5000000	27000000	1600000	15000000	12000000
Q92538	Golgi-specific brefeldin A-resistance guanine nucleotide exchange factor 1 OS=Homo sapiens GN=GBF1 PE=1 SV=2	1.88273	3	18	3	1	1859	206.315	5.73	8729	GBF1	ENSG00000107862	146.326	3			3000000	4500000
Q86SQ4	G-protein coupled receptor 126 OS=Homo sapiens GN=GPR126 PE=1 SV=3	8.27191	7	287	7	1	1221	136.607	7.87	57211	GPR126; ADGRG6	ENSG00000112414	5293	7	14000000	34000000	31000000	21000000	34000000	42000000	73000000	55000000
Q9Y653	G-protein coupled receptor 56 OS=Homo sapiens GN=GPR56 PE=1 SV=2	6.49351	3	54	3	1	693	77.688	8.48	9289	GPR56; ADGRG1	ENSG00000205336	649.778	3	5700000	4000000					33000000	18000000
Q8WXG9	G-protein coupled receptor 98 OS=Homo sapiens GN=GPR98 PE=1 SV=2	0.539169	2	4	2	1	6306	692.637	4.64	84059	GPR98; ADGRV1	ENSG00000164199	52.64	2			3500000
Q9NZH0	G-protein coupled receptor family C group 5 member B OS=Homo sapiens GN=GPRC5B PE=2 SV=2	13.3995	4	245	4	1	403	44.766	8.24	51704	GPRC5B	ENSG00000167191	2762.41	4	13000000	34000000	68000000	14000000	110000000	84000000	47000000	43000000
Q9NQ84	G-protein coupled receptor family C group 5 member C OS=Homo sapiens GN=GPRC5C PE=1 SV=2	18.8209	5	456	5	1	441	48.162	8.43	55890	GPRC5C		5125.46	5	4800000	6600000	10000000	19000000	67000000	57000000	26000000	19000000
P28676	Grancalcin OS=Homo sapiens GN=GCA PE=1 SV=2	4.60829	1	4	1	1	217	23.994	5.21	25801	GCA	ENSG00000115271	42.329	1						3200000
P28799	Granulins OS=Homo sapiens GN=GRN PE=1 SV=2	30.86	11	420	11	1	593	63.5	6.83	2896	GRN	ENSG00000030582	3227.59	11	4000000	5700000	40000000	36000000	88000000	61000000	15000000	22000000
P15509	Granulocyte-macrophage colony-stimulating factor receptor subunit alpha OS=Homo sapiens GN=CSF2RA PE=1 SV=1	3.5	1	20	1	1	400	46.177	7.75	1438	CSF2RA	ENSG00000198223	417.614	1	2500000	6500000					6600000	6700000
Q9H772	Gremlin-2 OS=Homo sapiens GN=GREM2 PE=2 SV=1	27.381	3	14	3	1	168	19.308	9.17	64388	GREM2	ENSG00000180875	125.878	3	1000000	2200000			15000000
O15496	Group 10 secretory phospholipase A2 OS=Homo sapiens GN=PLA2G10 PE=1 SV=3	18.1818	2	9	2	1	165	18.141	6.48	8399	PLA2G10	ENSG00000069764; ENSG00000276870	115.266	2			16000000	1600000				1500000
Q8NCC3	Group XV phospholipase A2 OS=Homo sapiens GN=PLA2G15 PE=1 SV=2	2.6699	1	3	1	1	412	46.628	6.73	23659	PLA2G15	ENSG00000103066	30.29	1							4400000	2200000
P54826	Growth arrest-specific protein 1 OS=Homo sapiens GN=GAS1 PE=2 SV=2	6.08696	1	27	1	1	345	35.67	5.55	2619	GAS1	ENSG00000180447	274.684	1	410000	2000000	26000000	15000000	6500000	7700000	11000000	7100000
Q14393	Growth arrest-specific protein 6 OS=Homo sapiens GN=GAS6 PE=1 SV=2	1.10957	1	3	1	1	721	79.625	6.21	2621	GAS6		46.6567	1								4800000
P62993	Growth factor receptor-bound protein 2 OS=Homo sapiens GN=GRB2 PE=1 SV=1	5.52995	1	9	1	1	217	25.19	6.32	2885	GRB2	ENSG00000177885	31.44	1			6900000	3900000				1700000
Q99988	Growth/differentiation factor 15 OS=Homo sapiens GN=GDF15 PE=2 SV=3	18.1818	3	9	3	1	308	34.119	9.66	9518	GDF15	ENSG00000130513	178.696	3			11000000
P30047	GTP cyclohydrolase 1 feedback regulatory protein OS=Homo sapiens GN=GCHFR PE=1 SV=3	82.1429	4	43	4	1	84	9.692	6.54	2644	GCHFR	ENSG00000137880	520.477	4		6500000	15000000	14000000	15000000	18000000	5900000	4200000
P01112	GTPase HRas OS=Homo sapiens GN=HRAS PE=1 SV=1	27.5132	3	33	1	1	189	21.285	5.31	3265	HRAS	ENSG00000276536; ENSG00000174775	178.993	3			7400000	3800000
P01111	GTPase NRas OS=Homo sapiens GN=NRAS PE=1 SV=1	24.3386	3	34	1	1	189	21.216	5.17	4893	NRAS	ENSG00000213281	153.446	3		1400000	12000000	13000000		5300000		5600000
Q15382	GTP-binding protein Rheb OS=Homo sapiens GN=RHEB PE=1 SV=1	8.69565	1	5	1	1	184	20.485	5.92	6009	RHEB	ENSG00000106615	107.26	1	1800000	2500000
Q9NR31	GTP-binding protein SAR1a OS=Homo sapiens GN=SAR1A PE=1 SV=1	40.404	4	48	3	1	198	22.353	6.68	56681	SAR1A	ENSG00000079332	331.489	4	16000000	20000000
Q9Y6B6	GTP-binding protein SAR1b OS=Homo sapiens GN=SAR1B PE=1 SV=1	15.6566	2	13	1	1	198	22.396	6.11	51128	SAR1B	ENSG00000152700	82.5889	2	87000	12000000
P63096	Guanine nucleotide-binding protein G(i) subunit alpha-1 OS=Homo sapiens GN=GNAI1 PE=1 SV=2	21.4689	6	92	2	1	354	40.335	5.97	2770	GNAI1	ENSG00000127955	624.308	6			15000000	6200000
P04899	Guanine nucleotide-binding protein G(i) subunit alpha-2 OS=Homo sapiens GN=GNAI2 PE=1 SV=3	38.0282	11	118	7	1	355	40.425	5.54	2771	GNAI2	ENSG00000114353	730.976	11	110000	960000	2600000	3100000	4500000	4500000	350000	2200000
Q9UBI6	Guanine nucleotide-binding protein G(I)/G(S)/G(O) subunit gamma-12 OS=Homo sapiens GN=GNG12 PE=1 SV=3	41.6667	2	67	2	1	72	8.001	8.97	55970	GNG12	ENSG00000172380	370.407	2	17000000	21000000	99000000	18000000	59000000	23000000	8600000	9700000
O60262	Guanine nucleotide-binding protein G(I)/G(S)/G(O) subunit gamma-7 OS=Homo sapiens GN=GNG7 PE=1 SV=1	20.5882	1	9	1	1	68	7.517	8.51	2788	GNG7	ENSG00000176533	47.43	1	210000	450000		540000				600000
P62873	Guanine nucleotide-binding protein G(I)/G(S)/G(T) subunit beta-1 OS=Homo sapiens GN=GNB1 PE=1 SV=3	48.2353	10	356	7	1	340	37.353	6	2782	GNB1	ENSG00000078369	4171.62	10	1900000	9600000	11000000	14000000	21000000	10000000	23000000	9000000
P62879	Guanine nucleotide-binding protein G(I)/G(S)/G(T) subunit beta-2 OS=Homo sapiens GN=GNB2 PE=1 SV=3	48.2353	10	353	6	1	340	37.307	6	2783	GNB2	ENSG00000172354	4156.81	10	5400000	16000000	17000000	11000000	21000000	12000000	11000000	5400000
P08754	Guanine nucleotide-binding protein G(k) subunit alpha OS=Homo sapiens GN=GNAI3 PE=1 SV=3	41.8079	9	135	5	1	354	40.506	5.69	2773	GNAI3	ENSG00000065135	976.922	9	5200000	3800000	12000000	3100000	14000000
P50148	Guanine nucleotide-binding protein G(q) subunit alpha OS=Homo sapiens GN=GNAQ PE=1 SV=4	32.5905	9	168	6	1	359	42.115	5.68	2776	GNAQ	ENSG00000156052	1916.39	9	10000000	17000000	8800000	8300000	22000000	6600000		5800000
Q5JWF2	Guanine nucleotide-binding protein G(s) subunit alpha isoforms XLas OS=Homo sapiens GN=GNAS PE=1 SV=2	19.865	15	300	14	1	1037	110.956	5.03	2778	GNAS	ENSG00000087460	2298.63	15	3000000	2800000	16000000	8700000	11000000	4000000	28000000	24000000
P29992	Guanine nucleotide-binding protein subunit alpha-11 OS=Homo sapiens GN=GNA11 PE=1 SV=2	32.0334	8	249	5	1	359	42.097	5.69	2767	GNA11	ENSG00000088256	2439.95	8	680000	4500000	26000000	17000000	13000000	3500000	48000000	18000000
Q14344	Guanine nucleotide-binding protein subunit alpha-13 OS=Homo sapiens GN=GNA13 PE=1 SV=2	25.4642	7	93	6	1	377	44.022	8	10672	GNA13	ENSG00000120063	555.009	7	590000	1400000	33000000	18000000	17000000		21000000	8400000
Q9HAV0	Guanine nucleotide-binding protein subunit beta-4 OS=Homo sapiens GN=GNB4 PE=1 SV=3	20	4	77	2	1	340	37.543	6	59345	GNB4	ENSG00000114450	316.951	4	280000		7300000				680000
Q96PP8	Guanylate-binding protein 5 OS=Homo sapiens GN=GBP5 PE=1 SV=1	3.75427	1	9	1	1	586	66.575	5.55	115362	GBP5	ENSG00000154451	36.0033	1	7400000	5600000	68000000	23000000	1400000	310000000		26000000
P00738	Haptoglobin OS=Homo sapiens GN=HP PE=1 SV=1	56.6502	20	1339	11	1	406	45.177	6.58	3240	HP	ENSG00000257017	17692.6	20	26000000	120000000	19000000	41000000	340000000	430000000	560000000	290000000
P00739	Haptoglobin-related protein OS=Homo sapiens GN=HPR PE=2 SV=2	27.8736	11	457	2	1	348	39.005	7.09	3250	HPR	ENSG00000261701	7609.25	11			2200000		22000000	10000000	2900000
P48723	Heat shock 70 kDa protein 13 OS=Homo sapiens GN=HSPA13 PE=1 SV=1	11.2527	4	30	4	1	471	51.895	5.76	6782	HSPA13	ENSG00000155304	415.693	4	1900000	3400000	2600000			15000000	24000000	5700000
P0DMV9	Heat shock 70 kDa protein 1B OS=Homo sapiens GN=HSPA1B PE=1 SV=1	38.3775	20	527	19	1	641	70.009	5.66	3304; 3303	HSPA1B; HSPA1A	ENSG00000224501; ENSG00000231555; ENSG00000237724; ENSG00000212866; ENSG00000234475; ENSG00000232804; ENSG00000204388; ENSG00000235941; ENSG00000204389	5525.23	20	6300000	10000000	16000000	25000000	27000000	35000000	51000000	35000000
P34932	Heat shock 70 kDa protein 4 OS=Homo sapiens GN=HSPA4 PE=1 SV=4	6.90476	4	12	4	1	840	94.271	5.19	3308	HSPA4	ENSG00000170606	223.6	4		16000000	13000000	11000000
P11142	Heat shock cognate 71 kDa protein OS=Homo sapiens GN=HSPA8 PE=1 SV=1	41.7957	22	751	14	1	646	70.854	5.52	3312	HSPA8	ENSG00000109971	9774.67	22	15000000	20000000	31000000	32000000	69000000	48000000	26000000	21000000
Q92598	Heat shock protein 105 kDa OS=Homo sapiens GN=HSPH1 PE=1 SV=1	3.2634	2	7	2	1	858	96.804	5.39	10808	HSPH1	ENSG00000120694	44.26	2			11000000	12000000
P04792	Heat shock protein beta-1 OS=Homo sapiens GN=HSPB1 PE=1 SV=2	40	5	164	5	1	205	22.768	6.4	3315	HSPB1	ENSG00000106211	1587.19	5	8100000	6500000	42000000	31000000	19000000	17000000	14000000	14000000
P07900	Heat shock protein HSP 90-alpha OS=Homo sapiens GN=HSP90AA1 PE=1 SV=5	28.6885	18	543	13	1	732	84.607	5.02	3320	HSP90AA1	ENSG00000080824	5350.07	18	4000000	9600000	6900000	16000000	3800000	9600000	16000000	5800000
P08238	Heat shock protein HSP 90-beta OS=Homo sapiens GN=HSP90AB1 PE=1 SV=4	29.1436	17	423	11	1	724	83.212	5.03	3326	HSP90AB1	ENSG00000096384	4888.93	17	2300000	28000000	9700000	31000000	10000000	11000000	25000000	13000000
P54652	Heat shock-related 70 kDa protein 2 OS=Homo sapiens GN=HSPA2 PE=1 SV=1	15.9624	11	258	3	1	639	69.978	5.74	3306	HSPA2	ENSG00000126803	3144.04	11			5400000
Q9NRV9	Heme-binding protein 1 OS=Homo sapiens GN=HEBP1 PE=1 SV=1	42.8571	5	43	5	1	189	21.084	5.8	50865	HEBP1	ENSG00000013583	248.586	5	5400000	7200000	8600000	8800000
Q9Y5Z4	Heme-binding protein 2 OS=Homo sapiens GN=HEBP2 PE=1 SV=1	19.5122	3	31	3	1	205	22.861	4.63	23593	HEBP2	ENSG00000051620	679.28	3	680000	2400000	5100000	11000000	7700000			5900000
P69905	Hemoglobin subunit alpha OS=Homo sapiens GN=HBA1 PE=1 SV=2	83.8028	8	258	8	1	142	15.248	8.68	3040; 3039	HBA2; HBA1	ENSG00000188536; ENSG00000206172	2869.93	8				120000000	100000000	1800000		2800000
P68871	Hemoglobin subunit beta OS=Homo sapiens GN=HBB PE=1 SV=2	88.4354	12	952	7	1	147	15.988	7.28	3043	HBB	ENSG00000244734	11220.4	12			1600000	380000000	140000000	16000000		7200000
P02042	Hemoglobin subunit delta OS=Homo sapiens GN=HBD PE=1 SV=2	66.6667	9	507	4	1	147	16.045	8.05	3045	HBD	ENSG00000223609	6024.72	9				180000000	18000000
P69891	Hemoglobin subunit gamma-1 OS=Homo sapiens GN=HBG1 PE=1 SV=2	15.6463	2	80	1	1	147	16.13	7.2	3047	HBG1	ENSG00000196565	954.633	2				2400000
P02790	Hemopexin OS=Homo sapiens GN=HPX PE=1 SV=2	56.71	18	2734	18	1	462	51.643	7.02	3263	HPX	ENSG00000110169	36369.8	18	94000000	410000000	150000000	83000000	1300000000	2800000000	910000000	540000000
P05546	Heparin cofactor 2 OS=Homo sapiens GN=SERPIND1 PE=1 SV=3	22.0441	8	86	8	1	499	57.034	6.9	3053	SERPIND1	ENSG00000099937	415.898	8	600000	2900000	3100000	5400000	6800000	14000000	30000000	14000000
P08581	Hepatocyte growth factor receptor OS=Homo sapiens GN=MET PE=1 SV=4	2.51799	3	10	2	1	1390	155.441	7.33	4233	MET	ENSG00000105976	53.7296	3			2300000					12000000
P09651	Heterogeneous nuclear ribonucleoprotein A1 OS=Homo sapiens GN=HNRNPA1 PE=1 SV=5	11.2903	3	10	2	1	372	38.723	9.13	3178	HNRNPA1	ENSG00000135486	67.8031	3	490000	290000	430000			2200000
O14979	Heterogeneous nuclear ribonucleoprotein D-like OS=Homo sapiens GN=HNRNPDL PE=1 SV=3	1.90476	1	13	1	1	420	46.409	9.57	9987	HNRNPDL; HNRPDL	ENSG00000152795	106.01	1				12000000		13000000	9500000	6300000
P61978	Heterogeneous nuclear ribonucleoprotein K OS=Homo sapiens GN=HNRNPK PE=1 SV=1	5.83153	2	21	2	1	463	50.944	5.54	3190	HNRNPK	ENSG00000165119	198.718	2	660000	2300000	9400000	3200000				5200000
P14866	Heterogeneous nuclear ribonucleoprotein L OS=Homo sapiens GN=HNRNPL PE=1 SV=2	3.90492	2	8	2	1	589	64.092	8.22	3191	HNRNPL	ENSG00000104824	141.75	2			9800000			1600000	510000	1800000
O60506	Heterogeneous nuclear ribonucleoprotein Q OS=Homo sapiens GN=SYNCRIP PE=1 SV=2	4.17335	2	12	2	1	623	69.56	8.59	10492	SYNCRIP	ENSG00000135316	154.451	2	5000000	1400000	6100000
Q00839	Heterogeneous nuclear ribonucleoprotein U OS=Homo sapiens GN=HNRNPU PE=1 SV=6	4.48485	2	19	2	1	825	90.528	6	3192	HNRNPU	ENSG00000153187	285.378	2			4000000		8800000	5200000		1600000
P22626	Heterogeneous nuclear ribonucleoproteins A2/B1 OS=Homo sapiens GN=HNRNPA2B1 PE=1 SV=2	15.864	4	29	3	1	353	37.407	8.95	3181	HNRNPA2B1	ENSG00000122566	255.138	4	430000	3200000	15000000	14000000	19000000	16000000
P07910	Heterogeneous nuclear ribonucleoproteins C1/C2 OS=Homo sapiens GN=HNRNPC PE=1 SV=4	3.92157	1	15	1	1	306	33.65	5.08	3183	HNRNPC	ENSG00000092199	170.913	1		1400000		14000000	9200000	13000000	15000000	18000000
P52790	Hexokinase-3 OS=Homo sapiens GN=HK3 PE=1 SV=2	3.46696	2	7	2	1	923	98.962	5.4	3101	HK3	ENSG00000160883	61.91	2					5300000	11000000
P09429	High mobility group protein B1 OS=Homo sapiens GN=HMGB1 PE=1 SV=3	26.5116	4	48	3	1	215	24.878	5.74	3146	HMGB1	ENSG00000189403	219.616	4		1200000	17000000	1400000	2700000	6600000	2500000	970000
P26583	High mobility group protein B2 OS=Homo sapiens GN=HMGB2 PE=1 SV=2	13.3971	2	15	1	1	209	24.019	7.81	3148	HMGB2	ENSG00000164104	60.5067	2					4200000	9700000		330000
P37235	Hippocalcin-like protein 1 OS=Homo sapiens GN=HPCAL1 PE=1 SV=3	23.3161	4	42	3	1	193	22.299	5.35	3241	HPCAL1	ENSG00000115756	627.839	4			8400000	11000000
P49773	Histidine triad nucleotide-binding protein 1 OS=Homo sapiens GN=HINT1 PE=1 SV=2	54.7619	3	22	3	1	126	13.793	6.95	3094	HINT1	ENSG00000169567	90.6733	3		870000	1800000	1900000		1800000
Q9NQE9	Histidine triad nucleotide-binding protein 3 OS=Homo sapiens GN=HINT3 PE=1 SV=1	21.4286	3	20	3	1	182	20.348	6.6	135114	HINT3	ENSG00000111911	102.495	3	2200000	4400000		3800000
P04196	Histidine-rich glycoprotein OS=Homo sapiens GN=HRG PE=1 SV=1	27.4286	12	472	12	1	525	59.541	7.5	3273	HRG	ENSG00000113905	6588.98	12	13000000	28000000	17000000	17000000	78000000	190000000	210000000	120000000
Q8WUI4	Histone deacetylase 7 OS=Homo sapiens GN=HDAC7 PE=1 SV=2	1.05042	1	19	1	1	952	102.863	7.58	51564	HDAC7	ENSG00000061273	59.266	1					19000000	29000000		25000000
P16402	Histone H1.3 OS=Homo sapiens GN=HIST1H1D PE=1 SV=2	4.97738	1	14	1	1	221	22.336	11.02	3007	HIST1H1D	ENSG00000124575	46.9782	1	690000	330000			2400000	2500000	2600000
P04908	Histone H2A type 1-B/E OS=Homo sapiens GN=HIST1H2AB PE=1 SV=2	54.6154	5	195	5	1	130	14.127	11.05	8335; 3012	HIST1H2AB; HIST1H2AE	ENSG00000277075; ENSG00000278463	2990.34	5	32000000	83000000	7400000	14000000	11000000	36000000	64000000	47000000
O60814	Histone H2B type 1-K OS=Homo sapiens GN=HIST1H2BK PE=1 SV=3	26.9841	3	257	3	1	126	13.882	10.32	85236	HIST1H2BK	ENSG00000197903	4084.41	3	26000000	2500000	3200000	3600000	13000000	66000000	42000000	84000000
P68431	Histone H3.1 OS=Homo sapiens GN=HIST1H3A PE=1 SV=2	28.6765	2	25	1	1	136	15.394	11.12	8968; 8352; 8351; 8355; 8357; 8358; 8350; 8353; 8354; 8356	HIST1H3F; HIST1H3C; HIST1H3D; HIST1H3G; HIST1H3H; HIST1H3B; HIST1H3A; HIST1H3E; HIST1H3I; HIST1H3J	ENSG00000197409; ENSG00000278828; ENSG00000197153; ENSG00000277775; ENSG00000274267; ENSG00000273983; ENSG00000274750; ENSG00000275379; ENSG00000278272; ENSG00000275714	303.582	2		1000000						2200000
Q71DI3	Histone H3.2 OS=Homo sapiens GN=HIST2H3A PE=1 SV=3	28.6765	2	23	1	1	136	15.379	11.27	333932; 126961; 653604	HIST2H3A; HIST2H3C; HIST2H3D	ENSG00000183598; ENSG00000203852; ENSG00000203811	286.742	2		110000				960000
P84243	Histone H3.3 OS=Homo sapiens GN=H3F3A PE=1 SV=2	28.6765	2	26	1	1	136	15.319	11.27	3020; 440926; 3021	H3F3A; H3F3AP4; H3F3B	ENSG00000163041; ENSG00000132475	340.833	2		830000		550000				730000
P62805	Histone H4 OS=Homo sapiens GN=HIST1H4A PE=1 SV=2	51.4563	6	371	6	1	103	11.36	11.36	8359; 8361; 8360; 8363; 8370; 554313; 8365; 8364; 121504; 8367; 8294; 8366; 8362; 8368	HIST1H4A; HIST1H4F; HIST1H4D; HIST1H4J; HIST2H4A; HIST2H4B; HIST1H4H; HIST1H4C; HIST4H4; HIST1H4E; HIST1H4I; HIST1H4B; HIST1H4K; HIST1H4L	ENSG00000158406; ENSG00000270882; ENSG00000197837; ENSG00000270276; ENSG00000197061; ENSG00000197238; ENSG00000278705; ENSG00000274618; ENSG00000278637; ENSG00000273542; ENSG00000276966; ENSG00000277157; ENSG00000275126; ENSG00000276180	4090.16	6	32000000	72000000	26000000	29000000	100000000	110000000	310000000	360000000
P01892	HLA class I histocompatibility antigen, A-2 alpha chain OS=Homo sapiens GN=HLA-A PE=1 SV=1	23.2877	6	42	3	1	365	40.896	6.99	3105; 100507703	HLA-A; LOC100507703	ENSG00000235657; ENSG00000227715	464.69	6	3200000	2000000
P30481	HLA class I histocompatibility antigen, B-44 alpha chain OS=Homo sapiens GN=HLA-B PE=1 SV=1	12.9834	3	22	1	1	362	40.456	6.04	3106	HLA-B	ENSG00000228964	39.72	3		790000
P30492	HLA class I histocompatibility antigen, B-54 alpha chain OS=Homo sapiens GN=HLA-B PE=1 SV=1	16.2983	4	37	1	1	362	40.355	6.3	3106	HLA-B		490.64	4	6300000	4100000
P18465	HLA class I histocompatibility antigen, B-57 alpha chain OS=Homo sapiens GN=HLA-B PE=1 SV=1	17.1271	4	31	1	1	362	40.199	6.3	3106	HLA-B		302.169	4			8500000			34000000	8400000	20000000
P01889	HLA class I histocompatibility antigen, B-7 alpha chain OS=Homo sapiens GN=HLA-B PE=1 SV=3	22.9282	6	33	1	1	362	40.435	5.85	3106	HLA-B	ENSG00000234745	170.395	6	5100000
P30501	HLA class I histocompatibility antigen, Cw-2 alpha chain OS=Homo sapiens GN=HLA-C PE=1 SV=1	10.929	3	13	1	1	366	41.069	6.11	3107	HLA-C		163.663	3						7400000
P04233	HLA class II histocompatibility antigen gamma chain OS=Homo sapiens GN=CD74 PE=1 SV=3	4.72973	1	2	1	1	296	33.494	8.44	972	CD74	ENSG00000019582	23.08	1								1800000
P28068	HLA class II histocompatibility antigen, DM beta chain OS=Homo sapiens GN=HLA-DMB PE=1 SV=1	4.56274	1	9	1	1	263	28.924	7.44	3109	HLA-DMB	ENSG00000242092; ENSG00000241674; ENSG00000239329; ENSG00000226264	63.96	1			1400000	47000000	1300000			380000
P20036	HLA class II histocompatibility antigen, DP alpha 1 chain OS=Homo sapiens GN=HLA-DPA1 PE=1 SV=1	4.61538	1	155	1	1	260	29.362	5.21	3113	HLA-DPA1	ENSG00000231389; ENSG00000229685; ENSG00000236177; ENSG00000235844; ENSG00000206291; ENSG00000168384; ENSG00000224103; ENSG00000228163	1646.97	1	6400000	33000000	75000000	44000000	96000000	40000000	120000000	140000000
P04440	HLA class II histocompatibility antigen, DP beta 1 chain OS=Homo sapiens GN=HLA-DPB1 PE=1 SV=1	12.7907	2	5	1	1	258	29.141	8.57	3115	HLA-DPB1	ENSG00000226826; ENSG00000237710; ENSG00000223865	74.1333	2								880000
P01920	HLA class II histocompatibility antigen, DQ beta 1 chain OS=Homo sapiens GN=HLA-DQB1 PE=1 SV=2	4.5977	1	13	1	1	261	29.972	7.25	3119	HLA-DQB1	ENSG00000231286	46.1967	1			310000		2400000	2400000	15000000	8100000
P01903	HLA class II histocompatibility antigen, DR alpha chain OS=Homo sapiens GN=HLA-DRA PE=1 SV=1	29.5276	6	603	6	1	254	28.589	5	3122	HLA-DRA	ENSG00000228987; ENSG00000206308; ENSG00000226260; ENSG00000230726; ENSG00000234794	7697.86	6	15000000	40000000	62000000	41000000	110000000	64000000	190000000	150000000
Q30154	HLA class II histocompatibility antigen, DR beta 5 chain OS=Homo sapiens GN=HLA-DRB5 PE=1 SV=1	35.3383	6	293	2	1	266	30.037	6.93	3127	HLA-DRB5	ENSG00000198502	3738.15	6			15000000	11000000			2600000
P04229	HLA class II histocompatibility antigen, DRB1-1 beta chain OS=Homo sapiens GN=HLA-DRB1 PE=1 SV=2	36.4662	6	382	1	1	266	29.895	7.69	3123	HLA-DRB1		4633.41	6	420000	1500000		840000			14000000
P01911	HLA class II histocompatibility antigen, DRB1-15 beta chain OS=Homo sapiens GN=HLA-DRB1 PE=1 SV=2	36.4662	6	283	2	1	266	29.947	7.74	3123	HLA-DRB1	ENSG00000196126	2862.54	6	410000	2300000		4900000			20000000	29000000
P13760	HLA class II histocompatibility antigen, DRB1-4 beta chain OS=Homo sapiens GN=HLA-DRB1 PE=1 SV=1	40.9774	8	315	5	1	266	30.093	7.18	3126; 3123	HLA-DRB4; HLA-DRB1		3550.91	8					39000000	22000000
P13761	HLA class II histocompatibility antigen, DRB1-7 beta chain OS=Homo sapiens GN=HLA-DRB1 PE=1 SV=1	36.4662	6	244	3	1	266	29.803	7.44	3125; 105369230	HLA-DRB3; LOC100507709; LOC100507714; LOC105369230	ENSG00000229074; ENSG00000236884	3371.71	6					30000000	16000000
Q6NT76	Homeobox-containing protein 1 OS=Homo sapiens GN=HMBOX1 PE=1 SV=1	1.42857	1	1420	1	1	420	47.249	6.06	79618	HMBOX1	ENSG00000147421	1037.94	1			80000000	32000000	27000000	11000000	34000000	650000000
Q93099	Homogentisate 1,2-dioxygenase OS=Homo sapiens GN=HGD PE=1 SV=2	6.29213	2	13	2	1	445	49.932	6.96	3081	HGD	ENSG00000113924	37.41	2			370000	5400000
P50502	Hsc70-interacting protein OS=Homo sapiens GN=ST13 PE=1 SV=2	6.50407	2	18	2	1	369	41.305	5.27	6767	ST13	ENSG00000100380	147.349	2	1800000		10000000	21000000		6300000
Q96S86	Hyaluronan and proteoglycan link protein 3 OS=Homo sapiens GN=HAPLN3 PE=2 SV=1	21.3889	6	46	6	1	360	40.868	6.52	145864	HAPLN3	ENSG00000140511	322.463	6	3100000	2400000
Q14520	Hyaluronan-binding protein 2 OS=Homo sapiens GN=HABP2 PE=1 SV=1	5.53571	2	6	2	1	560	62.63	6.54	3026	HABP2	ENSG00000148702	82.66	2					1200000	1900000
Q16775	Hydroxyacylglutathione hydrolase, mitochondrial OS=Homo sapiens GN=HAGH PE=1 SV=2	2.5974	1	9	1	1	308	33.784	8.12	3029	HAGH	ENSG00000063854	64.4169	1	430000	1300000		4200000
Q01581	Hydroxymethylglutaryl-CoA synthase, cytoplasmic OS=Homo sapiens GN=HMGCS1 PE=1 SV=2	7.88462	3	29	2	1	520	57.257	5.41	3157	HMGCS1	ENSG00000112972	862.364	3			11000000	12000000
P54868	Hydroxymethylglutaryl-CoA synthase, mitochondrial OS=Homo sapiens GN=HMGCS2 PE=1 SV=1	46.063	15	232	14	1	508	56.599	8.16	3158	HMGCS2	ENSG00000134240	3109.06	15			30000000	47000000	4800000		29000000	21000000
Q6YN16	Hydroxysteroid dehydrogenase-like protein 2 OS=Homo sapiens GN=HSDL2 PE=1 SV=1	7.17703	2	12	2	1	418	45.366	7.99	84263	HSDL2	ENSG00000119471	257.922	2			3400000	3100000
P00492	Hypoxanthine-guanine phosphoribosyltransferase OS=Homo sapiens GN=HPRT1 PE=1 SV=2	10.5505	2	14	2	1	218	24.564	6.68	3251	HPRT1	ENSG00000165704	206.596	2	1500000	860000	10000000	2300000		4300000
Q9Y4L1	Hypoxia up-regulated protein 1 OS=Homo sapiens GN=HYOU1 PE=1 SV=1	18.2182	14	193	14	1	999	111.266	5.22	10525	HYOU1	ENSG00000149428; ENSG00000280682	2684.54	14	4700000	10000000	12000000	11000000	8900000	20000000	51000000	32000000
P22304	Iduronate 2-sulfatase OS=Homo sapiens GN=IDS PE=1 SV=1	3.45455	1	12	1	1	550	61.834	5.45	3423	IDS	ENSG00000010404	95.14	1							11000000	15000000
P01876	Ig alpha-1 chain C region OS=Homo sapiens GN=IGHA1 PE=1 SV=2	98.017	36	40654	15	1	353	37.631	6.51	3493	IGHA1	ENSG00000211895; ENSG00000282633	536454	36	13000000000	1300000000	3600000000	1400000000	42000000000	31000000000	9800000000	15000000000
P01877	Ig alpha-2 chain C region OS=Homo sapiens GN=IGHA2 PE=1 SV=3	73.8235	27	35937	6	1	340	36.503	6.1	3494	IGHA2		417094	27	1200000000	5200000000	3200000000	1800000000	17000000000	6800000000	3000000000	8900000000
P01880	Ig delta chain C region OS=Homo sapiens GN=IGHD PE=1 SV=2	15.8854	3	27	3	1	384	42.227	7.93	3495	IGHD		358.698	3	1500000		1600000		19000000	15000000	2200000	3700000
P80422	Ig gamma lambda chain V-II region DOT OS=Homo sapiens PE=1 SV=1	14.4144	1	93	1	1	111	11.78	4.78				140.32	1	3800000	11000000	150000000	40000000	150000000	38000000	19000000	15000000
P01857	Ig gamma-1 chain C region OS=Homo sapiens GN=IGHG1 PE=1 SV=1	63.6364	17	11805	8	1	330	36.083	8.19	3500	IGHG1	ENSG00000211896; ENSG00000277633	137088	17	61000000	200000000	520000000	280000000	14000000000	24000000000	6400000000	8200000000
P01859	Ig gamma-2 chain C region OS=Homo sapiens GN=IGHG2 PE=1 SV=2	65.0307	17	6477	8	1	326	35.878	7.59	3501	IGHG2	ENSG00000211893; ENSG00000274497	55232.9	17	38000000	250000000	520000000	160000000	940000000	2000000000	1100000000	1200000000
P01860	Ig gamma-3 chain C region OS=Homo sapiens GN=IGHG3 PE=1 SV=2	46.1538	16	5483	6	1	377	41.26	7.9	3502	IGHG3		61750.1	16	11000000	39000000	34000000	55000000	210000000	1000000000	410000000	160000000
P01861	Ig gamma-4 chain C region OS=Homo sapiens GN=IGHG4 PE=1 SV=1	51.0703	12	5820	4	1	327	35.918	7.36	3503	IGHG4	ENSG00000211892; ENSG00000277016	61574.2	12	10000000	2100000	140000000	48000000	190000000	460000000	220000000	84000000
P01602	Ig heavy chain V-I region 5 (Fragment) OS=Homo sapiens GN=IGKV1-5 PE=4 SV=2	29.0598	3	106	2	1	117	12.773	8.28	28299	IGKV1-5	ENSG00000243466; ENSG00000282801	1363.47	3	15000000	16000000	120000000	76000000	150000000	30000000	160000000	170000000
P01742	Ig heavy chain V-I region EU OS=Homo sapiens PE=1 SV=1	27.3504	2	268	2	1	117	12.464	6.57				3650.45	2	160000000	220000000	81000000	330000000	560000000	450000000	350000000	150000000
P01743	Ig heavy chain V-I region HG3 OS=Homo sapiens PE=3 SV=1	35.0427	3	325	3	1	117	12.937	8.92		LOC652102		5074.88	3	17000000	11000000	52000000	22000000	100000000	130000000	130000000	88000000
P23083	Ig heavy chain V-I region V35 OS=Homo sapiens PE=1 SV=1	43.5897	4	203	4	1	117	13	9.55	388077; 28474	IGHV1OR15-1; IGHV1-2		2456.61	4	4700000	7100000	57000000	34000000	33000000	31000000	170000000	350000000
P01760	Ig heavy chain V-I region WOL OS=Homo sapiens PE=1 SV=1	9.67742	1	11	1	1	124	13.676	8.41				32.8967	1			14000000	6000000	7300000		280000
P06331	Ig heavy chain V-II region ARH-77 OS=Homo sapiens PE=4 SV=1	17.1233	2	441	1	1	146	16.218	8.28				8046.5	2	6100000	40000000	3100000	32000000	3800000	8000000	73000000	27000000
P01825	Ig heavy chain V-II region NEWM OS=Homo sapiens PE=1 SV=1	26.4957	2	353	1	1	117	12.782	7.08				7825.87	2					14000000	16000000
P01824	Ig heavy chain V-II region WAH OS=Homo sapiens PE=1 SV=1	13.1783	2	50	2	1	129	14.108	8.46				110.869	2	10000000	18000000	31000000	27000000	25000000	7600000	29000000	40000000
P01764	Ig heavy chain V-III region 23 OS=Homo sapiens GN=IGHV3-23 PE=1 SV=2	57.265	5	1636	2	1	117	12.574	8.28	28442	IGHV3-23	ENSG00000211949; ENSG00000281962	19615.1	5	80000000	96000000	160000000	150000000	420000000	880000000	370000000	480000000
P01766	Ig heavy chain V-III region BRO OS=Homo sapiens PE=1 SV=1	53.3333	5	1548	3	1	120	13.218	6.57				30895.2	5	2100000	4500000	2700000	16000000	8700000	7600000	12000000	11000000
P01773	Ig heavy chain V-III region BUR OS=Homo sapiens PE=1 SV=1	25.2101	2	70	2	1	119	12.973	9.6				747.63	2	600000		8900000	2500000	3400000	4400000	6000000	16000000
P01767	Ig heavy chain V-III region BUT OS=Homo sapiens PE=1 SV=1	35.6522	6	2012	5	1	115	12.371	9.25				15396.1	6	35000000	110000000	130000000	70000000	240000000	160000000	140000000	160000000
P01768	Ig heavy chain V-III region CAM OS=Homo sapiens PE=1 SV=1	52.459	14	2877	10	1	122	13.659	9.63				28139.3	14	240000000	110000000	130000000	92000000	490000000	940000000	530000000	490000000
P01769	Ig heavy chain V-III region GA OS=Homo sapiens PE=1 SV=1	49.1803	15	938	14	1	122	13.157	9.77				9938.03	15	600000000	910000000	82000000	76000000	1300000000	960000000	270000000	37000000
P01781	Ig heavy chain V-III region GAL OS=Homo sapiens PE=1 SV=1	67.2414	12	1758	12	1	116	12.722	8.48				21648.8	12	330000000	600000000	460000000	320000000	730000000	910000000	960000000	970000000
P80419	Ig heavy chain V-III region GAR OS=Homo sapiens PE=1 SV=1	25.4237	2	80	2	1	118	13.079	4.81				696.052	2	15000000	21000000	56000000	18000000	83000000	44000000	120000000	25000000
P01771	Ig heavy chain V-III region HIL OS=Homo sapiens PE=1 SV=1	22.314	3	186	3	1	121	13.557	9.36				2151.52	3	12000000	15000000	7500000	8000000	25000000	13000000	120000000	110000000
P01780	Ig heavy chain V-III region JON OS=Homo sapiens PE=1 SV=1	16.5217	1	282	1	1	115	12.555	9.29				3885.92	1	15000000	84000000	71000000	47000000	120000000	61000000	140000000	93000000
P01775	Ig heavy chain V-III region LAY OS=Homo sapiens PE=1 SV=1	15.9664	1	74	1	1	119	12.85	8.48				570.785	1	7500000	52000000	20000000	7200000	27000000	12000000
P01770	Ig heavy chain V-III region NIE OS=Homo sapiens PE=1 SV=1	45.3782	4	388	4	1	119	13.234	9.72				4099.15	4	230000000	560000000	200000000	86000000	400000000	460000000	600000000	910000000
P01777	Ig heavy chain V-III region TEI OS=Homo sapiens PE=1 SV=1	34.4538	5	1300	4	1	119	12.794	8.5				25346.3	5			18000000		21000000	7900000
P01765	Ig heavy chain V-III region TIL OS=Homo sapiens PE=1 SV=1	42.6087	3	918	1	1	115	12.348	9.13				17979.7	3			4700000
P01762	Ig heavy chain V-III region TRO OS=Homo sapiens PE=1 SV=1	43.4426	10	1603	10	1	122	13.464	9.72				16646.7	10	440000000	420000000	200000000	150000000	1000000000	830000000	640000000	500000000
P01776	Ig heavy chain V-III region WAS OS=Homo sapiens PE=1 SV=1	51.2821	9	897	8	1	117	13.082	7.99				17146.9	9		380000	9400000	10000000	9000000	14000000	6000000	14000000
P01763	Ig heavy chain V-III region WEA OS=Homo sapiens PE=1 SV=1	35.9649	3	817	2	1	114	12.249	8.5				10090.1	3	140000000	200000000	110000000	54000000	210000000	140000000	140000000	140000000
P01834	Ig kappa chain C region OS=Homo sapiens GN=IGKC PE=1 SV=1	100	16	25280	16	1	106	11.602	5.87	3514	IGKC		430916	16	13000000000	17000000000	4500000000	2800000000	43000000000	41000000000	24000000000	25000000000
P01593	Ig kappa chain V-I region AG OS=Homo sapiens PE=1 SV=1	56.4815	4	1700	1	1	108	11.985	5.99		LOC100128009		34840.2	4	9400000	27000000	11000000	210000000	720000000	320000000	84000000	1200000000
P01594	Ig kappa chain V-I region AU OS=Homo sapiens PE=1 SV=1	53.7037	3	1512	2	1	108	11.932	5.33	28896	IGKV1D-33		32632.6	3	6700000	4000000	29000000	11000000	28000000	26000000	63000000	69000000
P04430	Ig kappa chain V-I region BAN OS=Homo sapiens PE=1 SV=1	16.6667	1	311	1	1	108	11.833	8.44				5659.28	1	170000000	250000000	230000000	110000000	350000000	310000000	120000000	280000000
P01596	Ig kappa chain V-I region CAR OS=Homo sapiens PE=1 SV=1	48.5981	3	882	2	1	107	11.696	9.41				16496.2	3	1100000	4200000	18000000		19000000	32000000	5000000	3100000
P01597	Ig kappa chain V-I region DEE OS=Homo sapiens PE=1 SV=1	26.8519	5	5683	4	1	108	11.654	9.36				35145.4	5	340000000	480000000	290000000	240000000	3500000000	4400000000	490000000	2900000000
P01598	Ig kappa chain V-I region EU OS=Homo sapiens PE=1 SV=1	43.5185	3	865	1	1	108	11.781	8.44				16414.5	3			20000000		3000000	4100000
P01599	Ig kappa chain V-I region Gal OS=Homo sapiens PE=1 SV=1	34.2593	3	1396	2	1	108	11.807	8.88				31031.1	3	11000000	6500000			20000000	6200000	6100000	2600000
P01603	Ig kappa chain V-I region Ka OS=Homo sapiens PE=1 SV=1	31.4815	2	37	2	1	108	11.892	8.85				242.225	2	4000000	8900000	11000000	14000000		3400000	48000000	3000000
P01604	Ig kappa chain V-I region Kue OS=Homo sapiens PE=1 SV=1	10.1852	1	7	1	1	108	12.119	8.81				67.5586	1		480000						8500000
P01605	Ig kappa chain V-I region Lay OS=Homo sapiens PE=1 SV=1	31.4815	3	223	2	1	108	11.827	7.96				1686.24	3	9700000	1600000	62000000	33000000	100000000	35000000	14000000	9600000
P01612	Ig kappa chain V-I region Mev OS=Homo sapiens PE=1 SV=1	31.1927	2	295	2	1	109	11.863	6.57				3675.75	2	17000000	15000000	39000000	36000000	120000000	34000000	33000000	35000000
P01613	Ig kappa chain V-I region Ni OS=Homo sapiens PE=1 SV=1	33.0357	3	626	1	1	112	12.238	5.36				8912.73	3	29000000	38000000	71000000	130000000	550000000	270000000	100000000	1400000000
P01606	Ig kappa chain V-I region OU OS=Homo sapiens PE=1 SV=1	34.2593	7	3201	6	1	108	11.77	9.91				31341.3	7	230000000	330000000	250000000	210000000	2400000000	3700000000	360000000	2000000000
P01607	Ig kappa chain V-I region Rei OS=Homo sapiens PE=1 SV=1	38.8889	3	1414	2	1	108	11.895	6.51				31054.9	3			2900000	3100000		6700000
P01608	Ig kappa chain V-I region Roy OS=Homo sapiens PE=1 SV=1	46.2963	3	1450	2	1	108	11.775	5.36				31126.1	3	5900000	110000000	49000000	42000000	58000000	74000000	590000000	120000000
P01609	Ig kappa chain V-I region Scw OS=Homo sapiens PE=1 SV=1	43.5185	4	1548	3	1	108	11.757	6				33310	4	80000000	95000000	28000000	44000000	69000000	580000000	350000000	1400000000
P04431	Ig kappa chain V-I region Walker OS=Homo sapiens PE=1 SV=1	31.0078	3	140	3	1	129	14.06	8.97	3514	IGKC		529.551	3	1200000	8200000	26000000	6100000	48000000	140000000	33000000	28000000
P01610	Ig kappa chain V-I region WEA OS=Homo sapiens PE=1 SV=1	31.4815	3	1667	2	1	108	11.833	8.91				33473.5	3	16000000	120000000	32000000	24000000	350000000	190000000	73000000	130000000
P01611	Ig kappa chain V-I region Wes OS=Homo sapiens PE=1 SV=1	31.4815	2	464	2	1	108	11.601	7.28				7785.96	2	30000000	95000000	78000000	53000000	180000000	160000000	77000000	100000000
P01601	Ig kappa chain V-ID region 16 (Fragment) OS=Homo sapiens GN=IGKV1D-16 PE=4 SV=2	16.2393	2	126	2	1	117	12.722	7.74	28901; 3514	IGKV1D-16; IGKC	ENSG00000241244	1815.39	2	28000000	59000000	94000000	24000000	140000000	100000000	23000000	40000000
P01614	Ig kappa chain V-II region Cum OS=Homo sapiens PE=1 SV=1	32.1739	4	270	1	1	115	12.668	5.4	28916	IGKV2-40		7110.83	4	3100000	6100000	99000000	25000000	63000000	46000000	24000000	31000000
P06309	Ig kappa chain V-II region GM607 (Fragment) OS=Homo sapiens PE=4 SV=1	41.8803	4	244	1	1	117	12.656	7.12	28299	IGKV1-5		6286.48	4			2900000	1200000
P01616	Ig kappa chain V-II region MIL OS=Homo sapiens PE=1 SV=1	41.9643	7	695	5	1	112	12.048	9.29				10668.6	7	2200000000	4100000000	280000000	690000000	5400000000	4400000000	2900000000	3800000000
P06310	Ig kappa chain V-II region RPMI 6410 OS=Homo sapiens PE=4 SV=1	36.8421	4	400	2	1	133	14.697	9.25				8453.46	4	7100000	7500000	180000000	34000000	140000000	350000000	24000000	78000000
P01617	Ig kappa chain V-II region TEW OS=Homo sapiens PE=1 SV=1	41.5929	4	1052	1	1	113	12.308	6	440786	LOC440786		16879.6	4	780000000	1200000000	870000000	190000000	4100000000	2300000000	760000000	480000000
P01619	Ig kappa chain V-III region B6 OS=Homo sapiens PE=1 SV=1	84.2593	12	4229	11	1	108	11.628	9.25				18797.5	12	2200000000	4300000000	1400000000	540000000	8300000000	6700000000	1300000000	2100000000
P04207	Ig kappa chain V-III region CLL OS=Homo sapiens PE=4 SV=2	19.3798	2	254	1	1	129	14.266	8.51				3519.72	2	81000000	79000000	60000000	30000000	1400000000	1000000000	700000000	800000000
P04206	Ig kappa chain V-III region GOL OS=Homo sapiens PE=1 SV=1	77.0642	6	1643	3	1	109	11.823	9.25				39581.1	6	22000000	19000000	36000000	22000000	70000000	54000000	28000000	46000000
P18135	Ig kappa chain V-III region HAH OS=Homo sapiens PE=2 SV=1	56.5891	5	1122	1	1	129	14.064	7.96	28912	IGKV3-20		29358.4	5	1300000		4200000			5100000		23000000
P18136	Ig kappa chain V-III region HIC OS=Homo sapiens PE=1 SV=2	62.0155	5	1112	1	1	129	14.08	6.6	28912	IGKV3-20		29200.4	5			13000000		29000000	27000000		8200000
P06311	Ig kappa chain V-III region IARC/BL41 OS=Homo sapiens PE=4 SV=1	44.5312	3	130	3	1	128	14.061	6.61				2301.65	3	29000000	93000000	22000000	12000000	12000000	32000000	51000000	82000000
P01621	Ig kappa chain V-III region NG9 (Fragment) OS=Homo sapiens PE=2 SV=1	47	3	393	2	1	100	10.722	6.52				6069.57	3	68000000	710000000	240000000	15000000	1200000000	520000000	29000000	68000000
P01624	Ig kappa chain V-III region POM OS=Homo sapiens PE=1 SV=1	24.7706	2	185	1	1	109	11.915	8.94				2481.78	2	3000000	8400000	32000000	23000000	360000000	320000000	21000000	66000000
P01620	Ig kappa chain V-III region SIE OS=Homo sapiens PE=1 SV=1	66.055	5	1875	1	1	109	11.768	8.48				40719.2	5	15000000	1100000	14000000	29000000	130000000	35000000	110000000	99000000
P01622	Ig kappa chain V-III region Ti OS=Homo sapiens PE=1 SV=1	57.7982	4	1532	1	1	109	11.781	8.5	28874	IGKV3D-20		36864.2	4			15000000	8800000	25000000		32000000	39000000
P04433	Ig kappa chain V-III region VG (Fragment) OS=Homo sapiens PE=1 SV=1	52.1739	3	588	3	1	115	12.567	4.96	28876; 28914	IGKV3D-11; IGKV3-11	ENSG00000241351	6839.33	3	140000000	240000000	98000000	170000000	480000000	490000000	760000000	670000000
P04434	Ig kappa chain V-III region VH (Fragment) OS=Homo sapiens PE=4 SV=1	42.2414	3	204	2	1	116	12.749	5.94	28915	IGKV3-7		1361.12	3	130000000	190000000	89000000	64000000	93000000	48000000		230000000
P01623	Ig kappa chain V-III region WOL OS=Homo sapiens PE=1 SV=1	66.055	5	1713	1	1	109	11.739	8.91				38992	5						22000000	670000	54000000
P06313	Ig kappa chain V-IV region JI OS=Homo sapiens PE=4 SV=1	27.0677	3	891	1	1	133	14.623	6.58				11381.5	3
P01625	Ig kappa chain V-IV region Len OS=Homo sapiens PE=1 SV=2	36.8421	3	1751	1	1	114	12.632	7.93				30245.1	3	370000000	1400000000	1000000000	480000000	5200000000	5100000000	1700000000	1200000000
P83593	Ig kappa chain V-IV region STH (Fragment) OS=Homo sapiens PE=1 SV=1	38.5321	3	46	3	1	109	12.053	7.94				565.627	3	2300000	6500000	7200000	3400000	8500000	16000000	34000000	26000000
P04211	Ig lambda chain V region 4A OS=Homo sapiens PE=4 SV=1	7.69231	1	15	1	1	117	12.372	7.03	28776	IGLV7-43		192.119	1	1900000	4600000
P06316	Ig lambda chain V-I region BL2 OS=Homo sapiens PE=2 SV=1	12.3077	2	234	2	1	130	13.556	7.77				330.557	2	22000000	47000000	93000000	34000000	68000000	120000000	170000000	72000000
P06888	Ig lambda chain V-I region EPS OS=Homo sapiens PE=1 SV=1	41.2844	3	28	3	1	109	11.407	9.29				358.918	3	3800000	10000000	7700000		11000000	10000000		100000000
P01701	Ig lambda chain V-I region NEW OS=Homo sapiens PE=1 SV=1	27.027	2	30	2	1	111	11.446	8				349.631	2	31000000	31000000			1500000	98000	2400000
P01703	Ig lambda chain V-I region NEWM OS=Homo sapiens PE=1 SV=1	42.7184	2	52	2	1	103	10.898	9.29				599.143	2			27000000	15000000	13000000	11000000	11000000	5200000
P01699	Ig lambda chain V-I region VOR OS=Homo sapiens PE=1 SV=1	50.4505	2	41	1	1	111	11.508	5.29				184.177	2
P04208	Ig lambda chain V-I region WAH OS=Homo sapiens PE=1 SV=1	40.367	3	237	2	1	109	11.718	6.54				6565.56	3	190000000	120000000	160000000	100000000	1400000000	1100000000	940000000	840000000
P01708	Ig lambda chain V-II region BUR OS=Homo sapiens PE=1 SV=1	24.7706	2	69	2	1	109	11.499	7.87				315.716	2	1600000	1100000	2100000	4000000	43000000	17000000	79000000	52000000
P01705	Ig lambda chain V-II region NEI OS=Homo sapiens PE=1 SV=1	14.4144	1	32	1	1	111	11.584	8.63				147.154	1	8500000	30000000	55000000	110000000	220000000	250000000	33000000	92000000
P04209	Ig lambda chain V-II region NIG-84 OS=Homo sapiens PE=1 SV=1	14.2857	1	109	1	1	112	11.574	7.12				131.838	1	18000000	9500000	45000000	28000000	520000000	240000000	56000000	13000000
P01704	Ig lambda chain V-II region TOG OS=Homo sapiens PE=1 SV=1	23.4234	1	2	1	1	111	11.706	8.48				25.11	1			23000000
P01707	Ig lambda chain V-II region TRO OS=Homo sapiens PE=1 SV=1	18.9189	2	57	2	1	111	11.554	8.29				502.084	2	12000000	16000000	30000000	25000000	8000000		21000000	36000000
P80748	Ig lambda chain V-III region LOI OS=Homo sapiens PE=1 SV=1	37.8378	3	580	3	1	111	11.928	5.08				18660.3	3	21000000	59000000	890000000	96000000	240000000	200000000	180000000	110000000
P01714	Ig lambda chain V-III region SH OS=Homo sapiens PE=1 SV=1	25	2	254	2	1	108	11.386	6.52				7665.03	2	5100000	160000000	220000000	140000000	820000000	980000000	480000000	930000000
P01717	Ig lambda chain V-IV region Hil OS=Homo sapiens PE=1 SV=1	28.0374	2	250	2	1	107	11.51	6.51				3301.2	2	4500000	28000000	14000000	3300000	190000000	450000000	11000000	38000000
P06889	Ig lambda chain V-IV region MOL OS=Homo sapiens PE=1 SV=1	23.5849	1	66	1	1	106	11.265	4.42				329.497	1	2900000	1100000	15000000	4800000	16000000	44000000	5400000	23000000
P01716	Ig lambda chain V-IV region X OS=Homo sapiens PE=1 SV=1	23.5849	1	10	1	1	106	11.327	4.59				59.86	1			6700000		3400000
P01719	Ig lambda chain V-V region DEL OS=Homo sapiens PE=1 SV=1	59.2593	3	239	3	1	108	11.336	5.36				1326.77	3	16000000	23000000	13000000	5100000	35000000	32000000	12000000	7300000
P01721	Ig lambda chain V-VI region AR OS=Homo sapiens PE=1 SV=1	14.2857	1	45	1	1	112	11.911	4.87				421.132	1	180000	150000	9500000	5600000	9400000	4000000	11000000	9300000
P06319	Ig lambda chain V-VI region EB4 OS=Homo sapiens PE=2 SV=1	15.2672	1	172	1	1	131	14.138	5.05				5502.85	1	49000000	140000000	100000000	49000000	97000000	130000000	270000000	230000000
P0CG05	Ig lambda-2 chain C regions OS=Homo sapiens GN=IGLC2 PE=1 SV=1	96.2264	11	5933	1	1	106	11.287	7.24	3538	IGLC2		99574.9	11				4800000	760000	4300000	3900000	6800000
P0CG06	Ig lambda-3 chain C regions OS=Homo sapiens GN=IGLC3 PE=1 SV=1	93.3962	9	5865	1	1	106	11.231	7.24	3539	IGLC3		99123.9	9					1700000	1900000
A0M8Q6	Ig lambda-7 chain C region OS=Homo sapiens GN=IGLC7 PE=4 SV=2	58.4906	5	4359	1	1	106	11.296	8.28	28834	IGLC7		63282.9	5	7200000	28000000	40000000	25000000	28000000	31000000	15000000	57000000
P01871	Ig mu chain C region OS=Homo sapiens GN=IGHM PE=1 SV=3	56.4159	24	5523	9	1	452	49.276	6.77	3507	IGHM		88196.9	24	180000000	110000000	89000000	65000000	1300000000	3600000000	1500000000	940000000
P04220	Ig mu heavy chain disease protein OS=Homo sapiens PE=1 SV=1	56.266	17	4891	2	1	391	43.03	5.24				74168.4	17		39000000	24000000	7000000	2000000000	730000000	56000000	140000000
P55899	IgG receptor FcRn large subunit p51 OS=Homo sapiens GN=FCGRT PE=1 SV=1	10.411	2	18	2	1	365	39.718	6.54	2217	FCGRT	ENSG00000104870	40.5976	2							790000	2300000
Q9Y6R7	IgGFc-binding protein OS=Homo sapiens GN=FCGBP PE=1 SV=3	32.803	63	1771	63	1	5405	571.639	5.34	8857	FCGBP	ENSG00000281123	27381.7	63	2200000	5300000	14000000	17000000	87000000	230000000	77000000	78000000
P01591	Immunoglobulin J chain OS=Homo sapiens GN=JCHAIN PE=1 SV=4	77.3585	18	10901	18	1	159	18.087	5.24	3512	IGJ; JCHAIN	ENSG00000132465	101954	18	2500000000	4800000000	1300000000	1800000000	15000000000	8300000000	10000000000	11000000000
P15814	Immunoglobulin lambda-like polypeptide 1 OS=Homo sapiens GN=IGLL1 PE=1 SV=1	15.9624	2	120	2	1	213	22.949	10.07	3543	IGLL1	ENSG00000128322	1342.22	2	43000000	81000000	100000000	17000000	76000000	60000000	35000000	66000000
B9A064	Immunoglobulin lambda-like polypeptide 5 OS=Homo sapiens GN=IGLL5 PE=2 SV=2	43.4579	10	5177	3	1	214	23.049	8.84	100423062	IGLL5	ENSG00000254709	88121.8	10	3200000	1900000	9900000	4100000	39000000	13000000	14000000	6100000
O14498	Immunoglobulin superfamily containing leucine-rich repeat protein OS=Homo sapiens GN=ISLR PE=2 SV=1	27.1028	8	377	8	1	428	45.968	5.15	3671	ISLR	ENSG00000129009	4596.49	8	8300000	27000000	24000000	25000000	14000000	46000000	250000000	230000000
Q8N6C5	Immunoglobulin superfamily member 1 OS=Homo sapiens GN=IGSF1 PE=1 SV=3	9.95509	9	170	9	1	1336	148.839	5.9	3547	IGSF1	ENSG00000147255	1679.63	9			9900000	5200000		8600000	180000000	170000000
Q96ID5	Immunoglobulin superfamily member 21 OS=Homo sapiens GN=IGSF21 PE=2 SV=1	11.9914	3	19	3	1	467	51.803	6.93	84966	IGSF21	ENSG00000117154	148.602	3			2200000	1700000		9800000
Q969P0	Immunoglobulin superfamily member 8 OS=Homo sapiens GN=IGSF8 PE=1 SV=1	8.646	4	40	4	1	613	64.994	8	93185	IGSF8	ENSG00000162729	290.071	4	420000	830000	20000000	20000000	3000000	9500000	7800000	3300000
Q86SU0	Immunoglobulin-like domain-containing receptor 1 OS=Homo sapiens GN=ILDR1 PE=1 SV=2	1.64835	1	7	1	1	546	62.774	8.81	286676	ILDR1	ENSG00000145103	68.2	1			610000
O00505	Importin subunit alpha-4 OS=Homo sapiens GN=KPNA3 PE=1 SV=2	2.68714	1	3	1	1	521	57.775	4.94	3839	KPNA3	ENSG00000102753	33.18	1
Q14974	Importin subunit beta-1 OS=Homo sapiens GN=KPNB1 PE=1 SV=2	9.93151	5	43	5	1	876	97.108	4.78	3837	KPNB1	ENSG00000108424	257.02	5			5000000	4100000		1800000	2000000	2300000
Q13308	Inactive tyrosine-protein kinase 7 OS=Homo sapiens GN=PTK7 PE=1 SV=2	7.85047	5	64	5	1	1070	118.317	7.09	5754	PTK7	ENSG00000112655	882.041	5					7500000	27000000	24000000	8900000
Q8NI35	InaD-like protein OS=Homo sapiens GN=INADL PE=1 SV=3	13.7146	14	114	14	1	1801	196.247	4.94	10207	INADL	ENSG00000132849	1385.9	14		980000	11000000	11000000	9600000	8900000	4500000	5500000
P09529	Inhibin beta B chain OS=Homo sapiens GN=INHBB PE=1 SV=2	6.87961	2	17	2	1	407	45.093	8.03	3625	INHBB	ENSG00000163083	177.637	2			2900000		1200000	8000000		4000000
Q15181	Inorganic pyrophosphatase OS=Homo sapiens GN=PPA1 PE=1 SV=2	30.1038	5	52	5	1	289	32.639	5.86	5464	PPA1	ENSG00000180817	256.45	5	3500000	2900000	6500000	5400000		1900000	7100000	1300000
Q9NX62	Inositol monophosphatase 3 OS=Homo sapiens GN=IMPAD1 PE=1 SV=1	2.78552	1	6	1	1	359	38.657	6.86	54928	IMPAD1	ENSG00000104331	145.776	1		1400000					12000000	4600000
P05019	Insulin-like growth factor I OS=Homo sapiens GN=IGF1 PE=1 SV=1	5.12821	1	4	1	1	195	21.827	9.72	3479	IGF1	ENSG00000017427	35.1016	1							27000000	41000000
P01344	Insulin-like growth factor II OS=Homo sapiens GN=IGF2 PE=1 SV=1	5	1	3	1	1	180	20.127	9.32	3481	IGF2	ENSG00000167244	31.34	1						1400000
P18065	Insulin-like growth factor-binding protein 2 OS=Homo sapiens GN=IGFBP2 PE=1 SV=2	35.3846	7	161	7	1	325	34.791	7.5	3485	IGFBP2	ENSG00000115457	2253.42	7	36000000	55000000	3100000	10000000		9600000	36000000	27000000
P17936	Insulin-like growth factor-binding protein 3 OS=Homo sapiens GN=IGFBP3 PE=1 SV=2	14.0893	2	40	2	1	291	31.654	8.69	3486	IGFBP3	ENSG00000146674	173.108	2		1100000	5800000	3900000	10000000	9900000	33000000	25000000
P22692	Insulin-like growth factor-binding protein 4 OS=Homo sapiens GN=IGFBP4 PE=1 SV=2	25.969	4	30	4	1	258	27.915	7.15	3487	IGFBP4	ENSG00000141753	172.833	4						8400000	1500000	1300000
P24593	Insulin-like growth factor-binding protein 5 OS=Homo sapiens GN=IGFBP5 PE=1 SV=1	5.88235	1	36	1	1	272	30.55	8.21	3488	IGFBP5	ENSG00000115461	458.834	1	2100000	2700000	4600000	14000000	15000000	120000000	43000000	69000000
Q16270	Insulin-like growth factor-binding protein 7 OS=Homo sapiens GN=IGFBP7 PE=1 SV=1	7.0922	1	2	1	1	282	29.111	7.9	3490	IGFBP7	ENSG00000163453	44.04	1						2600000
P35858	Insulin-like growth factor-binding protein complex acid labile subunit OS=Homo sapiens GN=IGFALS PE=1 SV=1	17.1901	8	110	8	1	605	65.994	6.79	3483	IGFALS	ENSG00000099769	1287.49	8		750000	2900000	1500000		5400000	39000000	23000000
Q9Y287	Integral membrane protein 2B OS=Homo sapiens GN=ITM2B PE=1 SV=1	23.6842	5	197	5	1	266	30.318	5.14	9445	ITM2B	ENSG00000136156	3630.17	5	4800000	3400000	12000000	9900000	3100000	16000000	25000000	19000000
Q9NVR2	Integrator complex subunit 10 OS=Homo sapiens GN=INTS10 PE=1 SV=2	1.12676	1	11	1	1	710	82.183	7.44	55174	INTS10	ENSG00000104613	31.09	1		240000000			65000000
P11215	Integrin alpha-M OS=Homo sapiens GN=ITGAM PE=1 SV=2	3.99306	4	49	3	1	1152	127.099	7.23	3684	ITGAM	ENSG00000169896	792.909	4			2600000		4500000	4600000	9500000	8400000
P06756	Integrin alpha-V OS=Homo sapiens GN=ITGAV PE=1 SV=2	5.05725	3	9	3	1	1048	115.964	5.68	3685	ITGAV	ENSG00000138448	39.52	3			2400000
P20702	Integrin alpha-X OS=Homo sapiens GN=ITGAX PE=1 SV=3	7.2227	5	25	4	1	1163	127.749	6.64	3687	ITGAX	ENSG00000140678	210.913	5			3800000					1200000
P05556	Integrin beta-1 OS=Homo sapiens GN=ITGB1 PE=1 SV=2	4.63659	2	7	2	1	798	88.357	5.39	3688	ITGB1	ENSG00000150093	31.77	2			10000000				780000
P05107	Integrin beta-2 OS=Homo sapiens GN=ITGB2 PE=1 SV=2	12.7438	7	49	7	1	769	84.726	6.95	3689	ITGB2	ENSG00000160255	714.954	7		370000	9400000	7100000	6800000	9500000	4800000	5500000
P19827	Inter-alpha-trypsin inhibitor heavy chain H1 OS=Homo sapiens GN=ITIH1 PE=1 SV=3	13.5016	9	49	9	1	911	101.326	6.79	3697	ITIH1	ENSG00000055957	544.395	9	1800000	5700000	3500000	3800000	10000000	18000000	2800000	2600000
P19823	Inter-alpha-trypsin inhibitor heavy chain H2 OS=Homo sapiens GN=ITIH2 PE=1 SV=2	16.7019	11	122	11	1	946	106.397	6.86	3698	ITIH2	ENSG00000151655	623.588	11	2300000	5400000	3400000	12000000	15000000	35000000	18000000	3400000
Q14624	Inter-alpha-trypsin inhibitor heavy chain H4 OS=Homo sapiens GN=ITIH4 PE=1 SV=4	31.3978	21	306	21	1	930	103.293	6.98	3700	ITIH4	ENSG00000055955	3770.19	21	6000000	11000000	29000000	32000000	11000000	25000000	57000000	47000000
P05362	Intercellular adhesion molecule 1 OS=Homo sapiens GN=ICAM1 PE=1 SV=2	32.3308	12	337	12	1	532	57.789	7.99	3383	ICAM1	ENSG00000090339	5941.89	12	15000000	48000000	8100000	5100000	4100000	77000000	180000000	180000000
P17181	Interferon alpha/beta receptor 1 OS=Homo sapiens GN=IFNAR1 PE=1 SV=3	2.33393	1	17	1	1	557	63.485	5.81	3454	IFNAR1	ENSG00000142166	304.897	1		3800000	9800000	4600000				10000000
Q9NPH3	Interleukin-1 receptor accessory protein OS=Homo sapiens GN=IL1RAP PE=1 SV=2	3.68421	2	20	2	1	570	65.377	8.12	3556	IL1RAP	ENSG00000196083	56.3477	2		3300000				12000000	100000000	35000000
P14778	Interleukin-1 receptor type 1 OS=Homo sapiens GN=IL1R1 PE=1 SV=1	8.96309	3	53	3	1	569	65.361	7.83	3554	IL1R1	ENSG00000115594	405.36	3			2700000	3500000	2100000	3500000	6600000	3900000
P78552	Interleukin-13 receptor subunit alpha-1 OS=Homo sapiens GN=IL13RA1 PE=1 SV=1	5.15222	2	18	2	1	427	48.728	6.01	3597	IL13RA1	ENSG00000131724	277.973	2				39000000		28000000	3800000	18000000
Q9UHD0	Interleukin-19 OS=Homo sapiens GN=IL19 PE=1 SV=2	22.0339	3	39	3	1	177	20.439	7.69	29949	IL19	ENSG00000142224	154.79	3	2800000	6800000
Q6ZMJ4	Interleukin-34 OS=Homo sapiens GN=IL34 PE=1 SV=1	6.61157	1	26	1	1	242	27.464	7.21	146433	IL34	ENSG00000157368	358.113	1	1200000	2700000	11000000	7100000	7200000	7500000	9400000	7000000
P40189	Interleukin-6 receptor subunit beta OS=Homo sapiens GN=IL6ST PE=1 SV=2	11.9826	8	307	8	1	918	103.471	5.95	3572	IL6ST	ENSG00000134352	4320.04	8	1900000	13000000	45000000	49000000	25000000	120000000	190000000	150000000
P16871	Interleukin-7 receptor subunit alpha OS=Homo sapiens GN=IL7R PE=1 SV=2	6.97168	3	23	3	1	459	51.548	5.44	3575	IL7R		259.74	3	2300000	3700000
P10145	Interleukin-8 OS=Homo sapiens GN=CXCL8 PE=1 SV=1	16.1616	1	13	1	1	99	11.091	8.84	3576	IL8; CXCL8	ENSG00000169429	123.308	1					20000000	1800000
Q96CN7	Isochorismatase domain-containing protein 1 OS=Homo sapiens GN=ISOC1 PE=1 SV=3	9.73154	2	13	2	1	298	32.216	7.39	51015	ISOC1	ENSG00000066583	40.32	2			15000000	14000000			9800000	2000000
O75874	Isocitrate dehydrogenase [NADP] cytoplasmic OS=Homo sapiens GN=IDH1 PE=1 SV=2	39.372	13	425	12	1	414	46.63	7.01	3417	IDH1	ENSG00000138413	3709.05	13	4100000	7800000	36000000	29000000	11000000	20000000	38000000	19000000
P48735	Isocitrate dehydrogenase [NADP], mitochondrial OS=Homo sapiens GN=IDH2 PE=1 SV=2	28.0973	10	79	9	1	452	50.877	8.69	3418	IDH2	ENSG00000182054	951.386	10			7100000	7500000		2600000	2100000	1200000
Q13907	Isopentenyl-diphosphate Delta-isomerase 1 OS=Homo sapiens GN=IDI1 PE=1 SV=2	40.9692	6	34	6	1	227	26.302	6.34	3422	IDI1		617.432	6			42000000	51000000
P26440	Isovaleryl-CoA dehydrogenase, mitochondrial OS=Homo sapiens GN=IVD PE=1 SV=1	5.20095	1	5	1	1	423	46.29	8.19	3712	IVD	ENSG00000128928	44.5	1				3000000
P53990	IST1 homolog OS=Homo sapiens GN=IST1 PE=1 SV=1	8.79121	2	19	2	1	364	39.725	5.35	9798	IST1		189.975	2	770000		18000000		5900000		1500000	3200000
P14923	Junction plakoglobin OS=Homo sapiens GN=JUP PE=1 SV=3	12.6174	6	45	3	1	745	81.693	6.14	3728	JUP	ENSG00000173801	248.827	6	1900000	700000	1900000				800000	4000000
Q9Y624	Junctional adhesion molecule A OS=Homo sapiens GN=F11R PE=1 SV=1	22.7425	4	58	4	1	299	32.562	7.9	50848	F11R	ENSG00000158769	885.049	4	2100000	14000000	33000000	51000000	16000000	44000000	180000000	77000000
O43240	Kallikrein-10 OS=Homo sapiens GN=KLK10 PE=1 SV=3	14.1304	3	71	3	1	276	30.15	8.59	5655	KLK10	ENSG00000129451	363.688	3	2200000	11000000	26000000	7400000		16000000	3400000	17000000
Q9UBX7	Kallikrein-11 OS=Homo sapiens GN=KLK11 PE=1 SV=2	46.8085	9	394	9	1	282	31.039	8.94	11012	KLK11	ENSG00000167757	3633.06	9	4200000	5100000	29000000	19000000	120000000	340000000	96000000	120000000
Q9UKR3	Kallikrein-13 OS=Homo sapiens GN=KLK13 PE=2 SV=1	3.97112	1	12	1	1	277	30.551	8.46	26085	KLK13	ENSG00000167759	32.1079	1				390000	900000	2900000	1100000	1100000
Q9P0G3	Kallikrein-14 OS=Homo sapiens GN=KLK14 PE=1 SV=2	50.9363	9	129	9	1	267	29.103	9.23	43847	KLK14	ENSG00000129437	2439.08	9			2300000		14000000	180000000	1200000	3200000
P20151	Kallikrein-2 OS=Homo sapiens GN=KLK2 PE=1 SV=1	6.51341	1	3	1	1	261	28.652	6.92	3817	KLK2	ENSG00000167751	45.1533	1						9000000
Q9Y337	Kallikrein-5 OS=Homo sapiens GN=KLK5 PE=1 SV=2	27.3038	5	164	5	1	293	31.999	8.38	25818	KLK5	ENSG00000167754	1503.29	5	11000000	11000000	24000000	20000000	40000000	53000000	53000000	71000000
Q92876	Kallikrein-6 OS=Homo sapiens GN=KLK6 PE=1 SV=1	48.3607	8	558	8	1	244	26.838	7.44	5653	KLK6	ENSG00000167755	5116.29	8	61000000	110000000	10000000	5400000	19000000	28000000	17000000	23000000
P49862	Kallikrein-7 OS=Homo sapiens GN=KLK7 PE=1 SV=1	9.88142	1	7	1	1	253	27.507	8.47	5650	KLK7	ENSG00000169035	35.56	1		1100000			1400000	3200000
O60259	Kallikrein-8 OS=Homo sapiens GN=KLK8 PE=1 SV=1	20.7692	4	136	4	1	260	28.03	7.58	11202	KLK8	ENSG00000129455	1029.3	4	61000	800000	9900000	13000000	8800000	19000000	66000000	35000000
P29622	Kallistatin OS=Homo sapiens GN=SERPINA4 PE=1 SV=3	25.9953	7	76	7	1	427	48.511	7.75	5267	SERPINA4	ENSG00000100665	597.917	7	4600000	6600000	350000	5700000		6800000	4500000	8800000
P07498	Kappa-casein OS=Homo sapiens GN=CSN3 PE=1 SV=3	45.6044	8	3293	8	1	182	20.293	8.92	1448	CSN3	ENSG00000171209	24738.3	8	2000000000	1200000000			28000000
P13645	Keratin, type I cytoskeletal 10 OS=Homo sapiens GN=KRT10 PE=1 SV=6	47.089	22	1071	21	1	584	58.792	5.21	3858	KRT10	ENSG00000186395	16516	22	93000000	21000000	5200000	4700000	39000000	97000000	7200000	20000000
P13646	Keratin, type I cytoskeletal 13 OS=Homo sapiens GN=KRT13 PE=1 SV=4	17.9039	8	230	1	1	458	49.557	4.96	3860	KRT13	ENSG00000171401	1437.76	8					210000			1100000
P02533	Keratin, type I cytoskeletal 14 OS=Homo sapiens GN=KRT14 PE=1 SV=4	29.4492	13	349	4	1	472	51.529	5.16	3861	KRT14	ENSG00000186847	4193.35	13	5900000		5000000	7400000	6800000			11000000
P19012	Keratin, type I cytoskeletal 15 OS=Homo sapiens GN=KRT15 PE=1 SV=3	25.4386	12	385	5	1	456	49.181	4.77	3866	KRT15	ENSG00000171346	3618.75	12	690000	2500000	4800000	2400000	6000000	15000000	5400000	6800000
P08779	Keratin, type I cytoskeletal 16 OS=Homo sapiens GN=KRT16 PE=1 SV=4	24.9471	11	263	4	1	473	51.236	5.05	3868	KRT16	ENSG00000186832	3237.04	11	2400000
Q04695	Keratin, type I cytoskeletal 17 OS=Homo sapiens GN=KRT17 PE=1 SV=2	24.537	11	347	5	1	432	48.076	5.02	3872	KRT17	ENSG00000128422	4341.2	11	880000	390000	13000000	15000000	13000000	10000000	13000000	14000000
P05783	Keratin, type I cytoskeletal 18 OS=Homo sapiens GN=KRT18 PE=1 SV=2	33.2558	10	412	9	1	430	48.029	5.45	3875	KRT18	ENSG00000111057	3447.75	10	830000	1100000	43000000	44000000	27000000	29000000	64000000	26000000
P08727	Keratin, type I cytoskeletal 19 OS=Homo sapiens GN=KRT19 PE=1 SV=4	40.5	19	1014	10	1	400	44.079	5.14	3880	KRT19	ENSG00000171345	11683.9	19	13000000	26000000	54000000	56000000	120000000	140000000	120000000	84000000
P35900	Keratin, type I cytoskeletal 20 OS=Homo sapiens GN=KRT20 PE=1 SV=1	8.72642	3	143	1	1	424	48.457	5.69	54474	KRT20	ENSG00000263057; ENSG00000171431	753.58	3			310000	780000	24000000	950000	240000	410000
P35527	Keratin, type I cytoskeletal 9 OS=Homo sapiens GN=KRT9 PE=1 SV=3	50.8828	21	552	21	1	623	62.027	5.24	3857	KRT9	ENSG00000171403	5738.58	21	36000000	6400000	4200000	8400000	4000000	15000000	4100000	53000000
P78386	Keratin, type II cuticular Hb5 OS=Homo sapiens GN=KRT85 PE=1 SV=1	2.36686	2	69	2	1	507	55.766	6.55	3891	KRT85	ENSG00000135443	1208.69	2	7400000		2000000	6300000	17000000	22000000	4200000	9400000
P04264	Keratin, type II cytoskeletal 1 OS=Homo sapiens GN=KRT1 PE=1 SV=6	46.8944	23	1289	20	1	644	65.999	8.12	3848	KRT1	ENSG00000167768	22982.8	23	330000000	38000000	10000000	22000000	74000000	130000000	42000000	120000000
Q7Z794	Keratin, type II cytoskeletal 1b OS=Homo sapiens GN=KRT77 PE=2 SV=3	5.88235	3	178	2	1	578	61.864	5.99	374454	KRT77	ENSG00000189182	3348.88	3	13000000	44000000	34000000	57000000	63000000	95000000		78000000
P35908	Keratin, type II cytoskeletal 2 epidermal OS=Homo sapiens GN=KRT2 PE=1 SV=2	38.1847	18	513	14	1	639	65.393	8	3849	KRT2	ENSG00000172867	8900.85	18	67000000	6400000	6900000	10000000	24000000	51000000		13000000
P19013	Keratin, type II cytoskeletal 4 OS=Homo sapiens GN=KRT4 PE=1 SV=4	4.30712	2	137	1	1	534	57.25	6.61	3851	KRT4		3247.37	2	1200000
P13647	Keratin, type II cytoskeletal 5 OS=Homo sapiens GN=KRT5 PE=1 SV=3	29.4915	15	150	10	1	590	62.34	7.74	3852	KRT5	ENSG00000186081	2985.27	15	18000000		8900000	2900000	5500000	16000000		8200000
P02538	Keratin, type II cytoskeletal 6A OS=Homo sapiens GN=KRT6A PE=1 SV=3	25.7092	12	160	6	1	564	60.008	8	3853	KRT6A	ENSG00000205420	2677.43	12	6500000	1500000	2600000	5200000	2200000	5900000	11000000	12000000
P08729	Keratin, type II cytoskeletal 7 OS=Homo sapiens GN=KRT7 PE=1 SV=5	33.4755	16	875	15	1	469	51.354	5.48	3855	KRT7	ENSG00000135480	16932.1	16	14000000	33000000	61000000	26000000	100000000	150000000	220000000	120000000
P05787	Keratin, type II cytoskeletal 8 OS=Homo sapiens GN=KRT8 PE=1 SV=7	33.5404	17	666	15	1	483	53.671	5.59	3856	KRT8	ENSG00000170421	11274.7	17	12000000	24000000	37000000	27000000	120000000	180000000	100000000	100000000
P60985	Keratinocyte differentiation-associated protein OS=Homo sapiens GN=KRTDAP PE=1 SV=1	12.1212	1	8	1	1	99	11.043	7.42	388533	KRTDAP	ENSG00000188508	34.4133	1			3300000	2100000
P33176	Kinesin-1 heavy chain OS=Homo sapiens GN=KIF5B PE=1 SV=1	3.946	3	6	3	1	963	109.617	6.51	3799	KIF5B	ENSG00000170759	99.0824	3			3700000	1900000
Q15058	Kinesin-like protein KIF14 OS=Homo sapiens GN=KIF14 PE=1 SV=1	2.30583	3	3	3	1	1648	186.375	7.91	9928	KIF14	ENSG00000118193	36.51	3				3600000
O75037	Kinesin-like protein KIF21B OS=Homo sapiens GN=KIF21B PE=1 SV=2	0.733048	1	23	1	1	1637	182.548	7.08	23046	KIF21B	ENSG00000116852	50.3434	1			2400000	7000000	7000000	8200000	210000000	4500000
Q02241	Kinesin-like protein KIF23 OS=Homo sapiens GN=KIF23 PE=1 SV=3	18.4375	11	62	11	1	960	109.99	8.51	9493	KIF23	ENSG00000137807	550.368	11			8700000	14000000			3300000	12000000
P01042	Kininogen-1 OS=Homo sapiens GN=KNG1 PE=1 SV=2	30.5901	14	549	14	1	644	71.912	6.81	3827	KNG1	ENSG00000113889	6560.52	14	25000000	55000000	45000000	35000000	80000000	140000000	99000000	200000000
O43278	Kunitz-type protease inhibitor 1 OS=Homo sapiens GN=SPINT1 PE=1 SV=2	18.3365	10	456	10	1	529	58.36	6.29	6692	SPINT1	ENSG00000166145	2672.27	10	18000000	38000000	89000000	57000000	150000000	110000000	110000000	180000000
O43291	Kunitz-type protease inhibitor 2 OS=Homo sapiens GN=SPINT2 PE=1 SV=2	11.5079	3	166	3	1	252	28.21	8.29	10653	SPINT2	ENSG00000167642	306.1	3	4000000	12000000	29000000	60000000	69000000	84000000	270000000	73000000
Q16719	Kynureninase OS=Homo sapiens GN=KYNU PE=1 SV=1	6.02151	2	15	2	1	465	52.318	7.03	8942	KYNU	ENSG00000115919	148.928	2			4300000	3000000				460000
Q16773	Kynurenine--oxoglutarate transaminase 1 OS=Homo sapiens GN=CCBL1 PE=1 SV=1	5.6872	1	4	1	1	422	47.844	6.47	883	CCBL1	ENSG00000171097	29.23	1
Q08431	Lactadherin OS=Homo sapiens GN=MFGE8 PE=1 SV=2	74.9354	24	3120	24	1	387	43.095	8.15	4240	MFGE8		44479	24	530000000	1300000000	140000000	82000000	540000000	62000000	350000000	280000000
P22079	Lactoperoxidase OS=Homo sapiens GN=LPO PE=1 SV=2	17.2753	9	103	9	1	712	80.237	8.62	4025	LPO	ENSG00000167419	856.429	9	3700000	12000000			4100000
Q9NPC4	Lactosylceramide 4-alpha-galactosyltransferase OS=Homo sapiens GN=A4GALT PE=2 SV=1	15.0142	5	14	5	1	353	40.473	8.95	53947	A4GALT	ENSG00000128274	68.1433	5						3900000	2300000	7100000
P02788	Lactotransferrin OS=Homo sapiens GN=LTF PE=1 SV=6	94.9296	106	76302	106	1	710	78.132	8.12	4057	LTF	ENSG00000012223	1.37915e+06	106	34000000000	55000000000	5400000000	4500000000	88000000000	27000000000	21000000000	26000000000
Q04760	Lactoylglutathione lyase OS=Homo sapiens GN=GLO1 PE=1 SV=4	25.5435	3	24	3	1	184	20.764	5.31	2739	GLO1	ENSG00000124767	252.933	3		640000	25000000	6500000	10000000	8000000	6600000
Q9Y2S2	Lambda-crystallin homolog OS=Homo sapiens GN=CRYL1 PE=1 SV=3	3.76176	1	8	1	1	319	35.396	6.18	51084	CRYL1	ENSG00000165475	129.898	1	1100000	1000000
P20700	Lamin-B1 OS=Homo sapiens GN=LMNB1 PE=1 SV=2	4.09556	1	3	1	1	586	66.368	5.16	4001	LMNB1	ENSG00000113368	59.93	1						2800000
Q16787	Laminin subunit alpha-3 OS=Homo sapiens GN=LAMA3 PE=1 SV=2	0.660066	1	8	1	1	3333	366.414	7.24	3909	LAMA3	ENSG00000053747	45.71	1					7200000	2500000
O15230	Laminin subunit alpha-5 OS=Homo sapiens GN=LAMA5 PE=1 SV=8	7.11773	17	129	17	1	3695	399.479	7.02	3911	LAMA5	ENSG00000130702	670.559	17		690000	6900000	4100000	4000000	6600000	8300000	10000000
P55268	Laminin subunit beta-2 OS=Homo sapiens GN=LAMB2 PE=1 SV=2	13.3482	15	172	15	1	1798	195.854	6.52	3913	LAMB2	ENSG00000172037	1647.26	15	1700000	3100000	6300000	3700000	12000000	14000000	17000000	18000000
P11047	Laminin subunit gamma-1 OS=Homo sapiens GN=LAMC1 PE=1 SV=3	4.72343	5	39	5	1	1609	177.489	5.12	3915	LAMC1	ENSG00000135862	1220.94	5		1700000	6800000	5700000	5700000	14000000	7600000	11000000
Q13753	Laminin subunit gamma-2 OS=Homo sapiens GN=LAMC2 PE=1 SV=2	7.20872	5	35	5	1	1193	130.892	6.19	3918	LAMC2	ENSG00000058085	309.623	5		3100000	530000		5000000	8900000	3800000	2700000
O43813	LanC-like protein 1 OS=Homo sapiens GN=LANCL1 PE=1 SV=1	5.51378	1	5	1	1	399	45.254	7.75	10314	LANCL1	ENSG00000115365	24.5233	1			1800000	3000000
P48449	Lanosterol synthase OS=Homo sapiens GN=LSS PE=1 SV=1	16.3934	10	91	10	1	732	83.255	6.61	4047	LSS	ENSG00000160285	1422.22	10	9000000	17000000	10000000	11000000	5000000
Q8NBF6	Late secretory pathway protein AVL9 homolog OS=Homo sapiens GN=AVL9 PE=1 SV=1	1.85185	1	2	1	1	648	71.902	6.21	23080	AVL9	ENSG00000105778	37.01	1			2300000
Q14766	Latent-transforming growth factor beta-binding protein 1 OS=Homo sapiens GN=LTBP1 PE=1 SV=4	4.64846	5	74	5	1	1721	186.673	5.96	4052	LTBP1	ENSG00000049323	568.848	5	190000	1900000	12000000	3000000	18000000	8800000	19000000	4500000
Q14767	Latent-transforming growth factor beta-binding protein 2 OS=Homo sapiens GN=LTBP2 PE=1 SV=3	9.6101	10	122	10	1	1821	194.923	5.19	4053	LTBP2	ENSG00000119681	1777.5	10	410000	1800000	18000000	13000000	16000000	8000000	41000000	72000000
Q9NS15	Latent-transforming growth factor beta-binding protein 3 OS=Homo sapiens GN=LTBP3 PE=1 SV=4	5.29547	4	27	4	1	1303	139.267	6.07	4054	LTBP3	ENSG00000168056	307.174	4			6500000		5400000	7300000	2400000	2000000
Q8N2S1	Latent-transforming growth factor beta-binding protein 4 OS=Homo sapiens GN=LTBP4 PE=1 SV=2	0.923645	1	2	1	1	1624	173.32	5.43	8425	LTBP4	ENSG00000090006	24.24	1		1600000
Q9BS40	Latexin OS=Homo sapiens GN=LXN PE=1 SV=2	4.05405	1	5	1	1	222	25.734	5.78	56925	LXN	ENSG00000079257	48.2642	1			7400000	9500000				2700000
Q99538	Legumain OS=Homo sapiens GN=LGMN PE=1 SV=1	41.5704	11	263	11	1	433	49.379	6.55	5641	LGMN	ENSG00000100600	2064.05	11	11000000	24000000	2600000	3100000	470000	25000000	20000000	17000000
P02750	Leucine-rich alpha-2-glycoprotein OS=Homo sapiens GN=LRG1 PE=1 SV=2	44.0922	10	1932	10	1	347	38.154	6.95	116844	LRG1	ENSG00000171236	25059.3	10	64000000	230000000	43000000	29000000	250000000	170000000	380000000	200000000
Q8WUT4	Leucine-rich repeat neuronal protein 4 OS=Homo sapiens GN=LRRN4 PE=2 SV=3	2.7027	1	55	1	1	740	78.794	7.2	164312	LRRN4	ENSG00000125872	49.155	1	610000000	500000000	330000000	210000000	170000000	410000000	180000000	400000000
Q2I0M4	Leucine-rich repeat-containing protein 26 OS=Homo sapiens GN=LRRC26 PE=1 SV=2	18.8623	4	60	4	1	334	34.835	9.17	389816	LRRC26	ENSG00000184709	213.8	4	1100000	2300000	2300000	880000		740000	3600000	3000000
Q8N9N7	Leucine-rich repeat-containing protein 57 OS=Homo sapiens GN=LRRC57 PE=1 SV=1	5.43933	1	8	1	1	239	26.737	8.43	255252	LRRC57	ENSG00000180979	99.0796	1			11000000	15000000			3600000
Q96JA1	Leucine-rich repeats and immunoglobulin-like domains protein 1 OS=Homo sapiens GN=LRIG1 PE=1 SV=2	3.29369	2	9	2	1	1093	119.038	7.09	26018	LRIG1	ENSG00000144749; ENSG00000282243	81.01	2							3900000	3600000
Q9UIQ6	Leucyl-cystinyl aminopeptidase OS=Homo sapiens GN=LNPEP PE=1 SV=3	1.26829	1	2	1	1	1025	117.274	5.73	4012	LNPEP	ENSG00000113441	31.13	1			2500000
P42702	Leukemia inhibitory factor receptor OS=Homo sapiens GN=LIFR PE=1 SV=1	13.5825	12	176	12	1	1097	123.665	5.72	3977	LIFR	ENSG00000113594	1750.6	12			23000000	37000000		4900000	17000000	18000000
P30740	Leukocyte elastase inhibitor OS=Homo sapiens GN=SERPINB1 PE=1 SV=1	36.9393	10	173	9	1	379	42.715	6.28	1992	SERPINB1	ENSG00000021355	1434.08	10			6700000		20000000	33000000	12000000	8700000
Q08722	Leukocyte surface antigen CD47 OS=Homo sapiens GN=CD47 PE=1 SV=1	2.78638	1	15	1	1	323	35.191	7.21	961	CD47	ENSG00000196776	50.9637	1		1700000	2000000	20000000			3300000	1100000
P09960	Leukotriene A-4 hydrolase OS=Homo sapiens GN=LTA4H PE=1 SV=2	20.4583	8	68	8	1	611	69.241	6.18	4048	LTA4H	ENSG00000111144	561.457	8	190000	530000	710000	3900000	2000000	14000000	2400000	3900000
Q14847	LIM and SH3 domain protein 1 OS=Homo sapiens GN=LASP1 PE=1 SV=2	4.98084	1	6	1	1	261	29.698	7.05	3927	LASP1	ENSG00000002834	32.47	1		1100000	7200000
Q8WWY8	Lipase member H OS=Homo sapiens GN=LIPH PE=1 SV=1	8.42572	3	19	3	1	451	50.826	7.42	200879	LIPH	ENSG00000163898	30.48	3			8400000	14000000		3600000	3500000	11000000
Q86X29	Lipolysis-stimulated lipoprotein receptor OS=Homo sapiens GN=LSR PE=1 SV=4	4.46841	2	27	2	1	649	71.394	7.97	51599	LSR	ENSG00000105699	184.421	2	2200000	3100000	1300000			490000	4700000	6000000
Q6ZUX7	Lipoma HMGIC fusion partner-like 2 protein OS=Homo sapiens GN=LHFPL2 PE=2 SV=2	10.9649	1	15	1	1	228	24.469	6.49	10184	LHFPL2	ENSG00000145685	117.93	1	760000	7900000	26000000	7500000
P18428	Lipopolysaccharide-binding protein OS=Homo sapiens GN=LBP PE=1 SV=3	20.79	9	899	9	1	481	53.35	6.7	3929	LBP	ENSG00000129988	15771.9	9		1400000	35000000	42000000	45000000	93000000	310000000	170000000
P50851	Lipopolysaccharide-responsive and beige-like anchor protein OS=Homo sapiens GN=LRBA PE=1 SV=4	2.61963	6	24	6	1	2863	318.906	5.6	987	LRBA	ENSG00000198589	306.884	6			6900000	12000000
P06858	Lipoprotein lipase OS=Homo sapiens GN=LPL PE=1 SV=1	22.9474	7	215	7	1	475	53.129	8.15	4023	LPL	ENSG00000175445	2697.73	7	36000000	55000000
P23141	Liver carboxylesterase 1 OS=Homo sapiens GN=CES1 PE=1 SV=2	23.8095	10	75	10	1	567	62.481	6.6	1066	CES1	ENSG00000198848	887.56	10			8500000	13000000	3500000	20000000		2900000
P00338	L-lactate dehydrogenase A chain OS=Homo sapiens GN=LDHA PE=1 SV=2	51.506	11	294	10	1	332	36.665	8.27	3939	LDHA	ENSG00000134333	4122.54	11	1900000	4600000	15000000	13000000	12000000	38000000	77000000	50000000
P07195	L-lactate dehydrogenase B chain OS=Homo sapiens GN=LDHB PE=1 SV=2	35.9281	10	142	9	1	334	36.615	6.05	3945	LDHB	ENSG00000111716	2366.26	10	6900000	12000000	19000000	12000000	27000000	29000000	20000000	9400000
Q86WA8	Lon protease homolog 2, peroxisomal OS=Homo sapiens GN=LONP2 PE=1 SV=1	8.80282	4	17	4	1	852	94.557	7.3	83752	LONP2	ENSG00000102910	77.7633	4			2100000	2800000
P33121	Long-chain-fatty-acid--CoA ligase 1 OS=Homo sapiens GN=ACSL1 PE=1 SV=1	30.8023	17	211	17	1	698	77.893	7.15	2180	ACSL1	ENSG00000151726	3173.07	17	4800000	5700000	13000000	26000000	4700000	6200000	8600000	7400000
O95573	Long-chain-fatty-acid--CoA ligase 3 OS=Homo sapiens GN=ACSL3 PE=1 SV=3	37.9167	19	364	17	1	720	80.368	8.38	2181	ACSL3	ENSG00000123983	4850.95	19	16000000	25000000	9500000	19000000	10000000		14000000	2000000
O60488	Long-chain-fatty-acid--CoA ligase 4 OS=Homo sapiens GN=ACSL4 PE=1 SV=2	8.43882	4	35	2	1	711	79.137	8.38	2182	ACSL4	ENSG00000068366	578.116	4	590000	650000
P08637	Low affinity immunoglobulin gamma Fc region receptor III-A OS=Homo sapiens GN=FCGR3A PE=1 SV=2	9.05512	2	28	1	1	254	29.071	8.07	2214	FCGR3A	ENSG00000203747	112.23	2	1700000	3700000					37000000
O75015	Low affinity immunoglobulin gamma Fc region receptor III-B OS=Homo sapiens GN=FCGR3B PE=1 SV=2	10.3004	2	19	1	1	233	26.199	6.71	2215	FCGR3B		28.21	2						620000
P24666	Low molecular weight phosphotyrosine protein phosphatase OS=Homo sapiens GN=ACP1 PE=1 SV=3	14.557	2	18	2	1	158	18.031	6.74	52	ACP1	ENSG00000143727	263.883	2		870000	19000000	14000000	4500000	6000000	2300000	3700000
P01130	Low-density lipoprotein receptor OS=Homo sapiens GN=LDLR PE=1 SV=1	6.51163	3	23	3	1	860	95.314	5.05	3949	LDLR	ENSG00000130164	331.365	3	460000	2000000	12000000	3600000		6100000		8700000
P98164	Low-density lipoprotein receptor-related protein 2 OS=Homo sapiens GN=LRP2 PE=1 SV=3	21.16	69	1454	69	1	4655	521.616	5.08	4036	LRP2	ENSG00000081479	15451.9	69	1000000	2600000	17000000	13000000	23000000	20000000	73000000	71000000
P51884	Lumican OS=Homo sapiens GN=LUM PE=1 SV=2	14.2012	4	46	4	1	338	38.405	6.61	4060	LUM	ENSG00000139329	189.513	4	1000000	4500000				3300000	10000000	8200000
Q7Z4W1	L-xylulose reductase OS=Homo sapiens GN=DCXR PE=1 SV=2	19.2623	3	33	3	1	244	25.897	8.1	51181	DCXR	ENSG00000169738	722.365	3	1300000	3200000	16000000				17000000	9800000
O95274	Ly6/PLAUR domain-containing protein 3 OS=Homo sapiens GN=LYPD3 PE=1 SV=2	21.9653	5	1336	5	1	346	35.948	7.75	27076	LYPD3	ENSG00000124466	25266.4	5	37000000	71000000	260000000	160000000	530000000	1100000000	1100000000	610000000
Q16553	Lymphocyte antigen 6E OS=Homo sapiens GN=LY6E PE=2 SV=1	29.771	1	76	1	1	131	13.498	7.8	4061	LY6E	ENSG00000160932; ENSG00000278032	1110.78	1		14000000	5700000	2000000		3700000	3700000	4200000
O60449	Lymphocyte antigen 75 OS=Homo sapiens GN=LY75 PE=1 SV=3	10.3949	12	83	12	1	1722	198.184	6.67	4065	LY75	ENSG00000054219	465.127	12	560000	1400000	9800000	9100000	7100000	15000000	5600000	8500000
Q9Y6Y9	Lymphocyte antigen 96 OS=Homo sapiens GN=LY96 PE=1 SV=2	16.25	2	49	2	1	160	18.533	8.51	23643	LY96	ENSG00000154589	164.057	2	1400000	7400000	1100000		3300000			610000
P19256	Lymphocyte function-associated antigen 3 OS=Homo sapiens GN=CD58 PE=1 SV=1	10.8	3	23	3	1	250	28.129	6.76	965	CD58	ENSG00000116815	257.54	3			4500000	2900000			12000000	4500000
P33241	Lymphocyte-specific protein 1 OS=Homo sapiens GN=LSP1 PE=1 SV=1	5.30973	1	6	1	1	339	37.169	4.74	4046	LSP1	ENSG00000130592	42.31	1						700000
Q9NRZ9	Lymphoid-specific helicase OS=Homo sapiens GN=HELLS PE=1 SV=1	0.71599	1	171	1	1	838	97.012	7.93	3070	HELLS	ENSG00000119969	1127.9	1			2000000	1300000	16000000	1700000	4300000	190000
Q7L5N7	Lysophosphatidylcholine acyltransferase 2 OS=Homo sapiens GN=LPCAT2 PE=1 SV=1	5.51471	2	8	2	1	544	60.169	6.55	54947	LPCAT2	ENSG00000087253	82.11	2					2200000	3900000
P11117	Lysosomal acid phosphatase OS=Homo sapiens GN=ACP2 PE=1 SV=3	5.20095	2	20	2	1	423	48.313	6.74	53	ACP2	ENSG00000134575	279.5	2		650000	8100000	12000000			8000000	11000000
P10253	Lysosomal alpha-glucosidase OS=Homo sapiens GN=GAA PE=1 SV=4	25.7353	17	384	17	1	952	105.257	6	2548	GAA	ENSG00000171298	6036.16	17	2500000	6400000	29000000	32000000	29000000	94000000	330000000	260000000
O00754	Lysosomal alpha-mannosidase OS=Homo sapiens GN=MAN2B1 PE=1 SV=3	8.01187	5	36	5	1	1011	113.672	7.28	4125	MAN2B1	ENSG00000104774	938.525	5	1900000		14000000	13000000	12000000	11000000	6200000	6000000
P10619	Lysosomal protective protein OS=Homo sapiens GN=CTSA PE=1 SV=2	7.91667	3	14	3	1	480	54.431	6.61	5476	CTSA	ENSG00000064601	200.487	3	1500000	3100000		2800000		5900000		2600000
Q14108	Lysosome membrane protein 2 OS=Homo sapiens GN=SCARB2 PE=1 SV=2	11.0879	3	29	3	1	478	54.255	5.14	950	SCARB2	ENSG00000138760	393.562	3			25000000	14000000		13000000	21000000	18000000
P11279	Lysosome-associated membrane glycoprotein 1 OS=Homo sapiens GN=LAMP1 PE=1 SV=3	8.63309	3	101	3	1	417	44.854	8.75	3916	LAMP1	ENSG00000185896	2000.42	3	1900000	3400000	160000000	15000000	19000000	14000000	18000000	18000000
P13473	Lysosome-associated membrane glycoprotein 2 OS=Homo sapiens GN=LAMP2 PE=1 SV=2	7.07317	3	330	3	1	410	44.932	5.63	3920	LAMP2	ENSG00000005893	6007.37	3	5200000	12000000	57000000	55000000	110000000	99000000	250000000	200000000
P61626	Lysozyme C OS=Homo sapiens GN=LYZ PE=1 SV=1	64.1892	15	4245	15	1	148	16.526	9.16	4069	LYZ	ENSG00000090382	78386.3	15	6000000000	8300000000	150000000	32000000	22000000000	670000000	150000000	190000000
Q96JB6	Lysyl oxidase homolog 4 OS=Homo sapiens GN=LOXL4 PE=1 SV=1	1.85185	1	3	1	1	756	84.429	7.46	84171	LOXL4	ENSG00000138131	25.08	1							16000000	2200000
P09603	Macrophage colony-stimulating factor 1 OS=Homo sapiens GN=CSF1 PE=1 SV=2	16.065	7	1181	7	1	554	60.142	5.29	1435	CSF1	ENSG00000184371	17423.1	7	2200000	6600000	30000000	31000000	140000000	90000000	72000000	77000000
P22897	Macrophage mannose receptor 1 OS=Homo sapiens GN=MRC1 PE=1 SV=1	36.4011	42	860	42	1	1456	165.905	6.54	4360	MRC1	ENSG00000260314	12937.8	42	46000000	100000000			160000000			1800000
P14174	Macrophage migration inhibitory factor OS=Homo sapiens GN=MIF PE=1 SV=4	17.3913	2	285	2	1	115	12.468	7.88	4282	MIF	ENSG00000240972; ENSG00000276701	3440.34	2	35000000	120000000	100000000	98000000	230000000	210000000	180000000	140000000
P40121	Macrophage-capping protein OS=Homo sapiens GN=CAPG PE=1 SV=2	36.2069	7	179	7	1	348	38.474	6.19	822	CAPG	ENSG00000042493	2855.84	7	4200000	5100000	6000000	4600000	11000000	50000000	2400000	2300000
Q8NDA8	Maestro heat-like repeat-containing protein family member 1 OS=Homo sapiens GN=MROH1 PE=2 SV=3	0.731261	1	4	1	1	1641	181.134	6.89	727957	HEATR7A; MROH1	ENSG00000179832	93.56	1			3100000	4900000
Q8N3R9	MAGUK p55 subfamily member 5 OS=Homo sapiens GN=MPP5 PE=1 SV=3	29.037	11	108	11	1	675	77.246	6.14	64398	MPP5	ENSG00000072415	1586.56	11		890000	12000000	12000000	6300000	4400000	9700000	4100000
P04156	Major prion protein OS=Homo sapiens GN=PRNP PE=1 SV=1	4.74308	1	21	1	1	253	27.643	9	5621	PRNP	ENSG00000171867	370.154	1	3400000	5000000		6700000		5500000	8600000	5500000
P40925	Malate dehydrogenase, cytoplasmic OS=Homo sapiens GN=MDH1 PE=1 SV=4	30.2395	8	123	8	1	334	36.403	7.36	4190	MDH1	ENSG00000014641	1378.49	8	11000000	12000000	15000000	9400000	14000000	5700000	350000	2500000
P40926	Malate dehydrogenase, mitochondrial OS=Homo sapiens GN=MDH2 PE=1 SV=3	27.8107	6	95	6	1	338	35.481	8.68	4191	MDH2	ENSG00000146701	1534.91	6	3800000	5600000	14000000	16000000	2400000	4200000	5400000	8900000
Q14165	Malectin OS=Homo sapiens GN=MLEC PE=1 SV=1	22.2603	4	14	4	1	292	32.214	5.41	9761	MLEC	ENSG00000110917	65.4198	4		3000000		7100000				5100000
O43708	Maleylacetoacetate isomerase OS=Homo sapiens GN=GSTZ1 PE=1 SV=3	6.48148	1	12	1	1	216	24.197	8.54	2954	GSTZ1		58.57	1			14000000	11000000		2000000		3700000
Q7Z304	MAM domain-containing protein 2 OS=Homo sapiens GN=MAMDC2 PE=2 SV=3	12.2449	6	28	6	1	686	77.506	5.16	256691	MAMDC2	ENSG00000165072	147.386	6		270000	8400000	4900000	1500000			2300000
Q13296	Mammaglobin-A OS=Homo sapiens GN=SCGB2A2 PE=1 SV=1	34.4086	4	53	4	1	93	10.492	4.3	4250	SCGB2A2	ENSG00000110484	1027.04	4			6400000	14000000	5200000	33000000		14000000
O75556	Mammaglobin-B OS=Homo sapiens GN=SCGB2A1 PE=1 SV=1	40	3	44	3	1	95	10.876	5.78	4246	SCGB2A1	ENSG00000124939	744.442	3			7900000	4400000	8800000	36000000	11000000	13000000
Q96IJ6	Mannose-1-phosphate guanyltransferase alpha OS=Homo sapiens GN=GMPPA PE=1 SV=1	6.19048	2	9	2	1	420	46.262	7.21	29926	GMPPA	ENSG00000144591	42.961	2	390000	740000		15000000
Q9Y5P6	Mannose-1-phosphate guanyltransferase beta OS=Homo sapiens GN=GMPPB PE=1 SV=2	16.9444	4	22	4	1	360	39.809	6.61	29925	GMPPB	ENSG00000173540	167.187	4	770000	1400000	3800000	2000000
P34949	Mannose-6-phosphate isomerase OS=Homo sapiens GN=MPI PE=1 SV=2	4.25532	1	3	1	1	423	46.626	5.95	4351	MPI	ENSG00000178802	24.45	1				1400000
P33908	Mannosyl-oligosaccharide 1,2-alpha-mannosidase IA OS=Homo sapiens GN=MAN1A1 PE=1 SV=3	27.2588	13	391	13	1	653	72.922	6.47	4121	MAN1A1	ENSG00000111885	3955.51	13	1600000	3500000	5300000	6300000	13000000	37000000	31000000	24000000
O60476	Mannosyl-oligosaccharide 1,2-alpha-mannosidase IB OS=Homo sapiens GN=MAN1A2 PE=1 SV=1	2.02808	1	2	1	1	641	72.957	7.61	10905	MAN1A2	ENSG00000198162	38.85	1								1300000
Q13724	Mannosyl-oligosaccharide glucosidase OS=Homo sapiens GN=MOGS PE=1 SV=5	1.43369	1	7	1	1	837	91.861	8.9	7841	MOGS	ENSG00000115275	63.53	1		680000
Q9H8J5	MANSC domain-containing protein 1 OS=Homo sapiens GN=MANSC1 PE=2 SV=1	15.5452	4	55	4	1	431	46.781	6.54	54682	MANSC1	ENSG00000111261; ENSG00000281818	823.681	4	790000	3200000	19000000	11000000		8700000	8600000	9800000
P49006	MARCKS-related protein OS=Homo sapiens GN=MARCKSL1 PE=1 SV=2	7.69231	1	6	1	1	195	19.517	4.67	65108	MARCKSL1	ENSG00000175130	76.87	1				4800000			2100000	1600000
Q8WU39	Marginal zone B- and B1-cell-specific protein OS=Homo sapiens GN=MZB1 PE=1 SV=1	16.4021	2	4	2	1	189	20.681	5.57	51237	MZB1	ENSG00000170476	57.52	2	320000	680000
P10721	Mast/stem cell growth factor receptor Kit OS=Homo sapiens GN=KIT PE=1 SV=1	4.61066	4	39	4	1	976	109.794	6.98	3815	KIT	ENSG00000157404	300.962	4	2000000	4400000					8300000	5700000
O00339	Matrilin-2 OS=Homo sapiens GN=MATN2 PE=1 SV=4	3.24268	2	6	2	1	956	106.767	6.27	4147	MATN2	ENSG00000132561	64.18	2	87000	1000000
O15232	Matrilin-3 OS=Homo sapiens GN=MATN3 PE=1 SV=2	37.6543	13	187	13	1	486	52.783	6.7	4148	MATN3	ENSG00000132031	2310.93	13	720000	3400000	3100000	4500000	1700000	1800000	38000000	41000000
P09237	Matrilysin OS=Homo sapiens GN=MMP7 PE=1 SV=1	34.0824	6	203	6	1	267	29.658	7.91	4316	MMP7	ENSG00000137673	1606.14	6	4500000	12000000	16000000	15000000	34000000	14000000	55000000	24000000
P08493	Matrix Gla protein OS=Homo sapiens GN=MGP PE=1 SV=2	12.6214	1	191	1	1	103	12.345	9.67	4256	MGP	ENSG00000111341	4910.05	1	26000000	23000000	70000000	33000000	130000000	570000000	170000000	260000000
P14780	Matrix metalloproteinase-9 OS=Homo sapiens GN=MMP9 PE=1 SV=3	9.47666	5	32	5	1	707	78.408	6.06	4318	MMP9	ENSG00000100985	503.232	5	310000	1200000			11000000	16000000
Q9NR99	Matrix-remodeling-associated protein 5 OS=Homo sapiens GN=MXRA5 PE=2 SV=3	0.353607	1	2	1	1	2828	311.955	8.32	25878	MXRA5	ENSG00000101825	27.14	1						1400000
Q9BRK3	Matrix-remodeling-associated protein 8 OS=Homo sapiens GN=MXRA8 PE=1 SV=1	10.181	2	3	2	1	442	49.101	7.23	54587	MXRA8	ENSG00000162576	24.26	2								650000
P11310	Medium-chain specific acyl-CoA dehydrogenase, mitochondrial OS=Homo sapiens GN=ACADM PE=1 SV=1	20.19	6	46	6	1	421	46.559	8.37	34	ACADM	ENSG00000117054	628.888	6			13000000	14000000			1400000
Q16674	Melanoma-derived growth regulatory protein OS=Homo sapiens GN=MIA PE=1 SV=1	28.2443	3	45	3	1	131	14.499	8.79	8190	MIA	ENSG00000261857	539.741	3		10000000				23000000	270000000	40000000
Q9BV36	Melanophilin OS=Homo sapiens GN=MLPH PE=1 SV=1	9.66667	4	31	4	1	600	65.909	6.07	79083	MLPH	ENSG00000115648	82.3433	4			4500000	7900000			4300000
P08582	Melanotransferrin OS=Homo sapiens GN=MFI2 PE=1 SV=2	68.0217	31	2712	31	1	738	80.163	5.94	4241	MFI2; MELTF	ENSG00000163975	41110.2	31	18000000	46000000	140000000	130000000	180000000	360000000	900000000	1200000000
P15529	Membrane cofactor protein OS=Homo sapiens GN=CD46 PE=1 SV=3	3.82653	1	22	1	1	392	43.719	6.74	4179	CD46	ENSG00000117335	32.21	1		160000	2100000	4700000	3000000	1500000	1700000	1000000
O00264	Membrane-associated progesterone receptor component 1 OS=Homo sapiens GN=PGRMC1 PE=1 SV=3	7.69231	2	8	2	1	195	21.658	4.7	10857	PGRMC1	ENSG00000101856	66.8967	2		880000		5700000
Q14703	Membrane-bound transcription factor site-1 protease OS=Homo sapiens GN=MBTPS1 PE=1 SV=1	3.80228	2	100	2	1	1052	117.674	8.75	8720	MBTPS1	ENSG00000140943	705.328	2		1500000	26000000	16000000	17000000	30000000	30000000	26000000
P35240	Merlin OS=Homo sapiens GN=NF2 PE=1 SV=1	12.9412	5	16	5	1	595	69.646	6.47	4771	NF2	ENSG00000186575	163.261	5			4700000
Q8NE01	Metal transporter CNNM3 OS=Homo sapiens GN=CNNM3 PE=1 SV=1	1.41443	1	6	1	1	707	76.072	6.09	26505	CNNM3	ENSG00000168763	39.9867	1							7700000	12000000
A6NFA1	Metalloprotease TIKI2 OS=Homo sapiens GN=TRABD2B PE=1 SV=2	5.22244	2	16	2	1	517	57.385	6.67	388630	TRABD2B	ENSG00000269113	113.419	2							13000000	4500000
P01033	Metalloproteinase inhibitor 1 OS=Homo sapiens GN=TIMP1 PE=1 SV=1	54.1063	7	378	7	1	207	23.156	8.1	7076	TIMP1	ENSG00000102265	4626.79	7	42000000	72000000	46000000	30000000	60000000	290000000	150000000	170000000
Q687X5	Metalloreductase STEAP4 OS=Homo sapiens GN=STEAP4 PE=1 SV=1	24.183	7	109	7	1	459	51.948	9.29	79689	STEAP4	ENSG00000127954	1687.21	7		490000	13000000	15000000	7800000	5900000	5700000	9600000
Q9HCC0	Methylcrotonoyl-CoA carboxylase beta chain, mitochondrial OS=Homo sapiens GN=MCCC2 PE=1 SV=1	24.1563	8	63	8	1	563	61.294	7.68	64087	MCCC2	ENSG00000131844	1137.54	8			4400000	6800000			2700000
Q96RQ3	Methylcrotonoyl-CoA carboxylase subunit alpha, mitochondrial OS=Homo sapiens GN=MCCC1 PE=1 SV=3	9.51724	5	20	5	1	725	80.422	7.78	56922	MCCC1	ENSG00000078070	226.857	5			14000000	8000000			1300000
Q15800	Methylsterol monooxygenase 1 OS=Homo sapiens GN=MSMO1 PE=1 SV=1	2.38908	1	5	1	1	293	35.193	7.23	6307	MSMO1	ENSG00000052802	35.9576	1			9000000	3700000
Q9H8H3	Methyltransferase-like protein 7A OS=Homo sapiens GN=METTL7A PE=1 SV=1	26.6393	4	74	4	1	244	28.301	8.38	25840	METTL7A	ENSG00000185432	2064.84	4	33000000	27000000	7500000	7200000	6900000
Q03426	Mevalonate kinase OS=Homo sapiens GN=MVK PE=1 SV=1	18.4343	4	35	4	1	396	42.424	6.46	4598	MVK	ENSG00000110921	661.206	4			5600000	6900000
P33076	MHC class II transactivator OS=Homo sapiens GN=CIITA PE=1 SV=3	0.619469	1	6	1	1	1130	123.436	5.47	4261	CIITA	ENSG00000179583	25.85	1		2700000	3600000
P10620	Microsomal glutathione S-transferase 1 OS=Homo sapiens GN=MGST1 PE=1 SV=1	9.03226	1	13	1	1	155	17.587	9.39	4257	MGST1	ENSG00000008394	130.54	1			6500000	4900000
O14880	Microsomal glutathione S-transferase 3 OS=Homo sapiens GN=MGST3 PE=1 SV=1	8.55263	1	9	1	1	152	16.506	9.38	4259	MGST3	ENSG00000143198	212.329	1			8500000	9900000				1700000
P21741	Midkine OS=Homo sapiens GN=MDK PE=1 SV=1	13.986	1	11	1	1	143	15.575	9.79	4192	MDK	ENSG00000110492	232.765	1			3900000		6300000	5900000
Q8N4C8	Misshapen-like kinase 1 OS=Homo sapiens GN=MINK1 PE=1 SV=2	2.1021	2	26	2	1	1332	149.729	7.85	50488	MINK1	ENSG00000141503	96.417	2			3800000	14000000	5100000	1600000	7600000	6000000
Q02978	Mitochondrial 2-oxoglutarate/malate carrier protein OS=Homo sapiens GN=SLC25A11 PE=1 SV=3	12.1019	3	22	3	1	314	34.04	9.91	8402	SLC25A11	ENSG00000108528	367.754	3			4200000	6400000			3200000	2800000
Q9Y3D6	Mitochondrial fission 1 protein OS=Homo sapiens GN=FIS1 PE=1 SV=2	15.1316	2	8	2	1	152	16.927	8.79	51024	FIS1	ENSG00000214253	101.427	2			5800000	12000000			7500000	4000000
Q9UJ68	Mitochondrial peptide methionine sulfoxide reductase OS=Homo sapiens GN=MSRA PE=1 SV=1	14.8936	2	3	2	1	235	26.116	8.09	4482	MSRA	ENSG00000175806	51.55	2	1300000
Q9Y2U5	Mitogen-activated protein kinase kinase kinase 2 OS=Homo sapiens GN=MAP3K2 PE=1 SV=2	4.52342	1	18	1	1	619	69.697	8	10746	MAP3K2	ENSG00000169967	26.24	1		110000	1500000	610000	370000	1500000
Q99759	Mitogen-activated protein kinase kinase kinase 3 OS=Homo sapiens GN=MAP3K3 PE=1 SV=2	3.19489	1	37	1	1	626	70.853	8.84	4215	MAP3K3	ENSG00000198909	24.58	1	9100000	19000000	82000000	12000000	67000000	130000000		37000000
P26038	Moesin OS=Homo sapiens GN=MSN PE=1 SV=3	43.3276	20	1139	13	1	577	67.778	6.4	4478	MSN	ENSG00000147065	14451.3	20	5000000	15000000	21000000	24000000	46000000	42000000	61000000	69000000
P08571	Monocyte differentiation antigen CD14 OS=Homo sapiens GN=CD14 PE=1 SV=2	57.3333	14	1688	14	1	375	40.051	6.23	929	CD14	ENSG00000170458	30214.8	14	380000000	400000000	23000000	34000000	57000000	220000000	510000000	650000000
Q99685	Monoglyceride lipase OS=Homo sapiens GN=MGLL PE=1 SV=2	4.62046	1	3	1	1	303	33.24	6.99	11343	MGLL	ENSG00000074416	113.81	1			3200000			8200000
P15941	Mucin-1 OS=Homo sapiens GN=MUC1 PE=1 SV=3	9.08367	10	1731	10	1	1255	122.029	7.47	4582	MUC1		22497.6	10	150000000	200000000	510000000	320000000	980000000	590000000	1200000000	660000000
Q8WXI7	Mucin-16 OS=Homo sapiens GN=MUC16 PE=1 SV=2	11.1728	56	3150	56	1	22152	2351.19	6	94025	MUC16		31323.3	56	1900000	8100000	48000000	36000000	100000000	110000000	190000000	160000000
Q02817	Mucin-2 OS=Homo sapiens GN=MUC2 PE=1 SV=2	0.61788	3	24	2	1	5179	539.958	5.8	4583	MUC2		327.07	3					4800000	16000000
Q99102	Mucin-4 OS=Homo sapiens GN=MUC4 PE=1 SV=4	19.3638	23	799	23	1	2169	231.373	6.27	4585	MUC4		12749	23	89000000	130000000	5500000	5000000	240000000			2100000
P98088	Mucin-5AC OS=Homo sapiens GN=MUC5AC PE=1 SV=4	2.44075	5	217	1	1	5654	585.199	7.02	4586	MUC5AC	ENSG00000215182	2947.26	5					2100000	2700000
Q9HC84	Mucin-5B OS=Homo sapiens GN=MUC5B PE=1 SV=3	20.5484	70	6213	66	1	5762	595.96	6.64	727897	MUC5B	ENSG00000117983	99154.2	70	18000000	51000000	110000000	55000000	2500000000	2900000000	2100000000	1800000000
Q6W4X9	Mucin-6 OS=Homo sapiens GN=MUC6 PE=1 SV=3	26.0353	37	1647	37	1	2439	256.887	7.39	4588	MUC6	ENSG00000184956	16834.1	37	340000	8500000	14000000	23000000	210000000	230000000	47000000	110000000
Q96DR8	Mucin-like protein 1 OS=Homo sapiens GN=MUCL1 PE=1 SV=1	13.3333	2	1614	2	1	90	9.034	4.64	118430	MUCL1	ENSG00000172551	8852.29	2	20000000	30000000	55000000	57000000	520000000	1100000000	620000000	2300000000
P22234	Multifunctional protein ADE2 OS=Homo sapiens GN=PAICS PE=1 SV=3	6.11765	2	27	2	1	425	47.049	7.23	10606	PAICS	ENSG00000128050	543.636	2			8600000	8300000	1800000	3900000	2500000	3600000
O75095	Multiple epidermal growth factor-like domains protein 6 OS=Homo sapiens GN=MEGF6 PE=1 SV=4	3.17975	3	30	3	1	1541	161.072	6.38	1953	MEGF6	ENSG00000162591	398.388	3			2800000		5600000	6300000	380000	6400000
Q7Z7M0	Multiple epidermal growth factor-like domains protein 8 OS=Homo sapiens GN=MEGF8 PE=1 SV=2	18.4534	27	503	27	1	2845	302.901	6.87	1954	MEGF8	ENSG00000105429	5355.01	27	320000	1200000	10000000	12000000	16000000	23000000	17000000	22000000
Q9UNW1	Multiple inositol polyphosphate phosphatase 1 OS=Homo sapiens GN=MINPP1 PE=1 SV=1	20.7392	7	198	7	1	487	55.016	7.81	9562	MINPP1	ENSG00000107789	2935.63	7	890000	1800000	9700000	22000000	5700000	35000000	72000000	54000000
O75970	Multiple PDZ domain protein OS=Homo sapiens GN=MPDZ PE=1 SV=2	3.52657	4	5	4	1	2070	221.481	5.06	8777	MPDZ	ENSG00000107186	66.91	4			2200000
Q96EY5	Multivesicular body subunit 12A OS=Homo sapiens GN=MVB12A PE=1 SV=1	34.0659	6	101	6	1	273	28.765	8.91	93343	FAM125A; MVB12A	ENSG00000141971	1960.25	6	5700000	5400000	94000000	25000000	44000000	45000000	18000000	42000000
O95297	Myelin protein zero-like protein 1 OS=Homo sapiens GN=MPZL1 PE=1 SV=1	10.4089	2	15	2	1	269	29.064	8.72	9019	MPZL1	ENSG00000197965	98.3333	2		1100000	3800000				5100000	2400000
P24158	Myeloblastin OS=Homo sapiens GN=PRTN3 PE=1 SV=3	27.7344	4	356	4	1	256	27.789	8.35	5657	PRTN3	ENSG00000196415; ENSG00000277804	4199.98	4		2300000	16000000	1400000	180000000	180000000	130000000	160000000
P41218	Myeloid cell nuclear differentiation antigen OS=Homo sapiens GN=MNDA PE=1 SV=1	5.65111	2	10	2	1	407	45.807	9.76	4332	MNDA	ENSG00000163563	241.687	2					8400000	19000000
Q96S97	Myeloid-associated differentiation marker OS=Homo sapiens GN=MYADM PE=1 SV=2	7.14286	1	5	1	1	322	35.25	8.15	91663	MYADM	ENSG00000179820	65.0933	1			3800000	1600000
Q969H8	Myeloid-derived growth factor OS=Homo sapiens GN=MYDGF PE=1 SV=1	15.6069	2	14	2	1	173	18.783	6.68	56005	C19orf10; MYDGF	ENSG00000074842	176.557	2		7200000		2200000			1600000	4000000
P05164	Myeloperoxidase OS=Homo sapiens GN=MPO PE=1 SV=1	48.8591	32	1557	29	1	745	83.815	8.97	4353	MPO	ENSG00000005381	26646.4	32	390000	3000000	33000000	13000000	470000000	450000000	92000000	120000000
Q9NZM1	Myoferlin OS=Homo sapiens GN=MYOF PE=1 SV=1	21.8341	34	255	34	1	2061	234.561	6.18	26509	MYOF	ENSG00000138119	1873.31	34	1100000	2200000	11000000	8900000	8100000	9000000	6400000	10000000
P02144	Myoglobin OS=Homo sapiens GN=MB PE=1 SV=2	18.8312	2	18	2	1	154	17.173	7.68	4151	MB	ENSG00000198125	79.1743	2			7400000	7100000			5000000	4900000
Q15746	Myosin light chain kinase, smooth muscle OS=Homo sapiens GN=MYLK PE=1 SV=4	0.417973	1	14	1	1	1914	210.583	6.15	4638	MYLK	ENSG00000065534	64.2211	1			5700000	14000000		1500000	3500000	3700000
P60660	Myosin light polypeptide 6 OS=Homo sapiens GN=MYL6 PE=1 SV=2	52.3179	7	151	7	1	151	16.919	4.65	4637	MYL6	ENSG00000092841	1205.09	7	4900000	16000000	7900000	6600000	24000000	6900000	14000000	7800000
O14950	Myosin regulatory light chain 12B OS=Homo sapiens GN=MYL12B PE=1 SV=2	51.1628	6	47	6	1	172	19.767	4.84	103910	MYL12B	ENSG00000118680	523.727	6	2400000	5100000	16000000		4200000	2700000	4600000	2900000
P35580	Myosin-10 OS=Homo sapiens GN=MYH10 PE=1 SV=3	6.98381	11	374	2	1	1976	228.858	5.54	4628	MYH10	ENSG00000133026	2701.92	11				1800000
P35579	Myosin-9 OS=Homo sapiens GN=MYH9 PE=1 SV=4	33.2653	51	1231	42	1	1960	226.392	5.6	4627	MYH9	ENSG00000100345	12532.1	51	7900000	16000000	12000000	13000000	18000000	39000000	53000000	30000000
P58546	Myotrophin OS=Homo sapiens GN=MTPN PE=1 SV=2	48.3051	3	11	3	1	118	12.887	5.52	767558; 136319	LUZP6; MTPN	ENSG00000105887	58.49	3	950000	950000	570000			570000		860000
Q9C0I1	Myotubularin-related protein 12 OS=Homo sapiens GN=MTMR12 PE=1 SV=2	2.81124	1	6	1	1	747	86.093	6.62	54545	MTMR12	ENSG00000150712	35.84	1		1500000	1300000
P29966	Myristoylated alanine-rich C-kinase substrate OS=Homo sapiens GN=MARCKS PE=1 SV=4	30.4217	4	37	4	1	332	31.536	4.45	4082	MARCKS	ENSG00000277443	419.225	4	1100000	2700000	2200000	4600000	540000	1000000	1600000
P20933	N(4)-(beta-N-acetylglucosaminyl)-L-asparaginase OS=Homo sapiens GN=AGA PE=1 SV=2	34.6821	5	335	5	1	346	37.184	6.28	175	AGA	ENSG00000038002	8616.34	5	2700000	3200000	110000000	48000000	85000000	85000000	140000000	200000000
O94760	N(G),N(G)-dimethylarginine dimethylaminohydrolase 1 OS=Homo sapiens GN=DDAH1 PE=1 SV=3	4.91228	1	6	1	1	285	31.102	5.81	23576	DDAH1	ENSG00000153904	73.6788	1	1100000	6200000
O14745	Na(+)/H(+) exchange regulatory cofactor NHE-RF1 OS=Homo sapiens GN=SLC9A3R1 PE=1 SV=4	46.3687	11	307	11	1	358	38.845	5.77	9368	SLC9A3R1	ENSG00000109062	3161.5	11	19000000	39000000	85000000	39000000	160000000	56000000	66000000	39000000
Q15599	Na(+)/H(+) exchange regulatory cofactor NHE-RF2 OS=Homo sapiens GN=SLC9A3R2 PE=1 SV=2	23.4421	5	99	5	1	337	37.391	7.93	9351	SLC9A3R2	ENSG00000065054	854.852	5	1600000	3900000	12000000	5400000	5800000	8200000	6700000	4200000
Q9UJ70	N-acetyl-D-glucosamine kinase OS=Homo sapiens GN=NAGK PE=1 SV=4	20.3488	5	73	5	1	344	37.352	6.24	55577	NAGK	ENSG00000124357	615.082	5			6100000	4600000		4000000	6300000	5500000
P34059	N-acetylgalactosamine-6-sulfatase OS=Homo sapiens GN=GALNS PE=1 SV=1	12.4521	6	113	6	1	522	57.989	6.74	2588	GALNS	ENSG00000141012	1413.79	6			16000000	18000000	4900000	6500000	11000000	9600000
Q86SF2	N-acetylgalactosaminyltransferase 7 OS=Homo sapiens GN=GALNT7 PE=1 SV=1	24.8097	11	215	11	1	657	75.341	7.11	51809	GALNT7	ENSG00000109586	2211.01	11	830000	3900000	2900000	8600000	4600000	19000000	21000000	26000000
Q9UJJ9	N-acetylglucosamine-1-phosphotransferase subunit gamma OS=Homo sapiens GN=GNPTG PE=1 SV=1	11.1475	2	76	2	1	305	33.952	6.95	84572	GNPTG	ENSG00000090581	1445.66	2	1800000	7700000	13000000	22000000	6900000	34000000	24000000	16000000
P15586	N-acetylglucosamine-6-sulfatase OS=Homo sapiens GN=GNS PE=1 SV=3	19.5652	9	172	9	1	552	62.042	8.31	2799	GNS	ENSG00000135677	1998.02	9	3500000	3400000	15000000	4900000	1900000	4200000	40000000	46000000
Q9NY97	N-acetyllactosaminide beta-1,3-N-acetylglucosaminyltransferase 2 OS=Homo sapiens GN=B3GNT2 PE=1 SV=2	24.6851	7	129	7	1	397	45.993	8.54	10678	B3GNT2	ENSG00000170340	1041.62	7	450000	2300000	9800000	13000000		10000000	38000000	26000000
Q9Y2A9	N-acetyllactosaminide beta-1,3-N-acetylglucosaminyltransferase 3 OS=Homo sapiens GN=B3GNT3 PE=1 SV=2	20.6989	6	99	6	1	372	42.507	8.68	10331	B3GNT3	ENSG00000179913	876.861	6	3300000	5400000				2000000	7200000	8300000
Q96PD5	N-acetylmuramoyl-L-alanine amidase OS=Homo sapiens GN=PGLYRP2 PE=1 SV=1	34.5486	10	325	10	1	576	62.178	7.55	114770	PGLYRP2	ENSG00000161031	3918.36	10	4600000	19000000	12000000	18000000	12000000	150000000	93000000	68000000
Q02083	N-acylethanolamine-hydrolyzing acid amidase OS=Homo sapiens GN=NAAA PE=1 SV=3	2.22841	1	10	1	1	359	40.041	8.75	27163	NAAA	ENSG00000138744	42.32	1				1000000			5700000	5600000
P15559	NAD(P)H dehydrogenase [quinone] 1 OS=Homo sapiens GN=NQO1 PE=1 SV=1	36.1314	10	287	10	1	274	30.848	8.88	1728	NQO1	ENSG00000181019	2879.59	10			51000000	76000000	3900000	970000	31000000	24000000
Q8NCW5	NAD(P)H-hydrate epimerase OS=Homo sapiens GN=APOA1BP PE=1 SV=2	15.9722	3	55	3	1	288	31.654	7.66	128240	APOA1BP	ENSG00000163382	373.209	3	1400000	620000	11000000	4500000	680000	3100000		2700000
O95299	NADH dehydrogenase [ubiquinone] 1 alpha subcomplex subunit 10, mitochondrial OS=Homo sapiens GN=NDUFA10 PE=1 SV=1	6.19718	1	7	1	1	355	40.725	8.48	4705	NDUFA10	ENSG00000130414; ENSG00000281434	107.03	1			2600000					940000
Q86Y39	NADH dehydrogenase [ubiquinone] 1 alpha subcomplex subunit 11 OS=Homo sapiens GN=NDUFA11 PE=1 SV=3	16.3121	1	3	1	1	141	14.843	8.72	126328	NDUFA11	ENSG00000174886	48.36	1			1800000
Q6BCY4	NADH-cytochrome b5 reductase 2 OS=Homo sapiens GN=CYB5R2 PE=1 SV=1	2.89855	1	9	1	1	276	31.438	8.5	51700	CYB5R2	ENSG00000166394	67.8611	1	610000	1700000
P48163	NADP-dependent malic enzyme OS=Homo sapiens GN=ME1 PE=1 SV=1	37.0629	10	173	10	1	572	64.109	6.13	4199	ME1	ENSG00000065833	2636.09	10			10000000	8900000			7200000	2300000
P16435	NADPH--cytochrome P450 reductase OS=Homo sapiens GN=POR PE=1 SV=2	4.43131	2	6	2	1	677	76.641	5.58	5447	POR		46.42	2		300000						1900000
E9PAV3	Nascent polypeptide-associated complex subunit alpha, muscle-specific form OS=Homo sapiens GN=NACA PE=1 SV=1	2.02117	3	8	3	1	2078	205.295	9.58	4666	NACA	ENSG00000196531	111.372	3	1100000	590000	5400000	2500000
Q68D85	Natural cytotoxicity triggering receptor 3 ligand 1 OS=Homo sapiens GN=NCR3LG1 PE=1 SV=1	2.86344	1	3	1	1	454	50.795	5.59	374383	NCR3LG1	ENSG00000188211	27.39	1	350000	2200000						6900000
Q9Y2A7	Nck-associated protein 1 OS=Homo sapiens GN=NCKAP1 PE=1 SV=1	3.28014	3	8	3	1	1128	128.707	6.62	10787	NCKAP1	ENSG00000061676	42.62	3			7400000	8500000
Q15223	Nectin-1 OS=Homo sapiens GN=PVRL1 PE=1 SV=3	16.6344	5	49	5	1	517	57.122	6.1	5818	PVRL1	ENSG00000110400	245.397	5			24000000	8800000		3600000	6900000	5600000
Q92692	Nectin-2 OS=Homo sapiens GN=PVRL2 PE=1 SV=1	10.5948	4	82	4	1	538	57.706	4.82	5819	PVRL2	ENSG00000130202	918.199	4		1900000	15000000	10000000		12000000	45000000	61000000
Q96NY8	Nectin-4 OS=Homo sapiens GN=PVRL4 PE=1 SV=1	9.41176	4	54	4	1	510	55.42	5.38	81607	PVRL4	ENSG00000143217	359.924	4	2400000	3100000	2800000	4400000		1700000	16000000	11000000
Q8TBC4	NEDD8-activating enzyme E1 catalytic subunit OS=Homo sapiens GN=UBA3 PE=1 SV=2	3.23974	1	3	1	1	463	51.819	5.45	9039	UBA3	ENSG00000144744	82	1			4900000	2800000		1400000
Q92859	Neogenin OS=Homo sapiens GN=NEO1 PE=1 SV=2	4.24367	4	22	4	1	1461	159.917	6.54	4756	NEO1	ENSG00000067141	167.22	4	750000		1200000			3000000	5200000	4000000
Q6UXI9	Nephronectin OS=Homo sapiens GN=NPNT PE=2 SV=3	19.469	8	114	8	1	565	61.866	8.34	255743	NPNT	ENSG00000168743	1114.02	8	5000000	8800000	4700000	5200000	2600000	3100000	2000000	3000000
P08473	Neprilysin OS=Homo sapiens GN=MME PE=1 SV=2	31.2	17	182	17	1	750	85.46	5.73	4311	MME	ENSG00000196549	2828.38	17			23000000	5900000				1900000
Q9HB63	Netrin-4 OS=Homo sapiens GN=NTN4 PE=1 SV=2	10.9873	4	19	4	1	628	70.024	8.05	59277	NTN4	ENSG00000074527	84.2645	4			14000000	18000000	4400000	6900000
O15394	Neural cell adhesion molecule 2 OS=Homo sapiens GN=NCAM2 PE=1 SV=2	12.1864	6	84	6	1	837	92.988	5.6	4685	NCAM2	ENSG00000154654	1174.25	6			23000000	15000000	4800000	27000000	26000000	62000000
Q9NQX5	Neural proliferation differentiation and control protein 1 OS=Homo sapiens GN=NPDC1 PE=1 SV=2	12.3077	2	8	2	1	325	34.494	7.01	56654	NPDC1	ENSG00000107281	45.63	2	1700000					6000000
Q9Y4C0	Neurexin-3 OS=Homo sapiens GN=NRXN3 PE=1 SV=4	3.16494	3	24	3	1	1643	180.484	5.54	9369	NRXN3		89.8033	3			14000000	5500000		8100000		8000000
Q09666	Neuroblast differentiation-associated protein AHNAK OS=Homo sapiens GN=AHNAK PE=1 SV=2	13.3616	25	134	25	1	5890	628.699	6.15	79026	AHNAK	ENSG00000124942	880.103	25		410000	9600000	3900000	1100000	3900000	1300000
P61601	Neurocalcin-delta OS=Homo sapiens GN=NCALD PE=1 SV=2	10.3627	2	36	1	1	193	22.231	5.35	83988	NCALD	ENSG00000104490	620.645	2		340000
Q04721	Neurogenic locus notch homolog protein 2 OS=Homo sapiens GN=NOTCH2 PE=1 SV=3	1.53784	2	32	2	1	2471	265.226	5.14	4853	NOTCH2	ENSG00000134250	600.366	2			12000000	33000000	8400000	9700000	2700000	4900000
Q9UM47	Neurogenic locus notch homolog protein 3 OS=Homo sapiens GN=NOTCH3 PE=1 SV=2	8.78931	10	105	10	1	2321	243.468	5.39	4854	NOTCH3	ENSG00000074181	812.126	10	220000	180000	7800000	8500000	9100000	15000000	27000000	23000000
Q13491	Neuronal membrane glycoprotein M6-b OS=Homo sapiens GN=GPM6B PE=1 SV=2	11.6981	2	13	2	1	265	28.969	5.76	2824	GPM6B	ENSG00000046653	113.571	2			90000000	30000000	22000000	42000000
O14786	Neuropilin-1 OS=Homo sapiens GN=NRP1 PE=1 SV=3	23.727	15	240	15	1	923	103.069	5.88	8829	NRP1	ENSG00000099250	2910.46	15		1000000	9400000	16000000	16000000	19000000	25000000	23000000
Q9Y639	Neuroplastin OS=Homo sapiens GN=NPTN PE=1 SV=2	4.52261	1	2	1	1	398	44.36	7.99	27020	NPTN	ENSG00000156642	29.28	1					3900000
Q99574	Neuroserpin OS=Homo sapiens GN=SERPINI1 PE=1 SV=1	23.4146	8	79	8	1	410	46.397	4.91	5274	SERPINI1	ENSG00000163536	437.932	8			3800000	3400000	15000000	9800000	2000000	3800000
Q14697	Neutral alpha-glucosidase AB OS=Homo sapiens GN=GANAB PE=1 SV=3	39.9364	23	482	23	1	944	106.807	6.14	23193	GANAB	ENSG00000089597	4583.5	23	8500000	22000000	5900000	3900000	2000000	20000000	59000000	45000000
Q15758	Neutral amino acid transporter B(0) OS=Homo sapiens GN=SLC1A5 PE=1 SV=2	2.40296	1	11	1	1	541	56.562	5.48	6510	SLC1A5	ENSG00000105281	59.8688	1		2700000			8900000
P59665	Neutrophil defensin 1 OS=Homo sapiens GN=DEFA1 PE=1 SV=1	26.5957	5	319	5	1	94	10.194	6.99	1667; 728358	DEFA1; DEFA1B	ENSG00000206047; ENSG00000240247; ENSG00000239839	4669.91	5	1200000	14000000		2000000	59000000	39000000	160000000	660000000
P12838	Neutrophil defensin 4 OS=Homo sapiens GN=DEFA4 PE=1 SV=2	17.5258	1	8	1	1	97	10.497	8.02	1669	DEFA4	ENSG00000164821	157.799	1					7500000	1000000		8600000
P08246	Neutrophil elastase OS=Homo sapiens GN=ELANE PE=1 SV=1	36.7041	6	313	6	1	267	28.5	9.35	1991	ELANE	ENSG00000197561; ENSG00000277571	4135.22	6			11000000		40000000	69000000	18000000	68000000
P80188	Neutrophil gelatinase-associated lipocalin OS=Homo sapiens GN=LCN2 PE=1 SV=2	59.596	10	1545	10	1	198	22.574	8.91	3934	LCN2	ENSG00000148346	23401	10	23000000	23000000	64000000	44000000	510000000	620000000	1200000000	1400000000
Q96TA1	Niban-like protein 1 OS=Homo sapiens GN=FAM129B PE=1 SV=3	11.6622	6	93	6	1	746	84.085	6.19	64855	FAM129B	ENSG00000136830	517.773	6	570000	5100000	11000000	6800000	13000000			1300000
Q92542	Nicastrin OS=Homo sapiens GN=NCSTN PE=1 SV=2	18.3357	7	205	7	1	709	78.362	5.99	23385	NCSTN	ENSG00000162736	2392.39	7	1300000	3900000	39000000	43000000	14000000	5900000	40000000	21000000
P43490	Nicotinamide phosphoribosyltransferase OS=Homo sapiens GN=NAMPT PE=1 SV=1	24.0326	8	62	8	1	491	55.487	7.15	10135	NAMPT	ENSG00000105835	540.356	8	5700000	9300000	6700000	9900000		5300000		4200000
Q15274	Nicotinate-nucleotide pyrophosphorylase [carboxylating] OS=Homo sapiens GN=QPRT PE=1 SV=3	9.09091	2	4	2	1	297	30.826	6.21	23475	QPRT	ENSG00000103485	24.6	2				2100000
Q86X76	Nitrilase homolog 1 OS=Homo sapiens GN=NIT1 PE=1 SV=2	5.19878	1	5	1	1	327	35.873	7.74	4817	NIT1	ENSG00000158793	48.37	1			870000	770000
Q9BZM4	NKG2D ligand 3 OS=Homo sapiens GN=ULBP3 PE=1 SV=1	36.4754	7	30	7	1	244	27.931	8.02	79465	ULBP3	ENSG00000131019	251.639	7			27000000	12000000		9600000	11000000	17000000
Q5JPE7	Nodal modulator 2 OS=Homo sapiens GN=NOMO2 PE=1 SV=1	19.0213	16	194	16	1	1267	139.351	5.76	283820	NOMO2	ENSG00000185164	2082.16	16	770000	1200000	15000000	14000000	7800000	28000000	26000000	43000000
Q99784	Noelin OS=Homo sapiens GN=OLFM1 PE=1 SV=4	12.7835	5	132	5	1	485	55.307	6.95	10439	OLFM1	ENSG00000130558	1001.14	5			31000000	27000000	8100000	16000000	20000000	34000000
P10153	Non-secretory ribonuclease OS=Homo sapiens GN=RNASE2 PE=1 SV=2	19.8758	3	97	3	1	161	18.342	8.73	6036	RNASE2	ENSG00000169385	1270.59	3			24000000	2000000	36000000	28000000		4500000
P22307	Non-specific lipid-transfer protein OS=Homo sapiens GN=SCP2 PE=1 SV=2	53.9305	24	643	24	1	547	58.956	6.89	6342	SCP2	ENSG00000116171	8987.04	24	2000000	2500000	49000000	57000000	8000000	9700000	29000000	10000000
Q8IVI9	Nostrin OS=Homo sapiens GN=NOSTRIN PE=1 SV=2	6.32411	2	10	2	1	506	57.623	8.97	115677	NOSTRIN	ENSG00000163072	35.81	2			4300000	2100000
P51688	N-sulphoglucosamine sulphohydrolase OS=Homo sapiens GN=SGSH PE=1 SV=1	18.9243	6	28	6	1	502	56.659	6.95	6448	SGSH	ENSG00000181523	354.654	6			7400000	9000000	8500000		12000000	4900000
P67809	Nuclease-sensitive element-binding protein 1 OS=Homo sapiens GN=YBX1 PE=1 SV=3	11.1111	2	9	2	1	324	35.903	9.88	4904	YBX1	ENSG00000065978	34.1433	2	360000	560000
Q02818	Nucleobindin-1 OS=Homo sapiens GN=NUCB1 PE=1 SV=4	42.0824	13	297	13	1	461	53.846	5.25	4924	NUCB1	ENSG00000104805	3682.24	13	18000000	30000000	11000000	18000000	4800000	20000000	78000000	34000000
P80303	Nucleobindin-2 OS=Homo sapiens GN=NUCB2 PE=1 SV=2	29.0476	11	385	11	1	420	50.164	5.12	4925	NUCB2	ENSG00000070081	3215.26	11	31000000	72000000	74000000	59000000	68000000	200000000	590000000	190000000
P06748	Nucleophosmin OS=Homo sapiens GN=NPM1 PE=1 SV=2	16.6667	3	35	3	1	294	32.555	4.78	4869	NPM1	ENSG00000181163	426.082	3			12000000	7800000	16000000	26000000
Q13232	Nucleoside diphosphate kinase 3 OS=Homo sapiens GN=NME3 PE=1 SV=2	22.4852	3	8	3	1	169	19.003	7.84	4832	NME3	ENSG00000103024	76.0863	3	790000	510000
P15531	Nucleoside diphosphate kinase A OS=Homo sapiens GN=NME1 PE=1 SV=1	36.1842	4	73	2	1	152	17.138	6.19	4830	NME1	ENSG00000239672	314.819	4		3200000	360000	4500000		1500000	2100000	2000000
P22392	Nucleoside diphosphate kinase B OS=Homo sapiens GN=NME2 PE=1 SV=1	26.9737	3	60	1	1	152	17.287	8.41	4831; 654364	NME2; NME1-NME2	ENSG00000243678; ENSG00000011052	248.651	3		8300000			6900000	9800000
Q9H173	Nucleotide exchange factor SIL1 OS=Homo sapiens GN=SIL1 PE=1 SV=1	18.2213	7	184	7	1	461	52.052	5.36	64374	SIL1	ENSG00000120725	3487.67	7	6000000	17000000	16000000	17000000	11000000	20000000	33000000	29000000
Q9NTK5	Obg-like ATPase 1 OS=Homo sapiens GN=OLA1 PE=1 SV=2	7.07071	2	35	2	1	396	44.715	7.81	29789	OLA1	ENSG00000138430	1122.88	2	560000	2100000	6500000	9500000	3000000	3100000	4000000	3500000
Q6UX06	Olfactomedin-4 OS=Homo sapiens GN=OLFM4 PE=1 SV=1	49.4118	20	3540	20	1	510	57.244	5.69	10562	OLFM4	ENSG00000102837	58285	20	78000000	140000000	120000000	71000000	520000000	1400000000	2200000000	1800000000
Q9NRN5	Olfactomedin-like protein 3 OS=Homo sapiens GN=OLFML3 PE=2 SV=1	14.532	5	93	5	1	406	45.981	6.57	56944	OLFML3	ENSG00000116774	582.181	5			5100000	5300000	380000	4700000	13000000	10000000
Q9NRP0	Oligosaccharyltransferase complex subunit OSTC OS=Homo sapiens GN=OSTC PE=1 SV=1	8.05369	1	8	1	1	149	16.818	9.13	58505	OSTC	ENSG00000198856	91.84	1		680000	17000000	5600000			4600000
Q9NQR4	Omega-amidase NIT2 OS=Homo sapiens GN=NIT2 PE=1 SV=1	29.3478	6	16	6	1	276	30.589	7.21	56954	NIT2	ENSG00000114021	285.481	6		480000	3900000	11000000			14000000	8700000
Q99650	Oncostatin-M-specific receptor subunit beta OS=Homo sapiens GN=OSMR PE=1 SV=1	9.49949	7	51	7	1	979	110.438	5.82	9180	OSMR	ENSG00000145623	398.198	7	390000	1000000		9900000		8000000	9300000	8600000
Q92882	Osteoclast-stimulating factor 1 OS=Homo sapiens GN=OSTF1 PE=1 SV=2	13.0841	2	6	2	1	214	23.772	5.68	26578	OSTF1	ENSG00000134996	218.706	2			8700000			970000	3600000
P10451	Osteopontin OS=Homo sapiens GN=SPP1 PE=1 SV=1	55.0955	13	982	13	1	314	35.401	4.58	6696	SPP1	ENSG00000118785	11049.3	13	1200000000	780000000						6600000
Q86UD1	Out at first protein homolog OS=Homo sapiens GN=OAF PE=2 SV=1	14.652	3	36	3	1	273	30.669	6.84	220323	OAF	ENSG00000184232	278.999	3		2800000		6600000			15000000	19000000
Q9ULJ1	Outer dense fiber protein 2-like OS=Homo sapiens GN=ODF2L PE=2 SV=2	2.51572	1	2	1	1	636	73.682	6.48	57489	ODF2L	ENSG00000122417	26.74	1				580000
Q9BUP3	Oxidoreductase HTATIP2 OS=Homo sapiens GN=HTATIP2 PE=1 SV=2	9.09091	1	2	1	1	242	27.032	8.38	10553	HTATIP2	ENSG00000109854	27.87	1			610000
P50897	Palmitoyl-protein thioesterase 1 OS=Homo sapiens GN=PPT1 PE=1 SV=1	28.7582	6	79	6	1	306	34.171	6.52	5538	PPT1	ENSG00000131238	1318.91	6	4900000	1600000	2400000	9800000		6700000	17000000	11000000
P04746	Pancreatic alpha-amylase OS=Homo sapiens GN=AMY2A PE=1 SV=2	48.728	15	1105	1	1	511	57.67	7.05	279	AMY2A	ENSG00000243480	13153.3	15
Q17RR3	Pancreatic lipase-related protein 3 OS=Homo sapiens GN=PNLIPRP3 PE=2 SV=2	27.409	8	146	8	1	467	52.22	8.27	119548	PNLIPRP3	ENSG00000203837	1989.29	8			24000000	12000000	6800000	7800000
P55259	Pancreatic secretory granule membrane major glycoprotein GP2 OS=Homo sapiens GN=GP2 PE=2 SV=3	25.5121	10	478	10	1	537	59.442	5.24	2813	GP2	ENSG00000169347	9220.15	10	260000	2200000	32000000	26000000	340000000	330000000	220000000	680000000
Q9BXP8	Pappalysin-2 OS=Homo sapiens GN=PAPPA2 PE=1 SV=4	4.1876	4	13	4	1	1791	198.411	5.47	60676	PAPPA2	ENSG00000116183	42.68	4						4200000
P12272	Parathyroid hormone-related protein OS=Homo sapiens GN=PTHLH PE=1 SV=1	7.34463	1	4	1	1	177	20.182	10.18	5744	PTHLH	ENSG00000087494	47.82	1	160000	1200000
Q96AD5	Patatin-like phospholipase domain-containing protein 2 OS=Homo sapiens GN=PNPLA2 PE=1 SV=1	3.1746	1	4	1	1	504	55.281	7.08	57104	PNPLA2	ENSG00000177666	112.768	1	3200000	3800000
Q9Y365	PCTP-like protein OS=Homo sapiens GN=STARD10 PE=1 SV=2	22.6804	4	14	4	1	291	33.028	7.12	10809	STARD10	ENSG00000214530	136.983	4			8800000	8500000				2100000
O00151	PDZ and LIM domain protein 1 OS=Homo sapiens GN=PDLIM1 PE=1 SV=4	3.95137	1	13	1	1	329	36.049	7.02	9124	PDLIM1	ENSG00000107438	90.36	1	82000		5000000	6300000		1800000
Q96HC4	PDZ and LIM domain protein 5 OS=Homo sapiens GN=PDLIM5 PE=1 SV=5	9.56376	4	28	4	1	596	63.904	8.21	10611	PDLIM5	ENSG00000163110	356.804	4	190000	1300000	4900000	17000000
O14908	PDZ domain-containing protein GIPC1 OS=Homo sapiens GN=GIPC1 PE=1 SV=2	41.7417	8	104	8	1	333	36.027	6.28	10755	GIPC1	ENSG00000123159	819.34	8		1900000	6400000	10000000	14000000	1100000	4500000	3300000
Q9UBV8	Peflin OS=Homo sapiens GN=PEF1 PE=1 SV=1	8.4507	2	6	2	1	284	30.361	6.54	553115	PEF1	ENSG00000162517	119.099	2			8600000	1200000
O43511	Pendrin OS=Homo sapiens GN=SLC26A4 PE=1 SV=1	1.53846	1	6	1	1	780	85.669	6.39	5172	SLC26A4	ENSG00000091137	30.6086	1			830000	1900000
P26022	Pentraxin-related protein PTX3 OS=Homo sapiens GN=PTX3 PE=1 SV=3	22.0472	6	50	6	1	381	41.949	5.01	5806	PTX3	ENSG00000163661	855.751	6	400000	1100000	12000000	6400000	7000000	15000000	48000000	22000000
O43692	Peptidase inhibitor 15 OS=Homo sapiens GN=PI15 PE=1 SV=1	7.36434	2	18	2	1	258	29.046	8.03	51050	PI15	ENSG00000137558	223.339	2	1200000						210000000	41000000
O75594	Peptidoglycan recognition protein 1 OS=Homo sapiens GN=PGLYRP1 PE=1 SV=1	48.9796	5	82	5	1	196	21.717	8.59	8993	PGLYRP1	ENSG00000008438	1371.81	5			360000		41000000	48000000	5000000	17000000
P19021	Peptidyl-glycine alpha-amidating monooxygenase OS=Homo sapiens GN=PAM PE=1 SV=2	12.4358	8	213	8	1	973	108.263	6.42	5066	PAM	ENSG00000145730	3280.88	8	6600000	20000000	25000000	16000000	53000000	42000000	57000000	42000000
P62937	Peptidyl-prolyl cis-trans isomerase A OS=Homo sapiens GN=PPIA PE=1 SV=2	66.6667	11	870	11	1	165	18.001	7.81	5478	PPIA	ENSG00000196262	11640	11	53000000	96000000	69000000	55000000	66000000	100000000	56000000	36000000
P23284	Peptidyl-prolyl cis-trans isomerase B OS=Homo sapiens GN=PPIB PE=1 SV=2	48.6111	11	504	11	1	216	23.728	9.41	5479	PPIB	ENSG00000166794	5562.81	11	9100000	14000000	86000000	160000000	58000000	110000000	230000000	150000000
P45877	Peptidyl-prolyl cis-trans isomerase C OS=Homo sapiens GN=PPIC PE=1 SV=1	14.6226	3	115	3	1	212	22.749	8.4	5480	PPIC	ENSG00000168938	1003.01	3	5900000	17000000	54000000	73000000	10000000	43000000	250000000	130000000
P62942	Peptidyl-prolyl cis-trans isomerase FKBP1A OS=Homo sapiens GN=FKBP1A PE=1 SV=2	41.6667	3	49	3	1	108	11.943	8.16	2280	FKBP1A	ENSG00000088832	872.365	3	2400000	1700000	3000000	7700000	6200000	2700000	4800000	3300000
P26885	Peptidyl-prolyl cis-trans isomerase FKBP2 OS=Homo sapiens GN=FKBP2 PE=1 SV=2	10.5634	1	3	1	1	142	15.639	9.13	2286	FKBP2	ENSG00000173486	36.3667	1		2400000
Q02790	Peptidyl-prolyl cis-trans isomerase FKBP4 OS=Homo sapiens GN=FKBP4 PE=1 SV=3	11.1111	3	19	3	1	459	51.772	5.43	2288	FKBP4	ENSG00000004478	80.7189	3		1400000	1500000	5500000			1000000
Q13451	Peptidyl-prolyl cis-trans isomerase FKBP5 OS=Homo sapiens GN=FKBP5 PE=1 SV=2	15.5361	4	30	4	1	457	51.18	5.9	2289	FKBP5	ENSG00000096060	320.854	4			6400000	13000000
Q99541	Perilipin-2 OS=Homo sapiens GN=PLIN2 PE=1 SV=2	61.7849	19	1605	19	1	437	48.045	6.8	123	PLIN2	ENSG00000147872	20949.2	19	200000000	620000000	3700000		190000000	1300000
O60664	Perilipin-3 OS=Homo sapiens GN=PLIN3 PE=1 SV=3	62.212	17	328	17	1	434	47.046	5.44	10226	PLIN3	ENSG00000105355	4682.87	17	60000000	81000000	200000		12000000
Q00G26	Perilipin-5 OS=Homo sapiens GN=PLIN5 PE=1 SV=2	6.2635	2	20	2	1	463	50.76	5.2	440503	PLIN5	ENSG00000214456	82.2198	2	810000	850000		9200000	3100000	5300000		2200000
Q15063	Periostin OS=Homo sapiens GN=POSTN PE=1 SV=2	17.9426	8	85	8	1	836	93.255	7.53	10631	POSTN	ENSG00000133110	919.444	8			7800000	4800000	5800000	8600000	3900000	1600000
Q92626	Peroxidasin homolog OS=Homo sapiens GN=PXDN PE=1 SV=2	24.8817	22	425	22	1	1479	165.17	7.17	7837	PXDN	ENSG00000130508	4568.64	22	1700000	4200000	5500000	5300000	4200000	19000000	45000000	39000000
Q06830	Peroxiredoxin-1 OS=Homo sapiens GN=PRDX1 PE=1 SV=1	47.2362	9	563	7	1	199	22.096	8.13	5052	PRDX1	ENSG00000117450	4009.97	9	910000	6500000	22000000	22000000	14000000	33000000	44000000	23000000
P32119	Peroxiredoxin-2 OS=Homo sapiens GN=PRDX2 PE=1 SV=5	31.8182	6	235	5	1	198	21.878	5.97	7001	PRDX2	ENSG00000167815	2827.67	6	2500000	6200000	24000000	34000000	25000000	18000000	24000000	14000000
Q13162	Peroxiredoxin-4 OS=Homo sapiens GN=PRDX4 PE=1 SV=1	57.5646	10	334	9	1	271	30.521	6.29	10549	PRDX4	ENSG00000123131	3106.66	10	5400000	19000000	23000000	21000000	25000000	23000000	21000000	17000000
P30044	Peroxiredoxin-5, mitochondrial OS=Homo sapiens GN=PRDX5 PE=1 SV=4	50.4673	7	145	7	1	214	22.073	8.7	25824	PRDX5	ENSG00000126432	1871.71	7	4500000	7400000	7600000	7000000	4200000	5500000	4800000	1700000
P30041	Peroxiredoxin-6 OS=Homo sapiens GN=PRDX6 PE=1 SV=3	49.1071	9	192	9	1	224	25.019	6.38	9588	PRDX6	ENSG00000117592	2273.78	9	5800000	19000000	21000000	12000000	19000000	12000000	17000000	8600000
Q15067	Peroxisomal acyl-coenzyme A oxidase 1 OS=Homo sapiens GN=ACOX1 PE=1 SV=3	19.3939	7	16	7	1	660	74.376	8.16	51	ACOX1	ENSG00000161533	161.985	7			3700000	1700000
O15254	Peroxisomal acyl-coenzyme A oxidase 3 OS=Homo sapiens GN=ACOX3 PE=1 SV=2	17.4286	8	60	8	1	700	77.58	7.25	8310	ACOX3	ENSG00000087008	787.76	8			12000000	9400000
Q9UKG9	Peroxisomal carnitine O-octanoyltransferase OS=Homo sapiens GN=CROT PE=1 SV=2	11.1111	4	34	4	1	612	70.133	7.08	54677	CROT	ENSG00000005469	228.427	4			14000000	11000000
O96011	Peroxisomal membrane protein 11B OS=Homo sapiens GN=PEX11B PE=1 SV=1	8.10811	2	2	2	1	259	28.413	9.85	8799	LOC101060567; PEX11B	ENSG00000131779	25.96	2				2400000
Q9Y6I8	Peroxisomal membrane protein 4 OS=Homo sapiens GN=PXMP4 PE=1 SV=3	5.18868	1	8	1	1	212	24.249	10.07	11264	PXMP4	ENSG00000101417	156.41	1			1700000	3300000
Q9NSD9	Phenylalanine--tRNA ligase beta subunit OS=Homo sapiens GN=FARSB PE=1 SV=3	3.39559	2	21	2	1	589	66.074	6.84	10056	FARSB	ENSG00000116120	167.848	2	670000	750000	3400000	4200000
Q00325	Phosphate carrier protein, mitochondrial OS=Homo sapiens GN=SLC25A3 PE=1 SV=2	6.35359	2	21	2	1	362	40.069	9.38	5250	SLC25A3	ENSG00000075415	192.496	2			4900000	9500000				2500000
P30086	Phosphatidylethanolamine-binding protein 1 OS=Homo sapiens GN=PEBP1 PE=1 SV=3	67.3797	8	353	8	1	187	21.044	7.53	5037	PEBP1	ENSG00000089220	5876.38	8	22000000	64000000	22000000	18000000	57000000	21000000	11000000	17000000
Q96S96	Phosphatidylethanolamine-binding protein 4 OS=Homo sapiens GN=PEBP4 PE=1 SV=3	39.6476	5	134	5	1	227	25.717	6.54	157310	PEBP4	ENSG00000134020	1024.41	5	360000	1700000	2300000	12000000	15000000	48000000	1400000	6600000
Q8TBX8	Phosphatidylinositol 5-phosphate 4-kinase type-2 gamma OS=Homo sapiens GN=PIP4K2C PE=1 SV=3	6.88836	2	2	2	1	421	47.27	6.84	79837	PIP4K2C	ENSG00000166908	30.84	2			2200000	1100000
Q00169	Phosphatidylinositol transfer protein alpha isoform OS=Homo sapiens GN=PITPNA PE=1 SV=2	8.51852	1	19	1	1	270	31.786	6.55	5306	PITPNA	ENSG00000174238	305.015	1	3500000	11000000
P80108	Phosphatidylinositol-glycan-specific phospholipase D OS=Homo sapiens GN=GPLD1 PE=1 SV=3	1.78571	1	5	1	1	840	92.278	6.37	2822	GPLD1	ENSG00000112293	59.83	1								3500000
O95394	Phosphoacetylglucosamine mutase OS=Homo sapiens GN=PGM3 PE=1 SV=1	1.47601	1	3	1	1	542	59.814	6.25	5238	PGM3	ENSG00000013375	81.6004	1				2900000
P36871	Phosphoglucomutase-1 OS=Homo sapiens GN=PGM1 PE=1 SV=3	33.9858	13	106	13	1	562	61.411	6.76	5236	PGM1	ENSG00000079739	1238.41	13	5900000	13000000	10000000	11000000	4200000	8100000	710000	6400000
P00558	Phosphoglycerate kinase 1 OS=Homo sapiens GN=PGK1 PE=1 SV=3	55.3957	15	513	15	1	417	44.586	8.1	5230	PGK1	ENSG00000102144	7926.42	15	19000000	27000000	38000000	23000000	36000000	81000000	98000000	54000000
P18669	Phosphoglycerate mutase 1 OS=Homo sapiens GN=PGAM1 PE=1 SV=2	33.8583	6	82	6	1	254	28.786	7.18	5223; 643576	PGAM1; LOC643576	ENSG00000171314	544.571	6	4600000	4300000	25000000	9500000	21000000	24000000	23000000	26000000
Q96FE7	Phosphoinositide-3-kinase-interacting protein 1 OS=Homo sapiens GN=PIK3IP1 PE=1 SV=2	18.251	4	93	4	1	263	28.23	5.01	113791	PIK3IP1	ENSG00000100100	1489.55	4	2000000	7000000	18000000	14000000	20000000	30000000	19000000	7800000
Q6P4A8	Phospholipase B-like 1 OS=Homo sapiens GN=PLBD1 PE=1 SV=2	7.05244	3	10	3	1	553	63.214	9.06	79887	PLBD1	ENSG00000121316	163.855	3			2300000		2900000
Q8IV08	Phospholipase D3 OS=Homo sapiens GN=PLD3 PE=1 SV=1	3.87755	2	15	2	1	490	54.671	6.47	23646	PLD3	ENSG00000105223	118.174	2						12000000	25000000	14000000
P36969	Phospholipid hydroperoxide glutathione peroxidase, mitochondrial OS=Homo sapiens GN=GPX4 PE=1 SV=3	18.7817	3	22	3	1	197	22.161	8.37	2879	GPX4	ENSG00000167468	151.23	3	5200000	7200000	19000000
O15162	Phospholipid scramblase 1 OS=Homo sapiens GN=PLSCR1 PE=1 SV=1	21.6981	4	77	4	1	318	35.026	4.94	5359	PLSCR1	ENSG00000188313	1281.37	4		1200000	40000000	27000000	21000000	25000000	19000000	15000000
Q9NRY6	Phospholipid scramblase 3 OS=Homo sapiens GN=PLSCR3 PE=1 SV=2	10.8475	2	5	2	1	295	31.628	6.65	57048	PLSCR3	ENSG00000187838	82.69	2			4500000
Q9NRQ2	Phospholipid scramblase 4 OS=Homo sapiens GN=PLSCR4 PE=1 SV=2	3.95137	1	3	1	1	329	36.981	5.82	57088	PLSCR4	ENSG00000114698	51.8655	1				5000000
P55058	Phospholipid transfer protein OS=Homo sapiens GN=PLTP PE=1 SV=1	35.9026	14	667	14	1	493	54.705	7.01	5360	PLTP	ENSG00000100979	9262.78	14	4000000	11000000	22000000	25000000	19000000	55000000	130000000	91000000
O43520	Phospholipid-transporting ATPase IC OS=Homo sapiens GN=ATP8B1 PE=1 SV=3	2.39808	2	5	2	1	1251	143.604	7.15	5205	ATP8B1	ENSG00000081923	23.83	2			500000				1200000	1600000
Q96BW5	Phosphotriesterase-related protein OS=Homo sapiens GN=PTER PE=1 SV=1	17.192	3	12	3	1	349	38.993	6.52	9317	PTER	ENSG00000165983	61.2171	3			4300000	1300000
Q5SRE7	Phytanoyl-CoA dioxygenase domain-containing protein 1 OS=Homo sapiens GN=PHYHD1 PE=1 SV=2	4.46735	1	2	1	1	291	32.39	6.32	254295	PHYHD1	ENSG00000175287	23.03	1			890000
P36955	Pigment epithelium-derived factor OS=Homo sapiens GN=SERPINF1 PE=1 SV=4	35.8852	12	324	12	1	418	46.283	6.38	5176	SERPINF1	ENSG00000132386	5663.73	12	22000000	41000000	770000		2800000	78000000	120000000	56000000
Q0VAA5	PI-PLC X domain-containing protein 2 OS=Homo sapiens GN=PLCXD2 PE=2 SV=1	2.62295	1	38	1	1	305	34.755	9.44	257068	PLCXD2	ENSG00000240891	307.175	1	12000000	27000000	4600000	9800000	47000000	9200000	16000000	28000000
P53801	Pituitary tumor-transforming gene 1 protein-interacting protein OS=Homo sapiens GN=PTTG1IP PE=1 SV=1	10	1	33	1	1	180	20.31	8.79	754	PTTG1IP	ENSG00000183255	493.639	1			3500000	2300000	3100000	3300000	4600000	2000000
P49763	Placenta growth factor OS=Homo sapiens GN=PGF PE=1 SV=2	19.0045	2	30	2	1	221	24.772	8.15	5228	PGF	ENSG00000119630	82.0333	2			3700000	5300000	3700000	630000	2500000	1700000
Q9BTY2	Plasma alpha-L-fucosidase OS=Homo sapiens GN=FUCA2 PE=1 SV=2	13.9186	6	81	6	1	467	54.032	6.25	2519	FUCA2	ENSG00000001036	787.225	6		1800000	7200000	13000000	3400000	15000000	24000000	17000000
P03952	Plasma kallikrein OS=Homo sapiens GN=KLKB1 PE=1 SV=1	4.23197	2	8	2	1	638	71.323	8.22	3818	KLKB1		145.72	2					9200000	12000000
Q01814	Plasma membrane calcium-transporting ATPase 2 OS=Homo sapiens GN=ATP2B2 PE=1 SV=2	5.30973	4	16	4	1	1243	136.789	5.91	491	ATP2B2	ENSG00000157087	93.84	4	920000	1600000
P05155	Plasma protease C1 inhibitor OS=Homo sapiens GN=SERPING1 PE=1 SV=2	24.6	14	797	14	1	500	55.119	6.55	710	SERPING1	ENSG00000149131	11061.4	14	15000000	27000000	32000000	74000000	210000000	200000000	400000000	240000000
P05154	Plasma serine protease inhibitor OS=Homo sapiens GN=SERPINA5 PE=1 SV=3	12.5616	4	50	4	1	406	45.646	9.26	5104	SERPINA5	ENSG00000188488	537.097	4	2800000	500000	7400000	9000000	4800000	16000000	21000000
P00747	Plasminogen OS=Homo sapiens GN=PLG PE=1 SV=2	49.0123	26	927	26	1	810	90.51	7.24	5340	PLG	ENSG00000122194	8068.18	26	17000000	35000000	19000000	13000000	170000000	190000000	90000000	70000000
P13796	Plastin-2 OS=Homo sapiens GN=LCP1 PE=1 SV=6	58.3732	29	787	29	1	627	70.244	5.43	3936	LCP1	ENSG00000136167	9238.76	29	5400000	11000000	14000000	9800000	160000000	190000000	44000000	69000000
P16671	Platelet glycoprotein 4 OS=Homo sapiens GN=CD36 PE=1 SV=2	27.5424	11	752	11	1	472	53.019	7.96	948	CD36	ENSG00000135218	15576.4	11	280000000	330000000	27000000	12000000	460000000	18000000	3500000	8300000
P43034	Platelet-activating factor acetylhydrolase IB subunit alpha OS=Homo sapiens GN=PAFAH1B1 PE=1 SV=2	6.34146	2	23	2	1	410	46.608	7.37	5048	PAFAH1B1	ENSG00000007168	262.2	2	400000	470000	13000000	8500000	1800000	5500000	4900000	2700000
P68402	Platelet-activating factor acetylhydrolase IB subunit beta OS=Homo sapiens GN=PAFAH1B2 PE=1 SV=1	3.93013	1	42	1	1	229	25.553	5.92	5049	PAFAH1B2	ENSG00000168092	1023.26	1	870000	2600000	14000000	12000000	5600000	14000000	31000000	16000000
Q15102	Platelet-activating factor acetylhydrolase IB subunit gamma OS=Homo sapiens GN=PAFAH1B3 PE=1 SV=1	3.8961	1	28	1	1	231	25.718	6.84	5050	PAFAH1B3	ENSG00000079462	636.48	1		2200000	11000000	7400000	1500000	2100000	5600000	3400000
Q13093	Platelet-activating factor acetylhydrolase OS=Homo sapiens GN=PLA2G7 PE=1 SV=1	13.3787	3	49	3	1	441	50.045	7.56	7941	PLA2G7	ENSG00000146070	213.22	3			6000000	3400000	3500000	8100000	2200000	8400000
Q9NRA1	Platelet-derived growth factor C OS=Homo sapiens GN=PDGFC PE=1 SV=2	15.6522	5	117	5	1	345	39.005	6.14	56034	PDGFC	ENSG00000145431	1959.54	5	3600000	3500000	24000000	10000000	37000000	69000000	30000000	55000000
Q9GZP0	Platelet-derived growth factor D OS=Homo sapiens GN=PDGFD PE=1 SV=1	10.8108	3	51	3	1	370	42.821	7.97	80310	PDGFD	ENSG00000170962	968.2	3	530000	1700000	11000000	8300000	13000000	20000000	16000000	9600000
Q9H8W4	Pleckstrin homology domain-containing family F member 2 OS=Homo sapiens GN=PLEKHF2 PE=1 SV=1	4.81928	1	3	1	1	249	27.78	8.21	79666	PLEKHF2	ENSG00000175895	77.12	1			7700000
Q15149	Plectin OS=Homo sapiens GN=PLEC PE=1 SV=3	1.06746	3	40	1	1	4684	531.466	5.96	5339	PLEC	ENSG00000178209	213.71	3			4700000	4100000
P21246	Pleiotrophin OS=Homo sapiens GN=PTN PE=1 SV=1	23.8095	3	92	3	1	168	18.93	9.6	5764	PTN	ENSG00000105894	1535.61	3	3300000	5300000	48000000	5500000	86000000	31000000	6900000	3700000
Q6UX71	Plexin domain-containing protein 2 OS=Homo sapiens GN=PLXDC2 PE=1 SV=1	14.5558	5	128	5	1	529	59.546	6.46	84898	PLXDC2	ENSG00000120594	1751.18	5	3500000	8200000	22000000	30000000	13000000	25000000	35000000	29000000
Q9UIW2	Plexin-A1 OS=Homo sapiens GN=PLXNA1 PE=1 SV=3	0.843882	1	4	1	1	1896	210.933	6.92	5361	PLXNA1	ENSG00000114554	52.2833	1						750000
O43157	Plexin-B1 OS=Homo sapiens GN=PLXNB1 PE=1 SV=3	2.06089	2	15	2	1	2135	232.151	5.49	5364	PLXNB1	ENSG00000164050	55.1867	2						1000000		1700000
O15031	Plexin-B2 OS=Homo sapiens GN=PLXNB2 PE=1 SV=3	7.18172	10	93	10	1	1838	204.997	6.24	23654	PLXNB2	ENSG00000196576	763.629	10	250000	570000	5000000	2300000	2800000	6800000	16000000	21000000
Q9ULL4	Plexin-B3 OS=Homo sapiens GN=PLXNB3 PE=1 SV=2	2.25249	2	10	2	1	1909	206.716	6.4	5365	PLXNB3	ENSG00000198753	67.4629	2			2200000				1500000	3200000
O60486	Plexin-C1 OS=Homo sapiens GN=PLXNC1 PE=1 SV=1	3.6352	4	9	4	1	1568	175.63	7.61	10154	PLXNC1	ENSG00000136040	90.871	4			3300000				4500000
Q9Y4D7	Plexin-D1 OS=Homo sapiens GN=PLXND1 PE=1 SV=3	12.4156	12	189	12	1	1925	211.871	7.15	23129	PLXND1	ENSG00000004399	2412.96	12		1000000	8200000	22000000	10000000	18000000	23000000	18000000
O00592	Podocalyxin OS=Homo sapiens GN=PODXL PE=1 SV=2	5.55556	3	156	3	1	558	58.599	5.49	5420	PODXL	ENSG00000128567	1363.74	3	36000000	1100000000	110000000	130000000	27000000	200000000	1500000000	1200000000
Q9NZ53	Podocalyxin-like protein 2 OS=Homo sapiens GN=PODXL2 PE=1 SV=1	10.0826	3	22	3	1	605	65.036	4.34	50512	PODXL2	ENSG00000114631	127.093	3		2400000					3100000	3200000
P15151	Poliovirus receptor OS=Homo sapiens GN=PVR PE=1 SV=2	12.9496	4	64	4	1	417	45.274	6.52	5817	PVR	ENSG00000073008	464.74	4			3500000	16000000	15000000	13000000	42000000	65000000
Q15365	Poly(rC)-binding protein 1 OS=Homo sapiens GN=PCBP1 PE=1 SV=2	12.0787	3	32	3	1	356	37.474	7.09	5093	PCBP1	ENSG00000169564	114.689	3	3200000	9900000	21000000	22000000		6800000	9400000
Q15366	Poly(rC)-binding protein 2 OS=Homo sapiens GN=PCBP2 PE=1 SV=1	4.38356	1	4	1	1	365	38.556	6.79	5094	PCBP2	ENSG00000197111	25.11	1			2800000	4200000		1800000
P11940	Polyadenylate-binding protein 1 OS=Homo sapiens GN=PABPC1 PE=1 SV=2	15.0943	7	38	7	1	636	70.626	9.5	26986	PABPC1	ENSG00000070756	233.066	7	1100000	3000000	5400000	9900000		2300000		3000000
P01833	Polymeric immunoglobulin receptor OS=Homo sapiens GN=PIGR PE=1 SV=4	69.3717	61	38604	61	1	764	83.232	5.74	5284	PIGR	ENSG00000162896	677884	61	13000000000	24000000000	6000000000	2000000000	29000000000	24000000000	26000000000	20000000000
Q10472	Polypeptide N-acetylgalactosaminyltransferase 1 OS=Homo sapiens GN=GALNT1 PE=1 SV=1	21.6458	9	104	9	1	559	64.177	7.72	2589	GALNT1	ENSG00000141429	767.767	9	2200000	4400000	14000000	16000000	830000	4500000	22000000	19000000
Q86SR1	Polypeptide N-acetylgalactosaminyltransferase 10 OS=Homo sapiens GN=GALNT10 PE=1 SV=2	3.48259	1	4	1	1	603	68.948	8.59	55568	GALNT10	ENSG00000164574	62.05	1			4500000
Q6P9A2	Polypeptide N-acetylgalactosaminyltransferase 18 OS=Homo sapiens GN=GALNT18 PE=2 SV=2	1.97694	1	11	1	1	607	69.516	6.49	374378	GALNT18; GALNTL4	ENSG00000110328	117.01	1			7200000	3800000		10000000		3200000
Q10471	Polypeptide N-acetylgalactosaminyltransferase 2 OS=Homo sapiens GN=GALNT2 PE=1 SV=1	7.18039	3	20	3	1	571	64.691	8.35	2590	GALNT2	ENSG00000143641	61.41	3	600000	770000				3000000	5300000	3300000
Q14435	Polypeptide N-acetylgalactosaminyltransferase 3 OS=Homo sapiens GN=GALNT3 PE=1 SV=2	10.2686	5	86	4	1	633	72.564	7.99	2591	GALNT3	ENSG00000115339	1032.7	5		630000	16000000	21000000	6500000	18000000	27000000	18000000
Q8NCL4	Polypeptide N-acetylgalactosaminyltransferase 6 OS=Homo sapiens GN=GALNT6 PE=2 SV=2	27.492	12	162	11	1	622	71.113	8.18	11226	GALNT6	ENSG00000139629	2411.45	12	1500000	3500000	39000000	78000000	20000000	47000000	75000000	57000000
P20742	Pregnancy zone protein OS=Homo sapiens GN=PZP PE=1 SV=4	11.8084	12	609	5	1	1482	163.76	6.38	5858	PZP	ENSG00000126838	11256.4	12					1600000		16000000	9400000
P02545	Prelamin-A/C OS=Homo sapiens GN=LMNA PE=1 SV=1	7.37952	3	9	3	1	664	74.095	7.02	4000	LMNA	ENSG00000160789	55.2578	3		930000	3000000					1800000
Q9UHG3	Prenylcysteine oxidase 1 OS=Homo sapiens GN=PCYOX1 PE=1 SV=3	11.8812	4	22	4	1	505	56.604	6.18	51449	PCYOX1	ENSG00000116005	476.172	4			12000000	12000000			7300000	9100000
Q9NRD5	PRKCA-binding protein OS=Homo sapiens GN=PICK1 PE=1 SV=2	2.89157	1	10	1	1	415	46.571	5.3	9463	PICK1	ENSG00000100151	286.47	1			15000000	18000000
Q96SM3	Probable carboxypeptidase X1 OS=Homo sapiens GN=CPXM1 PE=2 SV=2	4.08719	2	17	2	1	734	81.616	6.67	56265	CPXM1	ENSG00000088882	247.49	2					7700000	16000000		1700000
Q4VNC1	Probable cation-transporting ATPase 13A4 OS=Homo sapiens GN=ATP13A4 PE=2 SV=3	27.8428	22	283	22	1	1196	133.9	6.7	84239	ATP13A4	ENSG00000127249	2161.79	22	3900000	9500000	15000000	17000000	15000000	6300000	18000000	9600000
Q4VNC0	Probable cation-transporting ATPase 13A5 OS=Homo sapiens GN=ATP13A5 PE=2 SV=1	4.5156	3	13	3	1	1218	137.238	7.9	344905	ATP13A5	ENSG00000187527	28.6	3			1800000	2300000
Q7Z333	Probable helicase senataxin OS=Homo sapiens GN=SETX PE=1 SV=4	0.410908	1	71	1	1	2677	302.689	7.17	23064	SETX	ENSG00000107290	72.1167	1	1100000		12000000	27000000	27000000	130000000	140000000	73000000
Q5GAN4	Probable inactive ribonuclease-like protein 12 OS=Homo sapiens GN=RNASE12 PE=2 SV=1	7.48299	1	7	1	1	147	17.166	7.11	493901	RNASE12	ENSG00000258436	152.916	1			18000000	5700000
Q2M2H8	Probable maltase-glucoamylase 2 OS=Homo sapiens GN=MGAM2 PE=2 SV=3	9.86083	16	284	16	1	2515	277.816	5.21	93432	LOC93432; MGAM2	ENSG00000257743; ENSG00000278563	3888.26	16	900000	2400000	16000000	15000000	31000000	57000000	22000000	20000000
O75110	Probable phospholipid-transporting ATPase IIA OS=Homo sapiens GN=ATP9A PE=1 SV=3	1.05062	1	6	1	1	1047	118.506	7.77	10079	ATP9A	ENSG00000054793	105.04	1			1100000	2700000
P09668	Pro-cathepsin H OS=Homo sapiens GN=CTSH PE=1 SV=4	8.95522	3	60	3	1	335	37.369	8.07	1512	CTSH	ENSG00000103811	459.494	3	990000	1400000	2700000	1800000	1400000	8500000	5600000	3200000
Q15113	Procollagen C-endopeptidase enhancer 1 OS=Homo sapiens GN=PCOLCE PE=1 SV=2	12.2494	4	35	4	1	449	47.942	7.43	5118	PCOLCE	ENSG00000106333	171.512	4	650000	1200000	2000000	3900000	310000	7100000	2500000	4600000
Q02809	Procollagen-lysine,2-oxoglutarate 5-dioxygenase 1 OS=Homo sapiens GN=PLOD1 PE=1 SV=2	31.2242	15	200	15	1	727	83.497	6.95	5351	PLOD1	ENSG00000083444	2651.38	15	15000000	15000000	14000000	13000000	4600000	5800000	7500000	14000000
O60568	Procollagen-lysine,2-oxoglutarate 5-dioxygenase 3 OS=Homo sapiens GN=PLOD3 PE=1 SV=1	8.67209	5	48	5	1	738	84.731	6.05	8985	PLOD3	ENSG00000106397	609.349	5	2900000	10000000	1900000	2700000		2600000	4600000	7800000
P01133	Pro-epidermal growth factor OS=Homo sapiens GN=EGF PE=1 SV=2	28.4176	25	1201	25	1	1207	133.906	5.85	1950	EGF	ENSG00000138798	17274.7	25	23000000	46000000	41000000	43000000	160000000	240000000	540000000	450000000
P07737	Profilin-1 OS=Homo sapiens GN=PFN1 PE=1 SV=2	55.7143	6	295	6	1	140	15.045	8.27	5216	PFN1	ENSG00000108518	4626.59	6	23000000	42000000	52000000	60000000	69000000	200000000	62000000	83000000
Q8WUM4	Programmed cell death 6-interacting protein OS=Homo sapiens GN=PDCD6IP PE=1 SV=1	50.9217	33	1354	33	1	868	95.963	6.52	10015	PDCD6IP	ENSG00000170248	20304.9	33	13000000	24000000	47000000	35000000	91000000	61000000	80000000	73000000
Q53EL6	Programmed cell death protein 4 OS=Homo sapiens GN=PDCD4 PE=1 SV=2	6.18337	2	8	2	1	469	51.703	5.21	27250	PDCD4	ENSG00000150593	62.27	2	1100000	1700000
O75340	Programmed cell death protein 6 OS=Homo sapiens GN=PDCD6 PE=1 SV=1	40.8377	5	76	5	1	191	21.855	5.4	10016	PDCD6	ENSG00000249915	981.363	5	2500000	3700000	50000000	30000000	23000000	17000000	21000000	25000000
P35232	Prohibitin OS=Homo sapiens GN=PHB PE=1 SV=1	12.5	3	8	3	1	272	29.786	5.76	5245	PHB	ENSG00000167085	37.2764	3			5200000	11000000			1600000	3300000
Q99623	Prohibitin-2 OS=Homo sapiens GN=PHB2 PE=1 SV=2	10.0334	2	32	2	1	299	33.276	9.83	11331	PHB2	ENSG00000215021	299.605	2			6900000	7100000		620000	11000000	6400000
P12273	Prolactin-inducible protein OS=Homo sapiens GN=PIP PE=1 SV=1	77.3973	22	56864	21	1	146	16.562	8.05	5304	PIP	ENSG00000159763	1.22387e+06	22	760000000	1200000000	13000000000	7500000000	67000000000	84000000000	68000000000	71000000000
P51888	Prolargin OS=Homo sapiens GN=PRELP PE=1 SV=1	8.63874	3	21	3	1	382	43.782	9.38	5549	PRELP	ENSG00000188783	132.971	3								5300000
Q9UQ80	Proliferation-associated protein 2G4 OS=Homo sapiens GN=PA2G4 PE=1 SV=3	7.36041	2	3	2	1	394	43.759	6.55	5036	PA2G4	ENSG00000170515	52.9119	2	1400000			2800000				1700000
Q99935	Proline-rich protein 1 OS=Homo sapiens GN=PROL1 PE=1 SV=2	6.85484	1	87	1	1	248	27.199	10.42	58503	PROL1	ENSG00000171199	1249.71	1			15000000	15000000		14000000	18000000	19000000
Q07954	Prolow-density lipoprotein receptor-related protein 1 OS=Homo sapiens GN=LRP1 PE=1 SV=2	0.506162	2	12	2	1	4544	504.276	5.39	4035	LRP1	ENSG00000123384	47.2728	2					7400000	4100000	1200000	2600000
Q32P28	Prolyl 3-hydroxylase 1 OS=Homo sapiens GN=P3H1 PE=1 SV=2	1.3587	1	8	1	1	736	83.341	5.14	64175	LEPRE1; P3H1	ENSG00000117385	71.5729	1		570000		5600000		4600000	5100000	4900000
O43490	Prominin-1 OS=Homo sapiens GN=PROM1 PE=1 SV=1	36.185	26	4048	26	1	865	97.14	7.27	8842	PROM1	ENSG00000007062	79898.8	26	96000000	150000000	130000000	110000000	420000000	700000000	620000000	830000000
Q8N271	Prominin-2 OS=Homo sapiens GN=PROM2 PE=1 SV=1	18.705	13	200	13	1	834	91.825	6.15	150696	PROM2	ENSG00000155066	2260.96	13	7500000	17000000	7200000	4900000	2500000	12000000	11000000	30000000
P07602	Prosaposin OS=Homo sapiens GN=PSAP PE=1 SV=2	50.9542	19	2585	19	1	524	58.074	5.17	5660	PSAP	ENSG00000197746	28121.6	19	140000000	240000000	110000000	120000000	480000000	960000000	880000000	420000000
Q9P2B2	Prostaglandin F2 receptor negative regulator OS=Homo sapiens GN=PTGFRN PE=1 SV=2	6.59841	5	28	5	1	879	98.495	6.61	5738	PTGFRN	ENSG00000134247	333.689	5	1500000	2800000	2700000			3800000	4800000	7800000
Q14914	Prostaglandin reductase 1 OS=Homo sapiens GN=PTGR1 PE=1 SV=2	6.68693	2	5	2	1	329	35.847	8.29	22949	PTGR1	ENSG00000106853	57.6885	2		1200000	1400000	18000000
P41222	Prostaglandin-H2 D-isomerase OS=Homo sapiens GN=PTGDS PE=1 SV=1	32.6316	3	105	3	1	190	21.015	7.8	5730	PTGDS	ENSG00000107317	1644.69	3	2600000	3000000	39000000	48000000	68000000	98000000	23000000	46000000
Q16651	Prostasin OS=Homo sapiens GN=PRSS8 PE=1 SV=1	41.3994	7	1340	7	1	343	36.408	5.85	5652	PRSS8	ENSG00000052344	18477.9	7	17000000	48000000	150000000	180000000	520000000	510000000	490000000	230000000
O43653	Prostate stem cell antigen OS=Homo sapiens GN=PSCA PE=1 SV=1	22.7642	3	79	3	1	123	12.903	5.29	8000	PSCA		1347.13	3	9300000	23000000	220000000	180000000
P07288	Prostate-specific antigen OS=Homo sapiens GN=KLK3 PE=1 SV=2	55.5556	8	294	8	1	261	28.723	7.68	354	KLK3	ENSG00000142515	2457.48	8			660000		38000000	190000000
P15309	Prostatic acid phosphatase OS=Homo sapiens GN=ACPP PE=1 SV=3	9.58549	3	85	3	1	386	44.537	6.24	55	ACPP	ENSG00000014257	391.429	3			4000000	7700000		6100000	22000000	16000000
Q06323	Proteasome activator complex subunit 1 OS=Homo sapiens GN=PSME1 PE=1 SV=1	24.0964	4	16	4	1	249	28.705	6.02	5720	PSME1	ENSG00000092010	302.707	4		660000	5600000			1500000	2300000	480000
Q9UL46	Proteasome activator complex subunit 2 OS=Homo sapiens GN=PSME2 PE=1 SV=4	5.85774	1	3	1	1	239	27.384	5.73	5721	PSME2	ENSG00000100911	110.803	1			2800000
P25786	Proteasome subunit alpha type-1 OS=Homo sapiens GN=PSMA1 PE=1 SV=1	12.1673	2	11	2	1	263	29.537	6.61	5682	PSMA1	ENSG00000129084	71.9543	2	1200000	830000	2500000	7300000
P25787	Proteasome subunit alpha type-2 OS=Homo sapiens GN=PSMA2 PE=1 SV=2	38.8889	6	76	6	1	234	25.882	7.43	5683	PSMA2	ENSG00000106588; ENSG00000256646	645.593	6	680000	2400000	6000000	6700000				1600000
P25788	Proteasome subunit alpha type-3 OS=Homo sapiens GN=PSMA3 PE=1 SV=2	10.1961	2	12	2	1	255	28.415	5.33	5684	PSMA3	ENSG00000100567	69.94	2			460000		460000			1300000
P25789	Proteasome subunit alpha type-4 OS=Homo sapiens GN=PSMA4 PE=1 SV=1	3.83142	1	6	1	1	261	29.465	7.72	5685	PSMA4	ENSG00000041357	112.6	1	4200000	6600000	20000000
P28066	Proteasome subunit alpha type-5 OS=Homo sapiens GN=PSMA5 PE=1 SV=3	35.2697	5	64	5	1	241	26.394	4.79	5686	PSMA5	ENSG00000143106	791.68	5	1800000		9200000	14000000	2900000	12000000	10000000	7700000
P60900	Proteasome subunit alpha type-6 OS=Homo sapiens GN=PSMA6 PE=1 SV=1	28.4553	5	50	5	1	246	27.382	6.76	5687	PSMA6	ENSG00000100902	504.968	5	1100000	2500000	24000000	17000000	6900000	7900000	5600000	3700000
O14818	Proteasome subunit alpha type-7 OS=Homo sapiens GN=PSMA7 PE=1 SV=1	30.6452	5	55	5	1	248	27.87	8.46	5688	PSMA7	ENSG00000101182	947.717	5	1300000	2100000	8800000	5400000		4900000
P20618	Proteasome subunit beta type-1 OS=Homo sapiens GN=PSMB1 PE=1 SV=2	11.6183	2	11	2	1	241	26.472	8.13	5689	PSMB1	ENSG00000008018	158.799	2	990000	390000		3400000	1600000	2000000	11000000
P49721	Proteasome subunit beta type-2 OS=Homo sapiens GN=PSMB2 PE=1 SV=1	28.8557	4	33	4	1	201	22.822	7.02	5690	PSMB2	ENSG00000126067	125.056	4	1300000	490000	8200000	25000000	6800000	15000000	24000000	2800000
P49720	Proteasome subunit beta type-3 OS=Homo sapiens GN=PSMB3 PE=1 SV=2	23.4146	3	19	3	1	205	22.933	6.55	5691	PSMB3	ENSG00000277791; ENSG00000275903	173.764	3			9200000	4300000				4700000
P28074	Proteasome subunit beta type-5 OS=Homo sapiens GN=PSMB5 PE=1 SV=3	16.3498	3	19	3	1	263	28.462	6.92	5693	PSMB5	ENSG00000100804	382.616	3	140000	240000	3500000	4000000		680000		1100000
P28072	Proteasome subunit beta type-6 OS=Homo sapiens GN=PSMB6 PE=1 SV=4	20.9205	2	14	2	1	239	25.341	4.92	5694	PSMB6	ENSG00000142507	71.7586	2			570000	1900000				22000000
Q99436	Proteasome subunit beta type-7 OS=Homo sapiens GN=PSMB7 PE=1 SV=1	14.0794	1	7	1	1	277	29.946	7.68	5695	PSMB7	ENSG00000136930	40.5	1			910000
Q9BUJ0	Protein ABHD14A OS=Homo sapiens GN=ABHD14A PE=2 SV=2	5.90406	1	12	1	1	271	29.746	8.5	25864	ABHD14A	ENSG00000248487	140.24	1						1400000	7500000	3400000
Q96IU4	Protein ABHD14B OS=Homo sapiens GN=ABHD14B PE=1 SV=1	28.5714	4	118	4	1	210	22.332	6.4	84836	ABHD14B	ENSG00000114779	863.857	4	820000	1600000	6200000	14000000	2800000	1800000	9000000	6600000
P02760	Protein AMBP OS=Homo sapiens GN=AMBP PE=1 SV=1	40.625	10	449	10	1	352	38.974	6.25	259	AMBP	ENSG00000106927	6587.54	10	7900000	4900000	120000000	45000000	130000000	140000000	170000000	180000000
Q8J025	Protein APCDD1 OS=Homo sapiens GN=APCDD1 PE=1 SV=1	4.86381	2	21	2	1	514	58.759	8.15	147495	APCDD1	ENSG00000154856	231.771	2							24000000	10000000
Q8WUW1	Protein BRICK1 OS=Homo sapiens GN=BRK1 PE=1 SV=1	14.6667	1	8	1	1	75	8.739	5.45	55845	BRK1	ENSG00000254999	140.905	1			19000000	19000000	4100000	3900000
Q9Y2B0	Protein canopy homolog 2 OS=Homo sapiens GN=CNPY2 PE=1 SV=1	17.033	2	21	2	1	182	20.639	4.92	10330	CNPY2	ENSG00000257727	28.05	2	230000	2500000	3400000		680000	2800000	710000	640000
O75629	Protein CREG1 OS=Homo sapiens GN=CREG1 PE=1 SV=1	19.0909	2	53	2	1	220	24.059	7.59	8804	CREG1	ENSG00000143162	215.667	2		6700000	12000000	24000000	14000000	5900000		16000000
O60888	Protein CutA OS=Homo sapiens GN=CUTA PE=1 SV=2	41.3408	6	521	6	1	179	19.104	5.5	51596	CUTA	ENSG00000226492; ENSG00000112514	8745.13	6	11000000	19000000	74000000	50000000	43000000	49000000	140000000	150000000
Q99497	Protein deglycase DJ-1 OS=Homo sapiens GN=PARK7 PE=1 SV=2	64.5503	8	171	8	1	189	19.878	6.79	11315	PARK7	ENSG00000116288	2072.87	8	5900000	6900000	18000000	7500000	12000000	3900000	7200000	2900000
P30101	Protein disulfide-isomerase A3 OS=Homo sapiens GN=PDIA3 PE=1 SV=4	34.8515	13	277	13	1	505	56.747	6.35	2923	PDIA3	ENSG00000167004	2728.83	13	13000000	16000000	7500000	8100000	3100000	9900000	40000000	17000000
P13667	Protein disulfide-isomerase A4 OS=Homo sapiens GN=PDIA4 PE=1 SV=2	21.2403	9	69	9	1	645	72.887	5.07	9601	PDIA4	ENSG00000155660	822.193	9	4300000	7000000	29000000	18000000		6100000	5200000
Q15084	Protein disulfide-isomerase A6 OS=Homo sapiens GN=PDIA6 PE=1 SV=1	18.6364	6	83	6	1	440	48.091	5.08	10130	PDIA6	ENSG00000143870	1566.84	6	5300000	14000000	11000000	9500000	2500000	15000000	6600000	4400000
P07237	Protein disulfide-isomerase OS=Homo sapiens GN=P4HB PE=1 SV=3	46.063	18	810	18	1	508	57.081	4.87	5034	P4HB	ENSG00000185624	6258.49	18	31000000	57000000	24000000	44000000	28000000	73000000	140000000	110000000
Q96JJ7	Protein disulfide-isomerase TMX3 OS=Homo sapiens GN=TMX3 PE=1 SV=2	2.86344	1	3	1	1	454	51.839	4.91	54495	TMX3	ENSG00000166479	135.57	1			3500000
Q9Y3R5	Protein dopey-2 OS=Homo sapiens GN=DOPEY2 PE=1 SV=5	16.5361	25	199	25	1	2298	258.068	6.29	9980	DOPEY2	ENSG00000142197	3202.45	25			10000000	14000000	900000	1700000	7800000	3700000
P49257	Protein ERGIC-53 OS=Homo sapiens GN=LMAN1 PE=1 SV=2	21.7647	6	57	6	1	510	57.513	6.77	3998	LMAN1	ENSG00000074695	572.284	6	440000	780000	19000000	5800000	5100000		9200000	17000000
Q9UFP1	Protein FAM198A OS=Homo sapiens GN=FAM198A PE=1 SV=3	2.6087	1	6	1	1	575	63.598	7.46	729085	FAM198A	ENSG00000144649	23.61	1		400000						3300000
Q6UWH4	Protein FAM198B OS=Homo sapiens GN=FAM198B PE=2 SV=1	4.81696	2	5	2	1	519	57.516	9.7	51313	FAM198B	ENSG00000164125	43.24	2			19000000					2900000
Q9H0X4	Protein FAM234A OS=Homo sapiens GN=FAM234A PE=1 SV=1	11.9565	3	19	3	1	552	59.622	6.28	83986	ITFG3; FAM234A	ENSG00000167930	182.129	3			5400000		1900000		6700000	4200000
P58499	Protein FAM3B OS=Homo sapiens GN=FAM3B PE=1 SV=2	28.5106	5	139	5	1	235	25.965	8.75	54097	FAM3B	ENSG00000183844	2182.92	5	11000000	24000000	5900000	6200000	8000000	9500000	120000000	66000000
Q92520	Protein FAM3C OS=Homo sapiens GN=FAM3C PE=1 SV=1	33.4802	6	67	6	1	227	24.665	8.29	10447; 51384	FAM3C; WNT16	ENSG00000196937	2138.38	6	1700000	6400000	2800000			4900000	27000000	25000000
Q96BQ1	Protein FAM3D OS=Homo sapiens GN=FAM3D PE=1 SV=1	25.4464	4	30	4	1	224	24.947	9.33	131177	FAM3D	ENSG00000198643	390.384	4			940000				11000000	5200000
Q9NUQ9	Protein FAM49B OS=Homo sapiens GN=FAM49B PE=1 SV=1	9.87654	2	14	2	1	324	36.725	6.06	51571	FAM49B	ENSG00000153310	130.974	2	410000	2500000				1800000	4000000	10000000
Q8NEG4	Protein FAM83F OS=Homo sapiens GN=FAM83F PE=1 SV=1	5.6	2	2	2	1	500	55.451	8.19	113828	FAM83F	ENSG00000133477	45.62	2	580000	300000
Q9NPR9	Protein GPR108 OS=Homo sapiens GN=GPR108 PE=2 SV=3	1.84162	1	9	1	1	543	60.594	8.69	56927	GPR108	ENSG00000125734	47.5649	1			5100000	4000000			1600000	3100000
Q9UNF0	Protein kinase C and casein kinase substrate in neurons protein 2 OS=Homo sapiens GN=PACSIN2 PE=1 SV=2	14.1975	5	71	5	1	486	55.704	5.2	11252	PACSIN2	ENSG00000100266	682.45	5	460000	2100000	44000000	32000000	5100000	10000000	30000000	18000000
Q9UKS6	Protein kinase C and casein kinase substrate in neurons protein 3 OS=Homo sapiens GN=PACSIN3 PE=1 SV=2	33.9623	11	285	11	1	424	48.457	6.18	29763	PACSIN3	ENSG00000165912	3140.19	11	2200000	6500000	19000000	17000000	29000000	33000000	26000000	35000000
Q05513	Protein kinase C zeta type OS=Homo sapiens GN=PRKCZ PE=1 SV=4	2.36486	1	3	1	1	592	67.617	5.77	5590	PRKCZ	ENSG00000067606	102.814	1			4500000
Q8TBQ9	Protein kish-A OS=Homo sapiens GN=TMEM167A PE=1 SV=1	12.5	1	2	1	1	72	8.054	8.95	153339	TMEM167A	ENSG00000174695	27.15	1			7700000	2600000
Q6P5S2	Protein LEG1 homolog OS=Homo sapiens GN=LEG1 PE=1 SV=2	32.7273	8	157	8	1	330	37.902	6.15	352999	C6orf58	ENSG00000184530	2064.75	8			6800000		4800000	840000	68000000	71000000
Q9NUP9	Protein lin-7 homolog C OS=Homo sapiens GN=LIN7C PE=1 SV=1	29.9492	4	23	4	1	197	21.82	8.43	55327	LIN7C	ENSG00000148943	208.232	4		1100000	13000000	3600000	7200000	3500000	4800000	2200000
Q969L2	Protein MAL2 OS=Homo sapiens GN=MAL2 PE=1 SV=1	6.25	1	14	1	1	176	19.113	6.24	114569	MAL2	ENSG00000147676	120.658	1			88000000	97000000
Q7Z3U7	Protein MON2 homolog OS=Homo sapiens GN=MON2 PE=1 SV=3	1.22306	2	13	2	1	1717	190.237	6.06	23041	MON2	ENSG00000061987	195.384	2			22000000	20000000
Q8TB73	Protein NDNF OS=Homo sapiens GN=NDNF PE=1 SV=2	14.7887	5	59	5	1	568	64.632	8.94	79625	NDNF	ENSG00000173376	1286.71	5			7400000	7000000	3800000	17000000	7100000	10000000
Q9BZQ8	Protein Niban OS=Homo sapiens GN=FAM129A PE=1 SV=1	16.2716	14	166	14	1	928	103.07	4.78	116496	FAM129A	ENSG00000135842	836.916	14			13000000	16000000	740000		5100000	3300000
P48745	Protein NOV homolog OS=Homo sapiens GN=NOV PE=1 SV=1	14.2857	3	38	3	1	357	39.135	7.72	4856	NOV	ENSG00000136999	425.936	3	870000	1500000	9200000	5000000	13000000	7800000		1100000
Q8WZA1	Protein O-linked-mannose beta-1,2-N-acetylglucosaminyltransferase 1 OS=Homo sapiens GN=POMGNT1 PE=1 SV=2	13.0303	6	27	6	1	660	75.204	6.83	55624	POMGNT1	ENSG00000085998	193.603	6				1300000			4200000	5700000
Q9H5K3	Protein O-mannose kinase OS=Homo sapiens GN=POMK PE=1 SV=1	5.42857	1	6	1	1	350	40.024	6.1	84197	POMK; SGK196	ENSG00000185900	24.33	1								6900000
Q13438	Protein OS-9 OS=Homo sapiens GN=OS9 PE=1 SV=1	10.9445	5	11	5	1	667	75.515	4.87	10956	OS9	ENSG00000135506	114.882	5	2800000	1600000
Q15435	Protein phosphatase 1 regulatory subunit 7 OS=Homo sapiens GN=PPP1R7 PE=1 SV=1	10.8333	3	9	3	1	360	41.539	4.91	5510	PPP1R7	ENSG00000115685	123.33	3	840000		2600000	3300000
P35813	Protein phosphatase 1A OS=Homo sapiens GN=PPM1A PE=1 SV=1	4.71204	1	4	1	1	382	42.421	5.36	5494	PPM1A	ENSG00000100614	35.6133	1		420000	1200000
Q9ULR3	Protein phosphatase 1H OS=Homo sapiens GN=PPM1H PE=1 SV=2	3.30739	1	3	1	1	514	56.413	6.6	57460	PPM1H	ENSG00000111110	31.77	1			710000
Q5SGD2	Protein phosphatase 1L OS=Homo sapiens GN=PPM1L PE=1 SV=1	2.5	1	11	1	1	360	41.027	5.87	151742	PPM1L	ENSG00000163590	39.7421	1		1100000				9400000	23000000	22000000
O43663	Protein regulator of cytokinesis 1 OS=Homo sapiens GN=PRC1 PE=1 SV=2	7.09677	2	2	2	1	620	71.562	6.68	9055	PRC1	ENSG00000198901	26.46	2			1300000
P23297	Protein S100-A1 OS=Homo sapiens GN=S100A1 PE=1 SV=2	26.5957	3	85	3	1	94	10.539	4.5	6271	S100A1	ENSG00000160678	2672.81	3	29000000	25000000	10000000	3800000	38000000
P60903	Protein S100-A10 OS=Homo sapiens GN=S100A10 PE=1 SV=2	35.0515	2	10	2	1	97	11.196	7.37	6281	S100A10	ENSG00000197747	71.3367	2			14000000	5100000		3100000
P31949	Protein S100-A11 OS=Homo sapiens GN=S100A11 PE=1 SV=2	63.8095	4	310	4	1	105	11.733	7.12	6282	S100A11	ENSG00000163191	7761.03	4	1200000	3600000	43000000	21000000	76000000	41000000	30000000	28000000
P80511	Protein S100-A12 OS=Homo sapiens GN=S100A12 PE=1 SV=2	22.8261	3	374	3	1	92	10.569	6.25	6283	S100A12	ENSG00000163221	6471.03	3		2900000	25000000	11000000	380000000	280000000	36000000	68000000
Q99584	Protein S100-A13 OS=Homo sapiens GN=S100A13 PE=1 SV=1	23.4694	2	61	2	1	98	11.464	6.16	6284	S100A13	ENSG00000189171	550.123	2	2700000	4900000	18000000	11000000	11000000	9300000	2400000	3700000
Q9HCY8	Protein S100-A14 OS=Homo sapiens GN=S100A14 PE=1 SV=1	25	2	37	2	1	104	11.655	5.24	57402	S100A14	ENSG00000189334	498.097	2	1500000	3900000						7900000
Q96FQ6	Protein S100-A16 OS=Homo sapiens GN=S100A16 PE=1 SV=1	29.1262	2	101	2	1	103	11.794	6.79	140576	S100A16	ENSG00000188643	1725.63	2	6900000	17000000	9000000	20000000	14000000	4300000	4400000	8300000
P26447	Protein S100-A4 OS=Homo sapiens GN=S100A4 PE=1 SV=1	10.8911	1	17	1	1	101	11.721	6.11	6275	S100A4	ENSG00000196154	33.0467	1				8900000	32000000	27000000		5500000
P31151	Protein S100-A7 OS=Homo sapiens GN=S100A7 PE=1 SV=4	55.4455	9	384	9	1	101	11.464	6.77	6278	S100A7	ENSG00000143556	4868.4	9	80000000	18000000	31000000	19000000	340000000	210000000	19000000	19000000
P05109	Protein S100-A8 OS=Homo sapiens GN=S100A8 PE=1 SV=1	45.1613	6	827	6	1	93	10.828	7.03	6279	S100A8	ENSG00000143546	8206.37	6	18000000	12000000	35000000	30000000	1000000000	870000000	310000000	350000000
P06702	Protein S100-A9 OS=Homo sapiens GN=S100A9 PE=1 SV=1	75.4386	8	3300	8	1	114	13.234	6.13	6280	S100A9	ENSG00000163220	54495.7	8	9300000	27000000	64000000	24000000	3700000000	3300000000	930000000	1100000000
P04271	Protein S100-B OS=Homo sapiens GN=S100B PE=1 SV=2	16.3043	1	13	1	1	92	10.706	4.59	6285	S100B	ENSG00000160307	29.94	1	310000	4700000	1100000	1700000		6900000
P55735	Protein SEC13 homolog OS=Homo sapiens GN=SEC13 PE=1 SV=3	8.07453	2	14	2	1	322	35.518	5.48	6396	SEC13	ENSG00000157020	163.606	2		490000	2800000	4900000	1500000	2000000	1500000	3800000
P0DME0	Protein SETSIP OS=Homo sapiens GN=SETSIP PE=1 SV=1	4.63576	1	4	1	1	302	34.861	4.31	646817	SETP18; SETSIP	ENSG00000230667	24.36	1	12000000
Q96DD7	Protein shisa-4 OS=Homo sapiens GN=SHISA4 PE=2 SV=3	4.56853	1	27	1	1	197	21.508	7.88	149345	SHISA4	ENSG00000198892	456.778	1			34000000	23000000	13000000	21000000	2000000	7700000
Q8N114	Protein shisa-5 OS=Homo sapiens GN=SHISA5 PE=1 SV=1	12.0833	2	8	2	1	240	25.564	6.68	51246	SHISA5	ENSG00000164054	94.2584	2			16000000	9600000	9000000
Q12974	Protein tyrosine phosphatase type IVA 2 OS=Homo sapiens GN=PTP4A2 PE=1 SV=1	25.1497	3	15	3	1	167	19.115	8.37	8073	PTP4A2	ENSG00000184007	120.859	3	280000	500000	3200000	1400000
O75695	Protein XRP2 OS=Homo sapiens GN=RP2 PE=1 SV=4	19.1429	4	30	4	1	350	39.615	5.12	6102	RP2	ENSG00000102218	149.852	4	940000	2200000	8500000	3300000	2800000
Q9Y2J8	Protein-arginine deiminase type-2 OS=Homo sapiens GN=PADI2 PE=1 SV=2	9.77444	5	34	5	1	665	75.515	5.59	11240	PADI2	ENSG00000117115	369.236	5	740000	1200000	10000000	5500000			7000000	5100000
P21980	Protein-glutamine gamma-glutamyltransferase 2 OS=Homo sapiens GN=TGM2 PE=1 SV=2	6.84134	3	19	3	1	687	77.28	5.22	7052	TGM2	ENSG00000198959	95.3667	3		370000	1200000	1900000		3000000	1700000	1300000
P22061	Protein-L-isoaspartate(D-aspartate) O-methyltransferase OS=Homo sapiens GN=PCMT1 PE=1 SV=4	31.7181	4	20	4	1	227	24.621	7.21	5110	PCMT1	ENSG00000120265	105.009	4	860000	2700000	1300000			1500000
P00734	Prothrombin OS=Homo sapiens GN=F2 PE=1 SV=2	43.5691	21	650	21	1	622	69.992	5.9	2147	F2	ENSG00000180210	7797.47	21	8200000	26000000	23000000	17000000	49000000	76000000	38000000	44000000
Q9Y5I2	Protocadherin alpha-10 OS=Homo sapiens GN=PCDHA10 PE=2 SV=1	6.32911	4	31	1	1	948	102.812	5.17	56139	PCDHA10	ENSG00000250120	489.22	4							21000000	13000000
Q9UN74	Protocadherin alpha-4 OS=Homo sapiens GN=PCDHA4 PE=1 SV=1	6.86378	5	21	3	1	947	102.231	5.08	56144	PCDHA4	ENSG00000204967	245.245	5							13000000	19000000
Q9Y5E9	Protocadherin beta-14 OS=Homo sapiens GN=PCDHB14 PE=1 SV=1	9.02256	5	30	4	1	798	87.494	4.96	56122	PCDHB14	ENSG00000120327	164.767	5						370000	7100000	7300000
Q9Y5E5	Protocadherin beta-4 OS=Homo sapiens GN=PCDHB4 PE=2 SV=1	5.28302	3	34	1	1	795	87.216	5.2	56131	PCDHB4	ENSG00000081818	452.18	3								3000000
Q9Y5E4	Protocadherin beta-5 OS=Homo sapiens GN=PCDHB5 PE=2 SV=1	7.67296	4	51	2	1	795	86.369	5	26167	PCDHB5	ENSG00000113209	595.625	4						1700000	1200000	5300000
Q9NYQ8	Protocadherin Fat 2 OS=Homo sapiens GN=FAT2 PE=1 SV=2	22.0281	57	549	57	1	4349	479.018	5.16	2196	FAT2	ENSG00000086570	4655.32	57	8800000	19000000	2900000	5700000		1300000	21000000	16000000
O60330	Protocadherin gamma-A12 OS=Homo sapiens GN=PCDHGA12 PE=2 SV=1	0.965665	1	4	1	1	932	100.893	5.05	26025	PCDHGA12	ENSG00000253159	56.7	1			9800000				2300000	27000000
Q9Y5H0	Protocadherin gamma-A3 OS=Homo sapiens GN=PCDHGA3 PE=2 SV=2	1.28755	1	2	1	1	932	100.909	5	56112	PCDHGA3	ENSG00000254245	29.4	1								2500000
Q9Y5F8	Protocadherin gamma-B7 OS=Homo sapiens GN=PCDHGB7 PE=2 SV=1	6.88913	4	17	4	1	929	100.912	5.11	56099	PCDHGB7	ENSG00000254122	110.258	4							8000000	6000000
Q9UN70	Protocadherin gamma-C3 OS=Homo sapiens GN=PCDHGC3 PE=1 SV=1	6.85225	4	21	4	1	934	101.016	5.21	5098	PCDHGC3	ENSG00000240184	369.39	4							9300000	11000000
Q96JQ0	Protocadherin-16 OS=Homo sapiens GN=DCHS1 PE=1 SV=1	0.363857	1	5	1	1	3298	345.971	4.94	8642	DCHS1	ENSG00000166341	60.7961	1						8000000		4400000
Q6V1P9	Protocadherin-23 OS=Homo sapiens GN=DCHS2 PE=2 SV=1	2.91495	5	38	5	1	2916	322.034	4.77	54798	DCHS2	ENSG00000197410	230.086	5							22000000	8700000
Q96MK3	Pseudokinase FAM20A OS=Homo sapiens GN=FAM20A PE=1 SV=4	8.87246	3	27	2	1	541	61.377	7.99	54757	FAM20A	ENSG00000108950	256.952	3	240000	4800000
P61457	Pterin-4-alpha-carbinolamine dehydratase OS=Homo sapiens GN=PCBD1 PE=1 SV=2	40.3846	3	7	3	1	104	11.992	6.8	5092	PCBD1	ENSG00000166228	37.2	3	1300000		630000			560000
P00491	Purine nucleoside phosphorylase OS=Homo sapiens GN=PNP PE=1 SV=2	37.7163	8	82	8	1	289	32.097	6.95	4860	PNP	ENSG00000198805	1011.73	8	2100000	3600000	38000000	63000000	5700000	6600000		3300000
P55786	Puromycin-sensitive aminopeptidase OS=Homo sapiens GN=NPEPPS PE=1 SV=2	7.61697	6	52	6	1	919	103.211	5.72	9520	NPEPPS	ENSG00000141279	997.266	6	1100000	910000	18000000	16000000	4800000	4100000		12000000
B5MD39	Putative gamma-glutamyltransferase light chain 3 OS=Homo sapiens GN=GGTLC3 PE=5 SV=1	19.1111	4	231	2	1	225	24.087	6.19	728226	GGTLC3	ENSG00000274252	4963.79	4			2400000
Q8NHP8	Putative phospholipase B-like 2 OS=Homo sapiens GN=PLBD2 PE=1 SV=2	11.2054	5	48	5	1	589	65.43	6.8	196463	PLBD2	ENSG00000151176	290.767	5	430000		12000000	9100000	7100000	17000000	18000000	25000000
Q7L7V1	Putative pre-mRNA-splicing factor ATP-dependent RNA helicase DHX32 OS=Homo sapiens GN=DHX32 PE=1 SV=1	1.61507	1	4	1	1	743	84.364	4.97	55760	DHX32	ENSG00000089876	133.433	1			5200000	4500000
Q9HBR0	Putative sodium-coupled neutral amino acid transporter 10 OS=Homo sapiens GN=SLC38A10 PE=1 SV=2	5.1832	3	11	3	1	1119	119.687	5.73	124565	SLC38A10	ENSG00000157637	90.35	3	1600000	1500000
G3V0H7	Putative solute carrier organic anion transporter family member 1B7 OS=Homo sapiens GN=SLCO1B7 PE=5 SV=1	4.6875	2	6	2	1	640	71.201	8.5	338821	SLCO1B7	ENSG00000205754	38.1608	2			4800000	1100000
A6NJS3	Putative V-set and immunoglobulin domain-containing-like protein IGHV1OR21-1 OS=Homo sapiens GN=IGHV1OR21-1 PE=5 SV=1	9.16667	1	3	1	1	120	13.361	7.81	390530	IGHV1OR21-1		65.1533	1			4500000
O00764	Pyridoxal kinase OS=Homo sapiens GN=PDXK PE=1 SV=1	23.7179	5	18	5	1	312	35.08	6.13	8566	PDXK	ENSG00000160209	102.036	5	2600000	3400000			3500000	4300000
P14618	Pyruvate kinase PKM OS=Homo sapiens GN=PKM PE=1 SV=4	54.2373	21	745	21	1	531	57.9	7.84	5315	PKM	ENSG00000067225	8803.97	21	12000000	22000000	16000000	18000000	37000000	130000000	73000000	42000000
Q08257	Quinone oxidoreductase OS=Homo sapiens GN=CRYZ PE=1 SV=1	14.2857	2	14	2	1	329	35.185	8.44	1429	CRYZ	ENSG00000116791	67.4189	2	660000	720000	2200000	1700000		1900000		2400000
P31150	Rab GDP dissociation inhibitor alpha OS=Homo sapiens GN=GDI1 PE=1 SV=2	19.4631	7	226	2	1	447	50.55	5.14	2664	GDI1	ENSG00000203879	3443.17	7	350000		3800000	4900000
P50395	Rab GDP dissociation inhibitor beta OS=Homo sapiens GN=GDI2 PE=1 SV=2	57.5281	20	588	15	1	445	50.631	6.47	2665	GDI2	ENSG00000057608	7653.16	20	31000000	32000000	24000000	16000000	17000000	14000000	30000000	18000000
Q9P2R3	Rabankyrin-5 OS=Homo sapiens GN=ANKFY1 PE=1 SV=2	1.71086	2	15	2	1	1169	128.318	6.1	51479	ANKFY1	ENSG00000185722	165.04	2			2200000	3300000				800000
Q9H0H5	Rac GTPase-activating protein 1 OS=Homo sapiens GN=RACGAP1 PE=1 SV=1	18.5127	8	74	8	1	632	70.982	8.88	29127	RACGAP1	ENSG00000161800	454.589	8		1400000	9100000	18000000			18000000	9100000
P35241	Radixin OS=Homo sapiens GN=RDX PE=1 SV=1	33.4477	15	639	8	1	583	68.521	6.37	5962	RDX	ENSG00000137710	6604.26	15	2500000	2000000	7800000	4900000	11000000		2300000	3200000
P46940	Ras GTPase-activating-like protein IQGAP1 OS=Homo sapiens GN=IQGAP1 PE=1 SV=1	32.0459	34	774	34	1	1657	189.134	6.48	8826	IQGAP1	ENSG00000140575	11079.9	34	4500000	17000000	16000000	14000000	32000000	28000000	35000000	23000000
Q13576	Ras GTPase-activating-like protein IQGAP2 OS=Homo sapiens GN=IQGAP2 PE=1 SV=4	7.74603	9	47	9	1	1575	180.465	5.64	10788	IQGAP2	ENSG00000145703	545.247	9	330000	1500000	5800000	5800000				6100000
P63000	Ras-related C3 botulinum toxin substrate 1 OS=Homo sapiens GN=RAC1 PE=1 SV=1	39.5833	6	177	5	1	192	21.436	8.5	5879	RAC1	ENSG00000136238	1097.32	6	5800000	8400000	30000000	11000000	19000000	12000000	15000000	9300000
P15153	Ras-related C3 botulinum toxin substrate 2 OS=Homo sapiens GN=RAC2 PE=1 SV=1	12.5	2	43	1	1	192	21.415	7.61	5880	RAC2	ENSG00000128340	543.292	2						7500000		8300000
P61026	Ras-related protein Rab-10 OS=Homo sapiens GN=RAB10 PE=1 SV=1	22.5	5	194	2	1	200	22.527	8.38	10890	RAB10	ENSG00000084733	2867.07	5	2100000	11000000	33000000	35000000	35000000	20000000	50000000	28000000
Q15907	Ras-related protein Rab-11B OS=Homo sapiens GN=RAB11B PE=1 SV=4	47.2477	8	128	8	1	218	24.473	5.94	9230	RAB11B	ENSG00000185236	2488.24	8	1800000	5200000	34000000	46000000	9000000	9300000	22000000	36000000
Q6IQ22	Ras-related protein Rab-12 OS=Homo sapiens GN=RAB12 PE=1 SV=3	8.60656	2	53	1	1	244	27.231	8.41	201475	RAB12	ENSG00000206418	476.982	2			3100000
P51153	Ras-related protein Rab-13 OS=Homo sapiens GN=RAB13 PE=1 SV=1	19.7044	3	75	2	1	203	22.76	9.19	5872	RAB13	ENSG00000143545	960.656	3	570000	940000	4000000
P61106	Ras-related protein Rab-14 OS=Homo sapiens GN=RAB14 PE=1 SV=4	45.5814	9	107	6	1	215	23.882	6.21	51552	RAB14	ENSG00000119396	1153.16	9	2800000	1900000	9800000	12000000	1700000			7500000
Q9NP72	Ras-related protein Rab-18 OS=Homo sapiens GN=RAB18 PE=1 SV=1	58.7379	9	154	9	1	206	22.963	5.24	22931	RAB18	ENSG00000099246	2536.13	9	28000000	53000000	13000000	13000000	6900000		3900000	5500000
P62820	Ras-related protein Rab-1A OS=Homo sapiens GN=RAB1A PE=1 SV=3	51.2195	8	245	2	1	205	22.663	6.21	5861	RAB1A	ENSG00000138069	3099.28	8	430000	4500000	7100000	4300000
Q9H0U4	Ras-related protein Rab-1B OS=Homo sapiens GN=RAB1B PE=1 SV=1	52.2388	8	272	2	1	201	22.157	5.73	81876	RAB1B	ENSG00000174903	3416	8			14000000	4800000			930000	5400000
Q9UL25	Ras-related protein Rab-21 OS=Homo sapiens GN=RAB21 PE=1 SV=3	15.1111	3	33	3	1	225	24.332	7.94	23011	RAB21	ENSG00000080371	245.141	3	1100000	2000000	12000000	13000000				2700000
Q9UL26	Ras-related protein Rab-22A OS=Homo sapiens GN=RAB22A PE=1 SV=2	10.8247	1	6	1	1	194	21.841	8.15	57403	RAB22A	ENSG00000124209	57.4	1			2500000	2200000
P57735	Ras-related protein Rab-25 OS=Homo sapiens GN=RAB25 PE=1 SV=2	16.4319	3	29	3	1	213	23.481	5.96	57111	RAB25	ENSG00000132698	415.62	3	520000	500000	5400000	9400000
P51159	Ras-related protein Rab-27A OS=Homo sapiens GN=RAB27A PE=1 SV=3	16.2896	3	38	2	1	221	24.852	5.22	5873	RAB27A	ENSG00000069974	614.837	3			1000000	5700000			4300000	2800000
O00194	Ras-related protein Rab-27B OS=Homo sapiens GN=RAB27B PE=1 SV=4	28.8991	5	105	4	1	218	24.592	5.52	5874	RAB27B	ENSG00000041353	1634.25	5			24000000	28000000	8800000	6700000	8100000	4800000
P61019	Ras-related protein Rab-2A OS=Homo sapiens GN=RAB2A PE=1 SV=1	58.4906	11	224	3	1	212	23.531	6.54	5862	RAB2A	ENSG00000104388	3069.38	11	4700000	3600000	9800000	17000000	2800000	1000000	9100000	3100000
Q8WUD1	Ras-related protein Rab-2B OS=Homo sapiens GN=RAB2B PE=1 SV=1	43.5185	9	167	1	1	216	24.199	7.83	84932	RAB2B	ENSG00000129472	1991.27	9				2600000
Q15286	Ras-related protein Rab-35 OS=Homo sapiens GN=RAB35 PE=1 SV=1	29.8507	5	160	2	1	201	23.011	8.29	11021	RAB35	ENSG00000111737	1778.65	5	19000000	29000000	31000000	56000000	29000000	34000000	33000000	20000000
O95716	Ras-related protein Rab-3D OS=Homo sapiens GN=RAB3D PE=1 SV=1	42.9224	9	133	7	1	219	24.252	4.93	9545	RAB3D	ENSG00000105514	1766.98	9	2300000	2800000	50000000	20000000			16000000	5900000
P20338	Ras-related protein Rab-4A OS=Homo sapiens GN=RAB4A PE=1 SV=3	12.3853	3	63	1	1	218	24.374	6.07	5867	RAB4A	ENSG00000168118	583.749	3				1700000				7000000
P20339	Ras-related protein Rab-5A OS=Homo sapiens GN=RAB5A PE=1 SV=2	36.7442	6	131	3	1	215	23.644	8.15	5868	RAB5A	ENSG00000144566	1218.67	6	900000	1400000	7000000	7800000
P61020	Ras-related protein Rab-5B OS=Homo sapiens GN=RAB5B PE=1 SV=1	30.2326	5	151	2	1	215	23.692	8.13	5869	RAB5B	ENSG00000111540	1601.69	5	1100000	1900000	9100000	7900000				3300000
P51148	Ras-related protein Rab-5C OS=Homo sapiens GN=RAB5C PE=1 SV=2	36.5741	6	165	3	1	216	23.468	8.41	5878	RAB5C	ENSG00000108774	2010.01	6	1700000	2900000	12000000	13000000	4800000	4200000
P51149	Ras-related protein Rab-7a OS=Homo sapiens GN=RAB7A PE=1 SV=1	60.8696	10	184	10	1	207	23.475	6.7	7879	RAB7A	ENSG00000075785	2246.3	10	13000000	24000000	21000000	28000000	21000000	26000000	34000000	26000000
P61006	Ras-related protein Rab-8A OS=Homo sapiens GN=RAB8A PE=1 SV=1	19.3237	5	151	1	1	207	23.653	9.07	4218	RAB8A	ENSG00000167461	1668.55	5	1400000	3300000	27000000	21000000		4800000	2200000	1500000
Q92930	Ras-related protein Rab-8B OS=Homo sapiens GN=RAB8B PE=1 SV=2	19.3237	5	137	1	1	207	23.569	9.07	51762	RAB8B	ENSG00000166128	1508.31	5	3600000	1700000	16000000	6500000			6000000	4200000
P11233	Ras-related protein Ral-A OS=Homo sapiens GN=RALA PE=1 SV=1	39.8058	6	110	2	1	206	23.552	7.11	5898	RALA	ENSG00000006451	841.904	6	2800000	3900000	25000000	7700000	8600000	12000000		1800000
P11234	Ras-related protein Ral-B OS=Homo sapiens GN=RALB PE=1 SV=1	41.2621	8	114	4	1	206	23.394	6.62	5899	RALB	ENSG00000144118	962.919	8	2700000	4500000	4300000	1300000	950000
P62834	Ras-related protein Rap-1A OS=Homo sapiens GN=RAP1A PE=1 SV=1	70.1087	10	449	4	1	184	20.974	6.67	5906	RAP1A	ENSG00000116473	9608.16	10	2700000	1500000	7600000	3200000	5100000	4700000		1500000
P61224	Ras-related protein Rap-1b OS=Homo sapiens GN=RAP1B PE=1 SV=1	63.0435	8	401	2	1	184	20.812	5.78	5908	RAP1B	ENSG00000127314	9272.53	8	430000	1100000	2600000
P61225	Ras-related protein Rap-2b OS=Homo sapiens GN=RAP2B PE=1 SV=1	28.9617	4	26	3	1	183	20.491	4.81	5912	RAP2B	ENSG00000181467	365.856	4	680000	1200000	29000000	17000000
Q9Y3L5	Ras-related protein Rap-2c OS=Homo sapiens GN=RAP2C PE=1 SV=1	20.2186	3	14	2	1	183	20.731	4.94	57826	RAP2C	ENSG00000123728	311.313	3			9000000	6800000
P10301	Ras-related protein R-Ras OS=Homo sapiens GN=RRAS PE=1 SV=1	39.9083	6	66	5	1	218	23.466	6.93	6237	RRAS	ENSG00000126458	804.436	6	2400000	2200000	12000000	5300000	7100000	5100000	1900000	8500000
P62070	Ras-related protein R-Ras2 OS=Homo sapiens GN=RRAS2 PE=1 SV=1	14.7059	2	12	1	1	204	23.385	6.01	22800	RRAS2	ENSG00000133818	219.609	2	91000		280000
Q96HR9	Receptor expression-enhancing protein 6 OS=Homo sapiens GN=REEP6 PE=1 SV=1	7.06522	1	68	1	1	184	20.72	8.56	92840	REEP6	ENSG00000115255	2791.74	1			6600000	8000000	1000000	2200000	7500000	3400000
P63244	Receptor of activated protein C kinase 1 OS=Homo sapiens GN=RACK1 PE=1 SV=3	36.9085	7	88	7	1	317	35.055	7.69	10399	GNB2L1; RACK1	ENSG00000204628	1045.73	7	2400000	2100000	3800000	12000000	7000000	16000000	4500000	2600000
P21860	Receptor tyrosine-protein kinase erbB-3 OS=Homo sapiens GN=ERBB3 PE=1 SV=1	1.78838	1	15	1	1	1342	148.002	6.55	2065	ERBB3	ENSG00000065361	163.613	1			5900000	6100000		5100000	2700000	7200000
P36888	Receptor-type tyrosine-protein kinase FLT3 OS=Homo sapiens GN=FLT3 PE=1 SV=2	8.86203	7	108	7	1	993	112.83	5.68	2322	FLT3	ENSG00000122025	1278.82	7			5700000	6500000	5300000	8900000	23000000	13000000
Q12913	Receptor-type tyrosine-protein phosphatase eta OS=Homo sapiens GN=PTPRJ PE=1 SV=3	12.4907	10	129	10	1	1337	145.851	5.58	5795	PTPRJ	ENSG00000149177	1039.61	10	3100000	4900000	14000000	9500000	12000000	15000000	21000000	16000000
P10586	Receptor-type tyrosine-protein phosphatase F OS=Homo sapiens GN=PTPRF PE=1 SV=2	15.9937	18	240	18	1	1907	212.744	6.3	5792	PTPRF	ENSG00000142949	2479.73	18	7600000	12000000	5500000	3400000		5900000	43000000	33000000
P23470	Receptor-type tyrosine-protein phosphatase gamma OS=Homo sapiens GN=PTPRG PE=1 SV=4	6.92042	6	97	6	1	1445	161.901	6.42	5793	PTPRG	ENSG00000144724	626.384	6	760000	2700000	5000000	6500000	2100000	4600000	17000000	12000000
Q15262	Receptor-type tyrosine-protein phosphatase kappa OS=Homo sapiens GN=PTPRK PE=1 SV=2	9.45101	8	166	8	1	1439	161.998	5.9	5796	PTPRK	ENSG00000152894; ENSG00000273993	1739.07	8	2000000	3500000	14000000	9400000		12000000	55000000	61000000
Q13332	Receptor-type tyrosine-protein phosphatase S OS=Homo sapiens GN=PTPRS PE=1 SV=3	6.2115	6	58	6	1	1948	216.905	6.46	5802	PTPRS	ENSG00000105426	516.099	6	240000	390000	9000000	17000000		2700000	24000000	26000000
Q96TC7	Regulator of microtubule dynamics protein 3 OS=Homo sapiens GN=RMDN3 PE=1 SV=2	2.34043	1	8	1	1	470	52.086	5.1	55177	FAM82A2; RMDN3	ENSG00000137824	48.4706	1						8200000		7400000
O75787	Renin receptor OS=Homo sapiens GN=ATP6AP2 PE=1 SV=2	26.8571	6	88	6	1	350	38.983	6.1	10159	ATP6AP2	ENSG00000182220	1158.95	6	1400000	2600000				2000000	35000000	20000000
Q9HD89	Resistin OS=Homo sapiens GN=RETN PE=1 SV=1	24.0741	2	18	2	1	108	11.411	6.86	56729	RETN	ENSG00000104918	460.301	2					44000000	32000000		11000000
Q9UKL0	REST corepressor 1 OS=Homo sapiens GN=RCOR1 PE=1 SV=1	2.6971	1	3	1	1	482	52.996	7.03	23186	RCOR1	ENSG00000089902	28.63	1			2900000	30000000
Q15293	Reticulocalbin-1 OS=Homo sapiens GN=RCN1 PE=1 SV=1	12.0846	3	14	3	1	331	38.866	5	5954	RCN1	ENSG00000049449	369.189	3	2000000	3700000
Q9BZR6	Reticulon-4 receptor OS=Homo sapiens GN=RTN4R PE=1 SV=1	6.76533	3	34	3	1	473	50.676	8.87	65078	RTN4R	ENSG00000040608	257.632	3			620000		640000	1500000		2700000
Q86UN2	Reticulon-4 receptor-like 1 OS=Homo sapiens GN=RTN4RL1 PE=1 SV=1	8.16327	3	60	3	1	441	49.034	9	146760	RTN4RL1	ENSG00000185924	269.993	3		350000	16000000	2700000	2300000	13000000	12000000	7600000
Q86UN3	Reticulon-4 receptor-like 2 OS=Homo sapiens GN=RTN4RL2 PE=1 SV=1	16.1905	6	88	6	1	420	46.077	7.62	349667	RTN4RL2	ENSG00000186907	905.568	6	70000	1000000	2900000	5600000	23000000	36000000	9500000	8800000
P00352	Retinal dehydrogenase 1 OS=Homo sapiens GN=ALDH1A1 PE=1 SV=2	8.78244	2	5	2	1	501	54.827	6.73	216	ALDH1A1	ENSG00000165092	69.95	2				2700000		2200000	6100000
P49788	Retinoic acid receptor responder protein 1 OS=Homo sapiens GN=RARRES1 PE=1 SV=2	43.8776	10	1157	10	1	294	33.264	8.51	5918	RARRES1	ENSG00000118849	8502.15	10	28000000	65000000	32000000	58000000	210000000	250000000	520000000	590000000
Q99969	Retinoic acid receptor responder protein 2 OS=Homo sapiens GN=RARRES2 PE=1 SV=1	31.9018	4	44	4	1	163	18.606	9.09	5919	RARRES2	ENSG00000106538	302.76	4						12000000	25000000	16000000
Q8NFJ5	Retinoic acid-induced protein 3 OS=Homo sapiens GN=GPRC5A PE=1 SV=2	22.9692	5	311	5	1	357	40.225	8.15	9052	GPRC5A	ENSG00000013588	3636.7	5			16000000	8900000	37000000	33000000	5200000	4800000
Q9HB40	Retinoid-inducible serine carboxypeptidase OS=Homo sapiens GN=SCPEP1 PE=1 SV=1	21.0177	7	158	7	1	452	50.798	5.81	59342	SCPEP1	ENSG00000121064	1581.72	7	2400000	7400000	12000000	17000000	4400000	33000000	35000000	29000000
P02753	Retinol-binding protein 4 OS=Homo sapiens GN=RBP4 PE=1 SV=3	71.6418	9	681	9	1	201	22.995	6.07	5950	RBP4	ENSG00000138207	10595.8	9	11000000	21000000	47000000	25000000	290000000	360000000	200000000	250000000
Q53RT3	Retroviral-like aspartic protease 1 OS=Homo sapiens GN=ASPRV1 PE=1 SV=1	3.79009	1	4	1	1	343	36.968	5.44	151516	ASPRV1	ENSG00000244617	61.68	1	1400000	2000000
Q6NW40	RGM domain family member B OS=Homo sapiens GN=RGMB PE=1 SV=3	4.34783	1	20	1	1	437	47.516	6.38	285704	RGMB	ENSG00000174136	84.5636	1			3200000	1100000	660000	5400000	1100000	2700000
P52565	Rho GDP-dissociation inhibitor 1 OS=Homo sapiens GN=ARHGDIA PE=1 SV=3	31.8627	5	73	5	1	204	23.193	5.11	396	ARHGDIA	ENSG00000141522	1035.94	5	10000000	15000000	34000000	13000000	20000000	13000000	25000000	8600000
P52566	Rho GDP-dissociation inhibitor 2 OS=Homo sapiens GN=ARHGDIB PE=1 SV=3	32.3383	4	39	4	1	201	22.974	5.21	397	ARHGDIB	ENSG00000111348	413.133	4	1200000	3500000	5000000			12000000	9700000	38000000
Q07960	Rho GTPase-activating protein 1 OS=Homo sapiens GN=ARHGAP1 PE=1 SV=1	8.20046	2	3	2	1	439	50.404	6.29	392	ARHGAP1	ENSG00000175220	27.36	2			9400000
Q8N392	Rho GTPase-activating protein 18 OS=Homo sapiens GN=ARHGAP18 PE=1 SV=3	3.16742	2	5	2	1	663	74.93	6.44	93663	ARHGAP18	ENSG00000146376	88.8969	2		2600000
P08134	Rho-related GTP-binding protein RhoC OS=Homo sapiens GN=RHOC PE=1 SV=1	65.285	9	348	2	1	193	21.992	6.58	389	RHOC	ENSG00000155366	3363.84	9	9800000	9500000	89000000	100000000	26000000	39000000	36000000	29000000
P84095	Rho-related GTP-binding protein RhoG OS=Homo sapiens GN=RHOG PE=1 SV=1	24.0838	4	30	4	1	191	21.295	8.12	391	RHOG	ENSG00000177105	273.715	4	130000		5800000	6200000	830000	7800000	1600000	2900000
P34096	Ribonuclease 4 OS=Homo sapiens GN=RNASE4 PE=1 SV=3	21.7687	4	151	4	1	147	16.829	9.03	6038	RNASE4	ENSG00000258818	1383.33	4	14000000	18000000	10000000	11000000	13000000	41000000	20000000	22000000
P13489	Ribonuclease inhibitor OS=Homo sapiens GN=RNH1 PE=1 SV=2	23.8612	7	64	7	1	461	49.941	4.82	6050	RNH1	ENSG00000023191; ENSG00000276230	475.931	7	590000		4700000	6000000		8400000	5800000	8200000
Q93091	Ribonuclease K6 OS=Homo sapiens GN=RNASE6 PE=2 SV=2	24	2	7	2	1	150	17.185	8.76	6039	RNASE6	ENSG00000169413	28.6394	2	1300000	1300000
P07998	Ribonuclease pancreatic OS=Homo sapiens GN=RNASE1 PE=1 SV=4	43.5897	3	65	3	1	156	17.633	8.79	6035	RNASE1	ENSG00000129538	247.89	3	1500000		7200000	700000	4600000	4000000		7400000
O00584	Ribonuclease T2 OS=Homo sapiens GN=RNASET2 PE=1 SV=2	56.6406	11	615	11	1	256	29.462	7.08	8635	RNASET2	ENSG00000026297	5727.82	11	17000000	38000000	94000000	52000000	78000000	160000000	260000000	180000000
P11908	Ribose-phosphate pyrophosphokinase 2 OS=Homo sapiens GN=PRPS2 PE=1 SV=2	8.49057	2	15	2	1	318	34.747	6.61	5634	PRPS2	ENSG00000101911	23.91	2		2100000	4200000	6000000
Q9Y3A5	Ribosome maturation protein SBDS OS=Homo sapiens GN=SBDS PE=1 SV=4	4	1	2	1	1	250	28.745	8.75	51119	SBDS	ENSG00000126524	23.62	1				2500000
Q9P2E9	Ribosome-binding protein 1 OS=Homo sapiens GN=RRBP1 PE=1 SV=4	3.04965	3	10	3	1	1410	152.381	8.6	6238	RRBP1	ENSG00000125844	103.128	3	580000	1100000
P16083	Ribosyldihydronicotinamide dehydrogenase [quinone] OS=Homo sapiens GN=NQO2 PE=1 SV=5	7.79221	1	6	1	1	231	25.902	6.29	4835	NQO2	ENSG00000124588	34.41	1	690000		3800000	2300000
Q5T8P6	RNA-binding protein 26 OS=Homo sapiens GN=RBM26 PE=1 SV=3	1.48957	1	24	1	1	1007	113.527	9.16	64062	RBM26	ENSG00000139746	63.391	1				63000000	22000000	150000000	120000000	7500000
Q5TZA2	Rootletin OS=Homo sapiens GN=CROCC PE=1 SV=1	1.04115	2	79	1	1	2017	228.388	5.5	9696	CROCC	ENSG00000058453	939.073	2	2500000	13000000	55000000	87000000	53000000	20000000	200000000	110000000
Q8WZ75	Roundabout homolog 4 OS=Homo sapiens GN=ROBO4 PE=1 SV=1	1.19166	1	63	1	1	1007	107.39	6.64	54538	ROBO4	ENSG00000154133	507.298	1		1600000	710000	5200000	910000	22000000		810000
Q9Y265	RuvB-like 1 OS=Homo sapiens GN=RUVBL1 PE=1 SV=1	3.50877	1	3	1	1	456	50.196	6.42	8607	RUVBL1	ENSG00000175792	45.41	1			4300000	2700000
Q9NV23	S-acyl fatty acid synthase thioesterase, medium chain OS=Homo sapiens GN=OLAH PE=1 SV=1	13.5849	2	11	2	1	265	29.912	6.23	55301	OLAH	ENSG00000152463	254.911	2	6900000	7900000			4900000
Q86VB7	Scavenger receptor cysteine-rich type 1 protein M130 OS=Homo sapiens GN=CD163 PE=1 SV=2	2.85467	2	10	2	1	1156	125.369	5.95	9332	CD163	ENSG00000177575	96.3193	2						3400000
Q6X4U4	Sclerostin domain-containing protein 1 OS=Homo sapiens GN=SOSTDC1 PE=1 SV=2	6.79612	1	33	1	1	206	23.292	9.74	25928	SOSTDC1	ENSG00000171243	553.304	1	22000000	13000000		8300000	1500000		92000000	91000000
Q6P3W7	SCY1-like protein 2 OS=Homo sapiens GN=SCYL2 PE=1 SV=1	3.55221	2	3	2	1	929	103.642	8.22	55681	SCYL2	ENSG00000136021	26.03	2			2100000	2400000
O76038	Secretagogin OS=Homo sapiens GN=SCGN PE=2 SV=2	4.34783	1	2	1	1	276	32.019	5.41	10590	SCGN	ENSG00000079689	43.42	1			7600000	4100000
Q8N474	Secreted frizzled-related protein 1 OS=Homo sapiens GN=SFRP1 PE=1 SV=1	42.6752	9	485	9	1	314	35.362	8.85	6422	SFRP1	ENSG00000104332	3313.43	9	13000000	40000000	20000000	27000000	98000000	60000000	84000000	87000000
P55000	Secreted Ly-6/uPAR-related protein 1 OS=Homo sapiens GN=SLURP1 PE=1 SV=2	24.2718	1	3	1	1	103	11.178	5.33	57152	SLURP1	ENSG00000126233	46.9	1						11000000
O95969	Secretoglobin family 1D member 2 OS=Homo sapiens GN=SCGB1D2 PE=2 SV=1	47.7778	9	2207	9	1	90	9.918	8.25	10647	SCGB1D2	ENSG00000124935	31530	9	74000000	130000000	420000000	900000000	5300000000	1100000000	4100000000	1400000000
Q96QR1	Secretoglobin family 3A member 1 OS=Homo sapiens GN=SCGB3A1 PE=1 SV=2	41.3462	3	395	3	1	104	10.094	8.32	92304	SCGB3A1	ENSG00000161055	3758.01	3	400000	22000000	21000000	34000000	590000000	170000000	9100000	15000000
Q13018	Secretory phospholipase A2 receptor OS=Homo sapiens GN=PLA2R1 PE=1 SV=2	1.02529	1	4	1	1	1463	168.491	6.11	22925	PLA2R1	ENSG00000153246	44.67	1							910000	2400000
Q6UXD5	Seizure 6-like protein 2 OS=Homo sapiens GN=SEZ6L2 PE=1 SV=2	11.8681	7	74	7	1	910	97.498	4.89	26470	SEZ6L2	ENSG00000174938	762.774	7			9700000	4900000	3500000	2100000	11000000	24000000
Q13228	Selenium-binding protein 1 OS=Homo sapiens GN=SELENBP1 PE=1 SV=2	47.6695	20	516	20	1	472	52.358	6.37	8991	SELENBP1	ENSG00000143416	7479.75	20	40000000	93000000	20000000	16000000	69000000	18000000	15000000	18000000
P49908	Selenoprotein P OS=Homo sapiens GN=SEPP1 PE=1 SV=3	13.9108	4	81	4	1	381	43.156	7.87	6414	SEPP1	ENSG00000250722	738.988	4	3600000	9000000	16000000	6200000	10000000	28000000	4200000	9000000
Q13275	Semaphorin-3F OS=Homo sapiens GN=SEMA3F PE=2 SV=2	9.04459	4	12	4	1	785	88.325	8.27	6405	SEMA3F	ENSG00000001617	197.529	4	1800000	4500000	2600000			1100000	1200000
Q9NPR2	Semaphorin-4B OS=Homo sapiens GN=SEMA4B PE=1 SV=3	5.04808	3	32	3	1	832	92.135	6.95	10509	SEMA4B		227.105	3		3500000	2300000		2100000		5900000	7300000
P35270	Sepiapterin reductase OS=Homo sapiens GN=SPR PE=1 SV=1	13.0268	2	9	2	1	261	28.031	8.05	6697	SPR	ENSG00000116096	132.632	2			4900000	6900000
Q15019	Septin-2 OS=Homo sapiens GN=SEPT2 PE=1 SV=1	3.3241	1	5	1	1	361	41.461	6.6	4735	SEPT2	ENSG00000168385	169.58	1			14000000
Q9H4I8	Serine hydrolase-like protein 2 OS=Homo sapiens GN=SERHL2 PE=2 SV=1	25.7962	7	41	7	1	314	35.346	6.8	253190	SERHL2	ENSG00000183569	617.415	7			3200000	11000000
P34896	Serine hydroxymethyltransferase, cytosolic OS=Homo sapiens GN=SHMT1 PE=1 SV=1	15.1139	5	25	5	1	483	53.049	7.71	6470	SHMT1	ENSG00000176974	360.247	5	1900000	1800000
Q86VE9	Serine incorporator 5 OS=Homo sapiens GN=SERINC5 PE=2 SV=1	2.36407	1	11	1	1	423	46.977	7.62	256987	SERINC5	ENSG00000164300	49.825	1		5900000	3900000	3500000	11000000			5600000
O95084	Serine protease 23 OS=Homo sapiens GN=PRSS23 PE=1 SV=1	10.1828	3	20	3	1	383	42.974	9.42	11098	PRSS23	ENSG00000150687	247.632	3					2500000	14000000	3000000	6000000
P05981	Serine protease hepsin OS=Homo sapiens GN=HPN PE=1 SV=1	13.1894	4	54	3	1	417	44.982	7.62	3249	HPN	ENSG00000105707	373.783	4			21000000	12000000	1900000	17000000	3800000	6300000
Q92743	Serine protease HTRA1 OS=Homo sapiens GN=HTRA1 PE=1 SV=1	3.95833	2	32	2	1	480	51.255	7.83	5654	HTRA1	ENSG00000166033	593.755	2			4200000	4700000		5300000	38000000	15000000
P00995	Serine protease inhibitor Kazal-type 1 OS=Homo sapiens GN=SPINK1 PE=1 SV=2	30.3797	1	16	1	1	79	8.501	7.61	6690	SPINK1	ENSG00000164266	282.528	1			40000000	4200000
P84103	Serine/arginine-rich splicing factor 3 OS=Homo sapiens GN=SRSF3 PE=1 SV=1	14.0244	2	5	2	1	164	19.318	11.65	6428	SRSF3	ENSG00000112081	47.34	2	100000					2700000
Q9Y6E0	Serine/threonine-protein kinase 24 OS=Homo sapiens GN=STK24 PE=1 SV=1	12.4153	4	29	2	1	443	49.277	5.69	8428	STK24	ENSG00000102572	300.031	4			2200000		3000000
O00506	Serine/threonine-protein kinase 25 OS=Homo sapiens GN=STK25 PE=1 SV=1	14.3192	5	28	3	1	426	48.082	6.74	10494	STK25	ENSG00000115694	441.639	5			8600000	2900000
O95747	Serine/threonine-protein kinase OSR1 OS=Homo sapiens GN=OXSR1 PE=1 SV=1	4.17457	2	14	2	1	527	57.986	6.43	9943	OXSR1	ENSG00000172939	228.678	2	410000	810000	4400000	6300000	3700000		2100000
O96013	Serine/threonine-protein kinase PAK 4 OS=Homo sapiens GN=PAK4 PE=1 SV=1	2.53807	1	2	1	1	591	64.032	9.73	10298	PAK4	ENSG00000130669	42.63	1				130000000
Q7L7X3	Serine/threonine-protein kinase TAO1 OS=Homo sapiens GN=TAOK1 PE=1 SV=1	10.6893	8	108	7	1	1001	115.997	7.65	57551	TAOK1	ENSG00000160551	560.289	8			5800000	6700000	5000000	2000000	9300000	4900000
Q9H2K8	Serine/threonine-protein kinase TAO3 OS=Homo sapiens GN=TAOK3 PE=1 SV=2	3.78619	3	29	2	1	898	105.34	7.3	51347	TAOK3	ENSG00000135090	362.866	3		1800000	12000000	21000000	8200000		33000000	21000000
Q66LE6	Serine/threonine-protein phosphatase 2A 55 kDa regulatory subunit B delta isoform OS=Homo sapiens GN=PPP2R2D PE=2 SV=1	5.51876	2	5	2	1	453	52.01	6.39	55844	PPP2R2D	ENSG00000175470	52.45	2			2400000			370000
P30153	Serine/threonine-protein phosphatase 2A 65 kDa regulatory subunit A alpha isoform OS=Homo sapiens GN=PPP2R1A PE=1 SV=4	22.7504	9	54	9	1	589	65.267	5.11	5518	PPP2R1A	ENSG00000105568	538.34	9		310000	8100000	7700000		12000000		8300000
Q9BRF8	Serine/threonine-protein phosphatase CPPED1 OS=Homo sapiens GN=CPPED1 PE=1 SV=3	14.0127	2	3	2	1	314	35.526	6.2	55313	CPPED1	ENSG00000103381	25.4	2			470000			2200000
P62136	Serine/threonine-protein phosphatase PP1-alpha catalytic subunit OS=Homo sapiens GN=PPP1CA PE=1 SV=1	26.6667	6	120	1	1	330	37.488	6.33	5499	PPP1CA	ENSG00000172531	1751.59	6				4500000		7200000	3300000	1400000
P62140	Serine/threonine-protein phosphatase PP1-beta catalytic subunit OS=Homo sapiens GN=PPP1CB PE=1 SV=3	26.9113	6	126	1	1	327	37.163	6.19	5500	PPP1CB	ENSG00000213639	1769.41	6			4100000	9400000			7300000	15000000
P49591	Serine--tRNA ligase, cytoplasmic OS=Homo sapiens GN=SARS PE=1 SV=3	2.72374	1	2	1	1	514	58.74	6.43	6301	SARS	ENSG00000031698	27.76	1		290000
P02787	Serotransferrin OS=Homo sapiens GN=TF PE=1 SV=3	78.7966	60	15687	60	1	698	77.014	7.12	7018	TF	ENSG00000091513	279046	60	440000000	770000000	930000000	810000000	4400000000	6600000000	5700000000	3800000000
Q86U17	Serpin A11 OS=Homo sapiens GN=SERPINA11 PE=2 SV=2	19.6682	6	52	6	1	422	46.959	7.68	256394	SERPINA11	ENSG00000186910	665.192	6		450000	11000000	12000000		33000000	14000000	25000000
P29508	Serpin B3 OS=Homo sapiens GN=SERPINB3 PE=1 SV=2	10	3	18	3	1	390	44.537	6.81	6317	SERPINB3	ENSG00000057149	172.879	3	2100000				2600000	6600000
P35237	Serpin B6 OS=Homo sapiens GN=SERPINB6 PE=1 SV=3	5.05319	2	10	2	1	376	42.594	5.27	5269	SERPINB6	ENSG00000124570	95.49	2	480000	2100000				2200000
P50453	Serpin B9 OS=Homo sapiens GN=SERPINB9 PE=1 SV=1	5.85106	2	48	1	1	376	42.376	5.86	5272	SERPINB9	ENSG00000170542	298.928	2					610000	2700000		1600000
P02768	Serum albumin OS=Homo sapiens GN=ALB PE=1 SV=2	89.6552	96	112914	96	1	609	69.321	6.28	213	ALB	ENSG00000163631	1.57729e+06	96	7900000000	23000000000	19000000000	15000000000	75000000000	51000000000	79000000000	50000000000
P0DJI8	Serum amyloid A-1 protein OS=Homo sapiens GN=SAA1 PE=1 SV=1	40.9836	4	30	4	1	122	13.524	6.79	6288	SAA1		280.218	4	1300000	3400000				3800000		1600000
P02743	Serum amyloid P-component OS=Homo sapiens GN=APCS PE=1 SV=2	28.6996	6	126	6	1	223	25.371	6.54	325	APCS	ENSG00000132703	2773.18	6			25000000	33000000	16000000	28000000	140000000	100000000
P27169	Serum paraoxonase/arylesterase 1 OS=Homo sapiens GN=PON1 PE=1 SV=3	7.32394	2	14	2	1	355	39.706	5.22	5444	PON1	ENSG00000005421	62.453	2	1000000	1800000				1000000	3700000
Q15166	Serum paraoxonase/lactonase 3 OS=Homo sapiens GN=PON3 PE=1 SV=3	4.23729	1	2	1	1	354	39.582	5.41	5446	PON3	ENSG00000105852	38.17	1				1800000
P04278	Sex hormone-binding globulin OS=Homo sapiens GN=SHBG PE=1 SV=2	19.1542	4	54	4	1	402	43.752	6.71	6462	SHBG	ENSG00000129214	643.772	4	780000	2200000	2700000			6100000	46000000	27000000
P10768	S-formylglutathione hydrolase OS=Homo sapiens GN=ESD PE=1 SV=2	14.1844	2	25	2	1	282	31.442	7.02	2098	ESD	ENSG00000139684	87.9045	2	1300000	1400000	9900000		1100000	1500000
Q9H299	SH3 domain-binding glutamic acid-rich-like protein 3 OS=Homo sapiens GN=SH3BGRL3 PE=1 SV=1	20.4301	2	11	2	1	93	10.431	4.93	83442	SH3BGRL3	ENSG00000142669	47.43	2	1600000	1300000				12000000
O75368	SH3 domain-binding glutamic acid-rich-like protein OS=Homo sapiens GN=SH3BGRL PE=1 SV=1	54.386	4	36	4	1	114	12.766	5.25	6451	SH3BGRL	ENSG00000131171	484.102	4	600000	3100000	5900000	1600000	2200000	3000000		3200000
Q9P0V3	SH3 domain-binding protein 4 OS=Homo sapiens GN=SH3BP4 PE=1 SV=1	14.9533	9	44	9	1	963	107.428	7.71	23677	SH3BP4	ENSG00000130147	585.61	9			6700000	4900000
P29353	SHC-transforming protein 1 OS=Homo sapiens GN=SHC1 PE=1 SV=4	2.05832	1	6	1	1	583	62.782	6.44	6464	SHC1	ENSG00000160691	23.9467	1			1300000	2700000				1000000
Q9HAT2	Sialate O-acetylesterase OS=Homo sapiens GN=SIAE PE=1 SV=1	28.6807	11	273	11	1	523	58.277	7.33	54414	SIAE	ENSG00000110013	3662.06	11	1400000	3500000	20000000	14000000	17000000	15000000	35000000	25000000
Q9NR45	Sialic acid synthase OS=Homo sapiens GN=NANS PE=1 SV=2	7.79944	2	18	2	1	359	40.281	6.74	54187	NANS	ENSG00000095380	150.387	2	950000	1700000	3200000	6100000	3100000
Q99519	Sialidase-1 OS=Homo sapiens GN=NEU1 PE=1 SV=1	11.3253	4	55	4	1	415	45.439	5.88	4758	NEU1	ENSG00000223957; ENSG00000228691; ENSG00000234846; ENSG00000234343; ENSG00000204386; ENSG00000227315; ENSG00000227129; ENSG00000184494	693.958	4	5500000	7900000	30000000	30000000		5100000	21000000	13000000
Q8TCT8	Signal peptide peptidase-like 2A OS=Homo sapiens GN=SPPL2A PE=1 SV=2	4.42308	2	11	2	1	520	58.104	8.32	84888	SPPL2A	ENSG00000138600	200.928	2			8600000	8200000
Q9NQ36	Signal peptide, CUB and EGF-like domain-containing protein 2 OS=Homo sapiens GN=SCUBE2 PE=2 SV=2	15.2152	9	473	8	1	999	109.893	6.65	57758	SCUBE2	ENSG00000175356	3669.88	9		1500000	46000000	98000000	100000000	220000000	110000000	67000000
Q8IX30	Signal peptide, CUB and EGF-like domain-containing protein 3 OS=Homo sapiens GN=SCUBE3 PE=1 SV=1	4.22961	2	3	2	1	993	109.21	7.56	222663	SCUBE3	ENSG00000146197	28.94	2						1900000
P37108	Signal recognition particle 14 kDa protein OS=Homo sapiens GN=SRP14 PE=1 SV=2	10.2941	1	4	1	1	136	14.561	10.04	6727	SRP14	ENSG00000140319	119.2	1			7600000	5600000		3700000
P40763	Signal transducer and activator of transcription 3 OS=Homo sapiens GN=STAT3 PE=1 SV=2	4.41558	2	6	2	1	770	88.011	6.3	6774	STAT3	ENSG00000168610	47.5895	2			3300000					2000000
Q04837	Single-stranded DNA-binding protein, mitochondrial OS=Homo sapiens GN=SSBP1 PE=1 SV=1	22.2973	2	5	2	1	148	17.249	9.6	6742	SSBP1	ENSG00000106028; ENSG00000262771	33.09	2			3700000	1300000
B2RUZ4	Small integral membrane protein 1 OS=Homo sapiens GN=SMIM1 PE=1 SV=1	20.5128	1	2	1	1	78	8.743	9.03	388588	SMIM1	ENSG00000235169	52.02	1	960000
K7EJ46	Small integral membrane protein 22 OS=Homo sapiens GN=SMIM22 PE=2 SV=1	19.2593	2	50	2	1	135	14.561	6.52	440335	LOC440335; SMIM22	ENSG00000267795	896.708	2			32000000	21000000	19000000	42000000	8000000	9200000
P62318	Small nuclear ribonucleoprotein Sm D3 OS=Homo sapiens GN=SNRPD3 PE=1 SV=1	16.6667	1	4	1	1	126	13.907	10.32	6634	SNRPD3	ENSG00000100028	57.18	1						730000
Q13126	S-methyl-5'-thioadenosine phosphorylase OS=Homo sapiens GN=MTAP PE=1 SV=2	6.36042	1	3	1	1	283	31.216	7.18	4507	MTAP	ENSG00000099810	51.2033	1			4000000
Q9UN76	Sodium- and chloride-dependent neutral and basic amino acid transporter B(0+) OS=Homo sapiens GN=SLC6A14 PE=2 SV=1	5.919	2	29	2	1	642	72.105	8.19	11254	SLC6A14	ENSG00000268104	69.5827	2	1700000	4500000	3100000	810000	830000	2800000
P13866	Sodium/glucose cotransporter 1 OS=Homo sapiens GN=SLC5A1 PE=1 SV=1	7.98193	5	67	5	1	664	73.449	7.68	6523	SLC5A1	ENSG00000100170	838.235	5	8300000	18000000			4400000	2600000	23000000	3500000
P05026	Sodium/potassium-transporting ATPase subunit beta-1 OS=Homo sapiens GN=ATP1B1 PE=1 SV=1	3.63036	1	3	1	1	303	35.039	8.53	481	ATP1B1	ENSG00000143153	38.1	1
O95436	Sodium-dependent phosphate transport protein 2B OS=Homo sapiens GN=SLC34A2 PE=1 SV=3	7.10145	4	42	4	1	690	75.71	8.15	10568	SLC34A2	ENSG00000157765	715.538	4	2700000	6400000	1000000		5600000	5100000
Q8WVQ1	Soluble calcium-activated nucleotidase 1 OS=Homo sapiens GN=CANT1 PE=1 SV=1	46.384	12	201	12	1	401	44.812	6.09	124583	CANT1	ENSG00000171302	2604.92	12	20000000	26000000	1900000		1100000	3300000	7500000	9700000
Q13183	Solute carrier family 13 member 2 OS=Homo sapiens GN=SLC13A2 PE=2 SV=1	8.9527	4	58	4	1	592	64.368	7.01	9058	SLC13A2	ENSG00000007216	260.653	4	4400000	5000000	4600000	1700000	3800000	4300000
Q16348	Solute carrier family 15 member 2 OS=Homo sapiens GN=SLC15A2 PE=2 SV=2	1.09739	1	9	1	1	729	81.73	8.16	6565	SLC15A2	ENSG00000163406	34.23	1	2300000	4700000		7300000
P11166	Solute carrier family 2, facilitated glucose transporter member 1 OS=Homo sapiens GN=SLC2A1 PE=1 SV=2	1.62602	1	4	1	1	492	54.049	8.72	6513	SLC2A1	ENSG00000117394	60.2351	1				7000000
Q9HAS3	Solute carrier family 28 member 3 OS=Homo sapiens GN=SLC28A3 PE=1 SV=1	2.17077	1	8	1	1	691	76.88	7.62	64078	SLC28A3	ENSG00000197506	224.455	1	7900000	9000000
Q9NQQ7	Solute carrier family 35 member C2 OS=Homo sapiens GN=SLC35C2 PE=1 SV=2	3.56164	1	7	1	1	365	40.406	8.18	51006	SLC35C2	ENSG00000080189	86.7074	1			1000000					2300000
Q6ZQN7	Solute carrier organic anion transporter family member 4C1 OS=Homo sapiens GN=SLCO4C1 PE=1 SV=1	2.20994	1	5	1	1	724	78.897	7.53	353189	SLCO4C1	ENSG00000173930	47.9567	1		1300000
Q00796	Sorbitol dehydrogenase OS=Homo sapiens GN=SORD PE=1 SV=4	16.2465	3	6	3	1	357	38.3	7.97	6652	SORD	ENSG00000140263	38.8333	3			1100000	3100000
P30626	Sorcin OS=Homo sapiens GN=SRI PE=1 SV=1	6.06061	1	7	1	1	198	21.662	5.59	6717	SRI	ENSG00000075142	110.319	1			17000000	18000000
Q99523	Sortilin OS=Homo sapiens GN=SORT1 PE=1 SV=3	21.42	12	253	12	1	831	92.009	5.74	6272	SORT1	ENSG00000134243	3984.71	12	1300000	1700000	28000000	19000000	15000000	63000000	84000000	130000000
Q92673	Sortilin-related receptor OS=Homo sapiens GN=SORL1 PE=1 SV=2	13.8211	20	173	20	1	2214	248.267	5.55	6653	SORL1	ENSG00000137642	1663.55	20	110000	1500000	19000000	14000000	6000000	23000000	24000000	23000000
Q13596	Sorting nexin-1 OS=Homo sapiens GN=SNX1 PE=1 SV=3	2.49042	1	2	1	1	522	59.033	5.15	6642	SNX1	ENSG00000028528	31.2796	1			170000	360000
Q15036	Sorting nexin-17 OS=Homo sapiens GN=SNX17 PE=1 SV=1	3.40426	1	2	1	1	470	52.868	7.46	9784	SNX17	ENSG00000115234	42.1	1				1300000
Q96RF0	Sorting nexin-18 OS=Homo sapiens GN=SNX18 PE=1 SV=2	14.172	6	76	6	1	628	68.851	5.68	112574	SNX18	ENSG00000178996	690.895	6	170000	3200000	21000000	17000000	16000000	11000000	4100000	13000000
O60749	Sorting nexin-2 OS=Homo sapiens GN=SNX2 PE=1 SV=2	2.50482	1	7	1	1	519	58.435	5.12	6643	SNX2	ENSG00000205302	97.0543	1			730000	1700000
O95219	Sorting nexin-4 OS=Homo sapiens GN=SNX4 PE=1 SV=1	2	1	3	1	1	450	51.876	5.99	8723	SNX4	ENSG00000114520	64.9739	1				4400000
P09486	SPARC OS=Homo sapiens GN=SPARC PE=1 SV=1	41.2541	11	186	11	1	303	34.61	4.84	6678	SPARC	ENSG00000113140	1407.08	11	3900000	26000000	15000000	20000000	7300000	18000000	5300000
Q14515	SPARC-like protein 1 OS=Homo sapiens GN=SPARCL1 PE=1 SV=2	25.3012	11	557	11	1	664	75.161	4.81	8404	SPARCL1	ENSG00000152583	5796.57	11	31000000	43000000	14000000	20000000	36000000	94000000	29000000	16000000
Q13813	Spectrin alpha chain, non-erythrocytic 1 OS=Homo sapiens GN=SPTAN1 PE=1 SV=3	5.46117	9	67	9	1	2472	284.364	5.35	6709	SPTAN1	ENSG00000197694	379.865	9		1100000	5400000	2400000	3800000	5100000	2200000	1200000
Q01082	Spectrin beta chain, non-erythrocytic 1 OS=Homo sapiens GN=SPTBN1 PE=1 SV=2	1.69205	2	8	2	1	2364	274.439	5.57	6711	SPTBN1	ENSG00000115306	36.74	2			1100000			610000
P17405	Sphingomyelin phosphodiesterase OS=Homo sapiens GN=SMPD1 PE=1 SV=4	5.88235	3	12	3	1	629	69.707	7.28	6609	SMPD1		140.769	3			20000000				11000000	13000000
P37268	Squalene synthase OS=Homo sapiens GN=FDFT1 PE=1 SV=1	21.8225	7	31	7	1	417	48.084	6.54	2222	FDFT1	ENSG00000079459	171.075	7			16000000	6200000
Q14247	Src substrate cortactin OS=Homo sapiens GN=CTTN PE=1 SV=2	5.09091	2	7	2	1	550	61.549	5.4	2017	CTTN	ENSG00000085733	73.15	2			4400000	4300000
P52823	Stanniocalcin-1 OS=Homo sapiens GN=STC1 PE=1 SV=1	27.5304	5	282	5	1	247	27.604	7.99	6781	STC1	ENSG00000159167	2734.61	5	17000000	25000000	18000000	7800000	18000000	140000000	76000000	74000000
O76061	Stanniocalcin-2 OS=Homo sapiens GN=STC2 PE=1 SV=1	31.1258	5	1164	5	1	302	33.227	7.3	8614	STC2	ENSG00000113739	11366.3	5	1900000	8500000	34000000	67000000	160000000	360000000	39000000	32000000
P02808	Statherin OS=Homo sapiens GN=STATH PE=1 SV=2	54.8387	2	19	2	1	62	7.3	8.47	6779	STATH	ENSG00000126549	275.3	2		150000	26000000			14000000		150000
Q9H2G2	STE20-like serine/threonine-protein kinase OS=Homo sapiens GN=SLK PE=1 SV=1	5.18219	4	30	4	1	1235	142.607	5.15	9748	SLK	ENSG00000065613	248.215	4			12000000	2100000	4600000	250000	2200000
Q15738	Sterol-4-alpha-carboxylate 3-dehydrogenase, decarboxylating OS=Homo sapiens GN=NSDHL PE=1 SV=2	8.57909	2	15	2	1	373	41.874	8.06	50814	NSDHL	ENSG00000147383	165.937	2	4300000	7100000
P38646	Stress-70 protein, mitochondrial OS=Homo sapiens GN=HSPA9 PE=1 SV=2	11.4875	5	12	5	1	679	73.635	6.16	3313	HSPA9	ENSG00000113013	182.785	5			3800000	23000000			4000000	7900000
P31040	Succinate dehydrogenase [ubiquinone] flavoprotein subunit, mitochondrial OS=Homo sapiens GN=SDHA PE=1 SV=2	2.10843	1	8	1	1	664	72.645	7.39	6389	SDHA	ENSG00000073578	165.896	1			1800000	1900000
Q8NBJ7	Sulfatase-modifying factor 2 OS=Homo sapiens GN=SUMF2 PE=1 SV=2	17.9402	4	31	4	1	301	33.822	8	25870	SUMF2		485.507	4	3900000	3300000	4200000					2600000
O00391	Sulfhydryl oxidase 1 OS=Homo sapiens GN=QSOX1 PE=1 SV=3	47.5234	29	2172	29	1	747	82.526	8.92	5768	QSOX1	ENSG00000116260	28716.8	29	140000000	200000000	44000000	60000000	3900000000	500000000	550000000	810000000
Q6IMI4	Sulfotransferase 6B1 OS=Homo sapiens GN=SULT6B1 PE=2 SV=2	2.64026	1	4	1	1	303	34.896	6.46	391365	SULT6B1	ENSG00000138068	24.54	1			20000000	16000000
P00441	Superoxide dismutase [Cu-Zn] OS=Homo sapiens GN=SOD1 PE=1 SV=2	64.2857	7	413	7	1	154	15.926	6.13	6647	SOD1	ENSG00000142168	5743.34	7	9200000	25000000	77000000	51000000	110000000	77000000	23000000	32000000
P04179	Superoxide dismutase [Mn], mitochondrial OS=Homo sapiens GN=SOD2 PE=1 SV=2	39.6396	5	467	5	1	222	24.707	8.25	6648	SOD2		6468.79	5	490000	7200000	50000000	28000000	230000000	160000000	45000000	40000000
Q9Y5Y6	Suppressor of tumorigenicity 14 protein OS=Homo sapiens GN=ST14 PE=1 SV=2	16.1404	8	130	8	1	855	94.709	6.55	6768	ST14	ENSG00000149418	1623.01	8	2000000	4100000	16000000	18000000	6700000	10000000	32000000	26000000
Q6UWP8	Suprabasin OS=Homo sapiens GN=SBSN PE=1 SV=2	3.05085	1	5	1	1	590	60.505	7.01	374897	SBSN	ENSG00000189001	45.43	1	720000	270000
O15260	Surfeit locus protein 4 OS=Homo sapiens GN=SURF4 PE=1 SV=3	4.83271	1	12	1	1	269	30.374	7.78	6836	SURF4	ENSG00000148248; ENSG00000280951	316.219	1			17000000	7800000	7300000		3900000
Q9UGT4	Sushi domain-containing protein 2 OS=Homo sapiens GN=SUSD2 PE=1 SV=1	20.438	8	161	8	1	822	90.15	6.28	56241	SUSD2	ENSG00000099994	2143.94	8		620000	9500000	8100000		11000000	12000000	12000000
Q99536	Synaptic vesicle membrane protein VAT-1 homolog OS=Homo sapiens GN=VAT1 PE=1 SV=2	43.0025	9	87	9	1	393	41.893	6.29	10493	VAT1	ENSG00000108828	795.06	9	2500000	5000000	3200000	2300000	2600000	6000000		2300000
O15498	Synaptobrevin homolog YKT6 OS=Homo sapiens GN=YKT6 PE=1 SV=1	27.2727	4	22	4	1	198	22.403	6.92	10652	YKT6	ENSG00000106636	161.57	4	2500000	1700000
O43760	Synaptogyrin-2 OS=Homo sapiens GN=SYNGR2 PE=1 SV=1	4.46429	1	8	1	1	224	24.794	4.94	9144	SYNGR2	ENSG00000108639	35.51	1			22000000	15000000
Q16563	Synaptophysin-like protein 1 OS=Homo sapiens GN=SYPL1 PE=1 SV=1	4.2471	1	19	1	1	259	28.547	8.43	6856	SYPL1	ENSG00000008282	78.28	1			16000000	39000000	1900000		25000000	3800000
O00161	Synaptosomal-associated protein 23 OS=Homo sapiens GN=SNAP23 PE=1 SV=1	45.9716	6	76	6	1	211	23.34	5.01	8773	SNAP23	ENSG00000092531	762.917	6	5200000	8000000	3300000	4000000	840000		810000	2600000
P18827	Syndecan-1 OS=Homo sapiens GN=SDC1 PE=1 SV=3	5.48387	1	31	1	1	310	32.442	4.63	6382	SDC1	ENSG00000115884	212.249	1	9900000	26000000	21000000	35000000		21000000	55000000	46000000
P31431	Syndecan-4 OS=Homo sapiens GN=SDC4 PE=1 SV=2	12.1212	2	28	2	1	198	21.628	4.5	6385	SDC4	ENSG00000124145	212.896	2	31000000	4200000						1400000
Q96JG6	Syndetin OS=Homo sapiens GN=VPS50 PE=1 SV=3	4.04564	2	15	2	1	964	111.104	6.2	55610	CCDC132; VPS50	ENSG00000004766	182.6	2			3500000	2200000
Q13277	Syntaxin-3 OS=Homo sapiens GN=STX3 PE=1 SV=3	23.5294	7	154	7	1	289	33.134	5.44	6809	STX3	ENSG00000166900	1903.94	7	2900000	5800000	34000000	25000000	12000000	7500000	11000000	9800000
P61764	Syntaxin-binding protein 1 OS=Homo sapiens GN=STXBP1 PE=1 SV=1	7.23906	3	14	3	1	594	67.526	6.96	6812	STXBP1	ENSG00000136854	61.75	3	700000	1100000			960000
Q15833	Syntaxin-binding protein 2 OS=Homo sapiens GN=STXBP2 PE=1 SV=2	39.4604	18	387	18	1	593	66.41	6.55	6813	STXBP2	ENSG00000076944	4467.38	18	5000000	9800000	26000000	22000000	24000000	18000000	25000000	22000000
O00560	Syntenin-1 OS=Homo sapiens GN=SDCBP PE=1 SV=1	49.6644	11	2439	11	1	298	32.424	7.53	6386	SDCBP	ENSG00000137575	39499.5	11	22000000	46000000	76000000	73000000	200000000	130000000	81000000	120000000
Q9H190	Syntenin-2 OS=Homo sapiens GN=SDCBP2 PE=1 SV=2	11.6438	3	126	3	1	292	31.574	9.07	27111	SDCBP2	ENSG00000125775	2117.62	3		1800000	23000000	19000000	19000000	18000000	7300000	9900000
Q9Y490	Talin-1 OS=Homo sapiens GN=TLN1 PE=1 SV=3	3.62062	6	60	6	1	2541	269.599	6.07	7094	TLN1	ENSG00000137076	859.813	6		1800000	7100000	6500000	4300000	9400000	5800000	4300000
Q8N9U0	Tandem C2 domains nuclear protein OS=Homo sapiens GN=TC2N PE=1 SV=2	16.5306	6	56	6	1	490	55.249	9.19	123036	TC2N	ENSG00000165929; ENSG00000276776	572.588	6	1800000	6100000	9200000	9300000	9000000		8300000	4700000
Q9BXI6	TBC1 domain family member 10A OS=Homo sapiens GN=TBC1D10A PE=1 SV=1	10.6299	3	6	3	1	508	57.081	8.44	83874	TBC1D10A	ENSG00000099992	129.604	3			8000000
Q9ULP9	TBC1 domain family member 24 OS=Homo sapiens GN=TBC1D24 PE=1 SV=2	6.61896	3	21	3	1	559	62.879	7.36	57465	TBC1D24	ENSG00000162065	227	3	850000	2000000	12000000	16000000			8200000
Q8TB96	T-cell immunomodulatory protein OS=Homo sapiens GN=ITFG1 PE=1 SV=1	9.31373	5	115	5	1	612	68.064	5.39	81533	ITFG1	ENSG00000129636	1508.23	5	290000	1900000	11000000	9100000		4000000	9900000	30000000
P17987	T-complex protein 1 subunit alpha OS=Homo sapiens GN=TCP1 PE=1 SV=1	9.17266	5	29	5	1	556	60.306	6.11	6950	TCP1	ENSG00000120438	199.209	5	550000	3400000	3000000	19000000		460000	2700000	4600000
P78371	T-complex protein 1 subunit beta OS=Homo sapiens GN=CCT2 PE=1 SV=4	21.6822	7	66	7	1	535	57.452	6.46	10576	CCT2	ENSG00000166226	678.973	7	310000	3500000	12000000	10000000			4300000	1000000
P50991	T-complex protein 1 subunit delta OS=Homo sapiens GN=CCT4 PE=1 SV=4	14.1002	6	88	5	1	539	57.888	7.83	10575	CCT4	ENSG00000115484	652.259	6	270000	2100000	12000000	12000000	2100000	2900000	8100000	7200000
P48643	T-complex protein 1 subunit epsilon OS=Homo sapiens GN=CCT5 PE=1 SV=1	11.6451	4	65	3	1	541	59.633	5.66	22948	CCT5	ENSG00000150753	861.43	4	270000	2100000	5300000	9800000	2100000	1500000	4500000	2500000
Q99832	T-complex protein 1 subunit eta OS=Homo sapiens GN=CCT7 PE=1 SV=2	9.94475	3	25	3	1	543	59.329	7.65	10574	CCT7	ENSG00000135624	403.43	3	570000	2900000	2300000	6700000
P49368	T-complex protein 1 subunit gamma OS=Homo sapiens GN=CCT3 PE=1 SV=4	13.211	6	80	6	1	545	60.495	6.49	7203	CCT3	ENSG00000163468	956.322	6	1100000	2200000	10000000	10000000		3700000	12000000	5100000
P50990	T-complex protein 1 subunit theta OS=Homo sapiens GN=CCT8 PE=1 SV=4	20.6204	8	32	8	1	548	59.583	5.6	10694	CCT8	ENSG00000156261	388.413	8	1100000	1900000	2700000	5400000			5500000	4400000
P40227	T-complex protein 1 subunit zeta OS=Homo sapiens GN=CCT6A PE=1 SV=3	17.1375	5	44	5	1	531	57.988	6.68	908	CCT6A	ENSG00000146731	537.749	5	1800000	570000	5100000	6200000
Q6NUS6	Tectonic-3 OS=Homo sapiens GN=TCTN3 PE=1 SV=2	4.44811	3	17	3	1	607	66.114	8.21	26123	TCTN3	ENSG00000119977	103.67	3			2700000	1300000		730000	8400000	5300000
P24821	Tenascin OS=Homo sapiens GN=TNC PE=1 SV=3	57.701	81	3757	81	1	2201	240.7	4.89	3371	TNC	ENSG00000041982	56044.3	81	27000000	170000000	88000000	110000000	160000000	490000000	700000000	740000000
P05452	Tetranectin OS=Homo sapiens GN=CLEC3B PE=1 SV=3	34.6535	5	83	5	1	202	22.522	5.67	7123	CLEC3B	ENSG00000163815	2257.93	5	11000000	20000000	6900000	4800000	12000000	43000000
O60635	Tetraspanin-1 OS=Homo sapiens GN=TSPAN1 PE=1 SV=2	7.46888	2	84	2	1	241	26.283	5.25	10103	TSPAN1	ENSG00000117472	1016.32	2	1200000	2200000	110000000	82000000		44000000	140000000	130000000
Q8NG11	Tetraspanin-14 OS=Homo sapiens GN=TSPAN14 PE=1 SV=1	6.2963	1	7	1	1	270	30.671	6.84	81619	TSPAN14	ENSG00000108219	66.6596	1					2800000	510000		3000000
O95858	Tetraspanin-15 OS=Homo sapiens GN=TSPAN15 PE=1 SV=1	11.9048	2	7	2	1	294	33.143	5.48	23555	TSPAN15	ENSG00000099282	96.2442	2			8100000
O43657	Tetraspanin-6 OS=Homo sapiens GN=TSPAN6 PE=1 SV=1	10.2041	3	33	3	1	245	27.545	8.1	7105	TSPAN6	ENSG00000000003	183.765	3	1500000	2500000	2000000	17000000	12000000	8200000		8200000
P37173	TGF-beta receptor type-2 OS=Homo sapiens GN=TGFBR2 PE=1 SV=2	2.6455	1	24	1	1	567	64.526	5.9	7048	TGFBR2	ENSG00000163513	49.2694	1	2600000	2000000	3600000	1500000	3200000		3900000	1700000
Q9P2K2	Thioredoxin domain-containing protein 16 OS=Homo sapiens GN=TXNDC16 PE=2 SV=4	12.6061	8	75	8	1	825	93.512	5.21	57544	TXNDC16	ENSG00000087301	1512.12	8	1100000	1100000	7700000	23000000	3900000	7100000	34000000	26000000
Q9BRA2	Thioredoxin domain-containing protein 17 OS=Homo sapiens GN=TXNDC17 PE=1 SV=1	22.7642	2	15	2	1	123	13.932	5.52	84817	TXNDC17	ENSG00000129235	144.015	2	1600000	2100000	6800000	5300000
Q8NBS9	Thioredoxin domain-containing protein 5 OS=Homo sapiens GN=TXNDC5 PE=1 SV=2	9.9537	4	38	4	1	432	47.599	5.97	81567	TXNDC5	ENSG00000239264	145.338	4	1000000	2600000	5800000				26000000	13000000
P10599	Thioredoxin OS=Homo sapiens GN=TXN PE=1 SV=3	48.5714	5	272	5	1	105	11.73	4.92	7295	TXN	ENSG00000136810	3318.56	5	20000000	39000000	19000000	62000000	74000000	82000000	14000000	50000000
Q16881	Thioredoxin reductase 1, cytoplasmic OS=Homo sapiens GN=TXNRD1 PE=1 SV=3	12.3267	5	99	5	1	649	70.862	7.39	7296	TXNRD1	ENSG00000198431	1193.65	5	180000	1300000	7500000	6500000	3200000	5000000	2700000	2600000
P30048	Thioredoxin-dependent peroxide reductase, mitochondrial OS=Homo sapiens GN=PRDX3 PE=1 SV=3	17.1875	3	45	3	1	256	27.675	7.78	10935	PRDX3	ENSG00000165672	1457.35	3	1900000	7800000	28000000	34000000	46000000	47000000		28000000
O43396	Thioredoxin-like protein 1 OS=Homo sapiens GN=TXNL1 PE=1 SV=3	21.7993	4	24	4	1	289	32.231	4.96	9352	TXNL1	ENSG00000091164	66.3871	4	480000	1600000	500000	9100000		2500000		4100000
Q9H3N1	Thioredoxin-related transmembrane protein 1 OS=Homo sapiens GN=TMX1 PE=1 SV=1	4.28571	1	7	1	1	280	31.771	4.98	81542	TMX1	ENSG00000139921	59.9167	1			1300000	1200000				1600000
Q6ZMP0	Thrombospondin type-1 domain-containing protein 4 OS=Homo sapiens GN=THSD4 PE=2 SV=2	1.08055	1	3	1	1	1018	112.377	7.65	79875	THSD4	ENSG00000187720	60.5056	1					1800000	2400000
P07996	Thrombospondin-1 OS=Homo sapiens GN=THBS1 PE=1 SV=2	40.8547	33	1294	31	1	1170	129.3	4.94	7057	THBS1	ENSG00000137801	17621.8	33	13000000	23000000	52000000	50000000	130000000	170000000	490000000	290000000
P35442	Thrombospondin-2 OS=Homo sapiens GN=THBS2 PE=1 SV=2	6.14334	5	57	3	1	1172	129.908	4.83	7058	THBS2	ENSG00000186340	492.546	5	86000	7100000	2200000	5300000	5900000		5200000	15000000
P49746	Thrombospondin-3 OS=Homo sapiens GN=THBS3 PE=1 SV=1	2.82427	2	6	2	1	956	104.135	4.65	7059	THBS3	ENSG00000169231	55.05	2			7000000	2400000
P04216	Thy-1 membrane glycoprotein OS=Homo sapiens GN=THY1 PE=1 SV=2	24.2236	3	14	3	1	161	17.923	8.73	7070	THY1	ENSG00000154096	93.3769	3			7500000	4300000		1200000		1200000
P19971	Thymidine phosphorylase OS=Homo sapiens GN=TYMP PE=1 SV=2	24.0664	7	76	7	1	482	49.924	5.53	1890; 9997	TYMP; SCO2	ENSG00000025708	1240.18	7	860000	2100000	3300000		1300000	16000000	5800000	2000000
P62328	Thymosin beta-4 OS=Homo sapiens GN=TMSB4X PE=1 SV=2	29.5455	1	18	1	1	44	5.05	5.06	7114	TMSB4X	ENSG00000205542	130.053	1					11000000	25000000
P05543	Thyroxine-binding globulin OS=Homo sapiens GN=SERPINA7 PE=1 SV=2	26.2651	8	166	8	1	415	46.295	6.3	6906	SERPINA7	ENSG00000123561	3879.74	8		2400000	9700000	28000000	36000000	33000000	60000000	49000000
P04066	Tissue alpha-L-fucosidase OS=Homo sapiens GN=FUCA1 PE=1 SV=4	12.4464	4	74	4	1	466	53.655	6.84	2517	FUCA1	ENSG00000179163	942.668	4	8900000	20000000	3200000	1600000		890000	8900000	8200000
P48307	Tissue factor pathway inhibitor 2 OS=Homo sapiens GN=TFPI2 PE=1 SV=1	36.5957	7	148	7	1	235	26.916	8.53	7980	TFPI2	ENSG00000105825	2634.32	7			750000		13000000	67000000		390000
P10646	Tissue factor pathway inhibitor OS=Homo sapiens GN=TFPI PE=1 SV=1	2.63158	1	11	1	1	304	34.992	8.25	7035	TFPI	ENSG00000003436	75.6	1			3000000	3000000		3100000	4000000	2000000
P00750	Tissue-type plasminogen activator OS=Homo sapiens GN=PLAT PE=1 SV=1	58.0071	23	1229	23	1	562	62.876	7.8	5327	PLAT	ENSG00000104368	15189.6	23	3200000	13000000	63000000	31000000	170000000	450000000	150000000	140000000
Q8WZ42	Titin OS=Homo sapiens GN=TTN PE=1 SV=4	0.055313	1	3	1	1	34350	3813.65	6.35	7273	TTN	ENSG00000155657	36.8	1	1700000				2400000
Q9H0E2	Toll-interacting protein OS=Homo sapiens GN=TOLLIP PE=1 SV=1	28.4672	5	126	5	1	274	30.262	5.97	54472	TOLLIP	ENSG00000078902	1151.3	5	2000000	3600000	18000000	22000000	18000000	25000000	38000000	27000000
O60603	Toll-like receptor 2 OS=Homo sapiens GN=TLR2 PE=1 SV=1	24.2347	15	199	15	1	784	89.78	6.61	7097	TLR2	ENSG00000137462	2408.21	15	7600000	13000000	20000000	27000000	2000000	22000000	110000000	62000000
O75674	TOM1-like protein 1 OS=Homo sapiens GN=TOM1L1 PE=1 SV=2	13.2353	5	73	5	1	476	52.956	5.24	10040	TOM1L1	ENSG00000141198	373.673	5		1700000	6500000	10000000	2300000	1100000	2000000	1900000
O14656	Torsin-1A OS=Homo sapiens GN=TOR1A PE=1 SV=1	6.92771	2	17	2	1	332	37.784	6.99	1861	TOR1A	ENSG00000136827	111.933	2	5200000	7900000	720000	390000	9300000	320000
O14657	Torsin-1B OS=Homo sapiens GN=TOR1B PE=1 SV=2	13.9881	3	22	3	1	336	37.955	8.54	27348	TOR1B	ENSG00000136816	117.366	3			5600000	3900000		2400000	2900000	6800000
Q9H497	Torsin-3A OS=Homo sapiens GN=TOR3A PE=1 SV=1	9.06801	3	28	3	1	397	46.169	6.01	64222	TOR3A	ENSG00000186283	80.6452	3			510000	1200000		850000	8100000	3900000
P37837	Transaldolase OS=Homo sapiens GN=TALDO1 PE=1 SV=2	10.6825	3	19	3	1	337	37.516	6.81	6888	TALDO1	ENSG00000177156	343.893	3		580000	18000000		13000000	16000000		4300000
P20061	Transcobalamin-1 OS=Homo sapiens GN=TCN1 PE=1 SV=2	36.7206	11	2816	11	1	433	48.176	5.03	6947	TCN1	ENSG00000134827	41144.1	11	97000000	120000000	51000000	49000000	130000000	220000000	620000000	790000000
P20062	Transcobalamin-2 OS=Homo sapiens GN=TCN2 PE=1 SV=3	8.66511	2	13	2	1	427	47.505	7.01	6948	TCN2	ENSG00000185339	76.575	2		1200000				1600000	3600000	1100000
P51532	Transcription activator BRG1 OS=Homo sapiens GN=SMARCA4 PE=1 SV=2	0.607165	1	14	1	1	1647	184.53	7.88	6597	SMARCA4	ENSG00000127616	32.8091	1			34000000	62000000	26000000	56000000	36000000
P02786	Transferrin receptor protein 1 OS=Homo sapiens GN=TFRC PE=1 SV=2	11.9737	7	64	7	1	760	84.818	6.61	7037	TFRC	ENSG00000072274	631.679	7			14000000	12000000	12000000	11000000	7800000	3400000
Q03167	Transforming growth factor beta receptor type 3 OS=Homo sapiens GN=TGFBR3 PE=1 SV=3	9.40071	5	26	5	1	851	93.44	5.71	7049	TGFBR3	ENSG00000069702	279.021	5	1400000	2900000
P01137	Transforming growth factor beta-1 OS=Homo sapiens GN=TGFB1 PE=1 SV=2	3.33333	1	2	1	1	390	44.313	8.53	7040	TGFB1		41.34	1			2200000
P61812	Transforming growth factor beta-2 OS=Homo sapiens GN=TGFB2 PE=1 SV=1	12.8019	3	12	3	1	414	47.717	8.53	7042	TGFB2	ENSG00000092969	70.6414	3	330000					1800000	2600000
P10600	Transforming growth factor beta-3 OS=Homo sapiens GN=TGFB3 PE=1 SV=1	3.64078	1	2	1	1	412	47.298	8.03	7043	TGFB3	ENSG00000119699	38.67	1						4200000
Q15582	Transforming growth factor-beta-induced protein ig-h3 OS=Homo sapiens GN=TGFBI PE=1 SV=1	30.7467	13	327	13	1	683	74.634	7.71	7045	TGFBI	ENSG00000120708	2474.39	13	640000	8000000	8100000	4500000	15000000	67000000	42000000	41000000
P61586	Transforming protein RhoA OS=Homo sapiens GN=RHOA PE=1 SV=1	65.285	9	364	2	1	193	21.754	6.1	387	RHOA	ENSG00000067560	3306.31	9	6400000	9300000	11000000	8200000	19000000	28000000	22000000	29000000
Q01995	Transgelin OS=Homo sapiens GN=TAGLN PE=1 SV=4	3.9801	1	5	1	1	201	22.596	8.84	6876	TAGLN	ENSG00000149591	86.1959	1			6300000	5300000
P37802	Transgelin-2 OS=Homo sapiens GN=TAGLN2 PE=1 SV=3	40.201	6	118	6	1	199	22.377	8.25	8407	TAGLN2	ENSG00000158710	2963.99	6	3100000	7600000	14000000	12000000	12000000	21000000	5000000	8300000
P55072	Transitional endoplasmic reticulum ATPase OS=Homo sapiens GN=VCP PE=1 SV=4	25.8065	15	129	15	1	806	89.266	5.26	7415	VCP	ENSG00000165280	1336.38	15	4800000	8400000	6600000	10000000	7100000	5300000	9200000	4800000
P29401	Transketolase OS=Homo sapiens GN=TKT PE=1 SV=3	36.7576	13	311	13	1	623	67.835	7.66	7086	TKT	ENSG00000163931	4302.31	13	2500000	6300000	7000000	18000000	24000000	15000000	8500000	2800000
P13693	Translationally-controlled tumor protein OS=Homo sapiens GN=TPT1 PE=1 SV=1	42.4419	3	38	3	1	172	19.583	4.93	7178	TPT1	ENSG00000133112	333.514	3	1600000	5100000	7800000	2200000	5300000	3000000		3000000
Q15631	Translin OS=Homo sapiens GN=TSN PE=1 SV=1	14.0351	2	23	2	1	228	26.167	6.44	7247	TSN	ENSG00000211460	223.539	2			4400000	3500000		4100000	2800000	5800000
Q99598	Translin-associated protein X OS=Homo sapiens GN=TSNAX PE=1 SV=1	6.55172	1	6	1	1	290	33.092	6.55	7257	TSNAX	ENSG00000116918	89.9	1			570000
P43307	Translocon-associated protein subunit alpha OS=Homo sapiens GN=SSR1 PE=1 SV=3	5.24476	1	14	1	1	286	32.215	4.49	6745	SSR1	ENSG00000124783	258.97	1			15000000	9800000
Q99805	Transmembrane 9 superfamily member 2 OS=Homo sapiens GN=TM9SF2 PE=1 SV=1	8.59729	4	29	4	1	663	75.725	7.44	9375	TM9SF2	ENSG00000125304	98.4142	4	3100000	2300000	15000000	2800000			2600000	4400000
Q9HD45	Transmembrane 9 superfamily member 3 OS=Homo sapiens GN=TM9SF3 PE=1 SV=2	4.41426	1	2	1	1	589	67.843	7.21	56889	TM9SF3	ENSG00000077147	29.5	1
Q92544	Transmembrane 9 superfamily member 4 OS=Homo sapiens GN=TM9SF4 PE=1 SV=2	2.9595	1	6	1	1	642	74.47	6.54	9777	TM9SF4	ENSG00000101337	43.6167	1			3500000		3500000			1700000
Q7Z404	Transmembrane channel-like protein 4 OS=Homo sapiens GN=TMC4 PE=2 SV=3	9.69101	6	64	6	1	712	79.157	8.94	147798	TMC4	ENSG00000167608; ENSG00000277667; ENSG00000274905; ENSG00000276260; ENSG00000277996; ENSG00000278363; ENSG00000273722; ENSG00000274873	708.595	6	1200000	3300000	18000000	24000000	21000000	8400000	2200000	2400000
Q6UXY8	Transmembrane channel-like protein 5 OS=Homo sapiens GN=TMC5 PE=2 SV=3	11.4314	8	118	8	1	1006	114.724	8.21	79838	TMC5	ENSG00000103534	757.194	8	910000	1200000	8900000	3300000	4700000	4500000	11000000	7900000
P49755	Transmembrane emp24 domain-containing protein 10 OS=Homo sapiens GN=TMED10 PE=1 SV=2	24.2009	4	74	4	1	219	24.96	7.44	10972	TMED10	ENSG00000170348	885.933	4		1500000	2700000	11000000	2800000	1200000	9100000	7800000
Q15363	Transmembrane emp24 domain-containing protein 2 OS=Homo sapiens GN=TMED2 PE=1 SV=1	6.46766	1	4	1	1	201	22.746	5.17	10959	TMED2	ENSG00000086598	111.41	1				5400000
Q9Y3B3	Transmembrane emp24 domain-containing protein 7 OS=Homo sapiens GN=TMED7 PE=1 SV=2	5.80357	1	25	1	1	224	25.156	6.89	51014	TMED7	ENSG00000134970	99.2467	1			23000000	31000000	4700000	7300000		9900000
Q9BVK6	Transmembrane emp24 domain-containing protein 9 OS=Homo sapiens GN=TMED9 PE=1 SV=2	8.93617	2	19	2	1	235	27.26	8.02	54732	TMED9	ENSG00000184840	202.906	2			6800000	6200000			7600000	5400000
Q14956	Transmembrane glycoprotein NMB OS=Homo sapiens GN=GPNMB PE=1 SV=2	4.72028	2	315	2	1	572	63.882	6.64	10457	GPNMB	ENSG00000136235	8738.33	2	4500000	6100000	280000000	70000000	140000000	160000000	300000000	160000000
Q9UL52	Transmembrane protease serine 11E OS=Homo sapiens GN=TMPRSS11E PE=1 SV=2	8.74704	2	4	2	1	423	47.665	8.59	28983	TMPRSS11E	ENSG00000087128	55.5067	2			1200000	1200000
Q9BYE2	Transmembrane protease serine 13 OS=Homo sapiens GN=TMPRSS13 PE=2 SV=4	12.116	6	52	6	1	586	63.113	8.63	84000	TMPRSS13		449.614	6	710000	2800000					24000000	20000000
O15393	Transmembrane protease serine 2 OS=Homo sapiens GN=TMPRSS2 PE=1 SV=3	15.4472	5	32	5	1	492	53.824	7.81	7113	TMPRSS2	ENSG00000184012	288.146	5	390000		5100000	2500000		3100000	58000000	44000000
Q9BVC6	Transmembrane protein 109 OS=Homo sapiens GN=TMEM109 PE=1 SV=1	4.93827	1	5	1	1	243	26.194	10.48	79073	TMEM109	ENSG00000110108	64.0283	1	600000			12000000				4200000
Q24JP5	Transmembrane protein 132A OS=Homo sapiens GN=TMEM132A PE=1 SV=1	22.0919	14	293	14	1	1023	110.041	5.62	54972	TMEM132A	ENSG00000006118	2207.16	14	12000000	21000000	14000000	17000000	3800000	23000000	51000000	49000000
Q5W0B7	Transmembrane protein 236 OS=Homo sapiens GN=TMEM236 PE=2 SV=1	5.69801	1	15	1	1	351	39.637	9.26	653567	TMEM236	ENSG00000148483	39.4943	1			2000000		18000000	19000000		450000
Q86YD3	Transmembrane protein 25 OS=Homo sapiens GN=TMEM25 PE=1 SV=1	10.3825	2	17	2	1	366	39.261	7.5	84866	TMEM25	ENSG00000149582	57.05	2	1600000	1500000	8000000	7900000		11000000	36000000	30000000
Q8WUH6	Transmembrane protein 263 OS=Homo sapiens GN=TMEM263 PE=1 SV=1	30.1724	2	14	2	1	116	11.741	9.32	90488	C12orf23; TMEM263	ENSG00000151135	460.077	2	3500000	7900000
P57088	Transmembrane protein 33 OS=Homo sapiens GN=TMEM33 PE=1 SV=2	4.8583	1	5	1	1	247	27.96	9.7	55161	TMEM33	ENSG00000109133	133.847	1			3200000	22000000
Q9BTV4	Transmembrane protein 43 OS=Homo sapiens GN=TMEM43 PE=1 SV=1	11.75	2	25	2	1	400	44.847	8.13	79188	TMEM43	ENSG00000170876	225.727	2			4200000	2500000	920000
Q96B21	Transmembrane protein 45B OS=Homo sapiens GN=TMEM45B PE=1 SV=1	3.27273	1	6	1	1	275	31.805	6.95	120224	TMEM45B	ENSG00000151715	46.4614	1				17000000
Q9BXS4	Transmembrane protein 59 OS=Homo sapiens GN=TMEM59 PE=1 SV=1	7.43034	2	38	2	1	323	36.2	5.1	9528	TMEM59	ENSG00000116209	134.033	2			880000	2800000		4300000	7900000	3700000
Q9HCN3	Transmembrane protein 8A OS=Homo sapiens GN=TMEM8A PE=1 SV=3	7.7821	5	23	5	1	771	84.706	7.53	58986	TMEM8A	ENSG00000129925	180.76	5			4500000	6400000				3800000
P02766	Transthyretin OS=Homo sapiens GN=TTR PE=1 SV=1	69.3878	11	2130	11	1	147	15.877	5.76	7276	TTR	ENSG00000118271	35017.4	11	35000000	150000000	72000000	51000000	640000000	1200000000	960000000	1100000000
P04155	Trefoil factor 1 OS=Homo sapiens GN=TFF1 PE=1 SV=1	46.4286	3	265	3	1	84	9.143	4.35	7031	TFF1	ENSG00000160182	1672.09	3			31000000	67000000	48000000	45000000	32000000	73000000
Q03403	Trefoil factor 2 OS=Homo sapiens GN=TFF2 PE=1 SV=2	11.6279	1	10	1	1	129	14.274	5.81	7032	TFF2	ENSG00000160181	38.1767	1			2500000	2400000	3900000	4100000
Q07654	Trefoil factor 3 OS=Homo sapiens GN=TFF3 PE=1 SV=1	47.5	4	440	4	1	80	8.635	5.92	7033	TFF3		4415.24	4			14000000	580000000	270000000	460000000	200000000	390000000
P53007	Tricarboxylate transport protein, mitochondrial OS=Homo sapiens GN=SLC25A1 PE=1 SV=2	3.85852	1	3	1	1	311	33.991	9.89	6576	SLC25A1	ENSG00000100075	48.0932	1			12000000	5100000
Q9NZC2	Triggering receptor expressed on myeloid cells 2 OS=Homo sapiens GN=TREM2 PE=1 SV=1	16.087	2	8	2	1	230	25.431	6.3	54209	TREM2	ENSG00000095970	56.05	2						3500000		2800000
Q3LXA3	Triokinase/FMN cyclase OS=Homo sapiens GN=TKFC PE=1 SV=2	17.913	6	27	6	1	575	58.91	7.49	26007	DAK; TKFC	ENSG00000149476	507.189	6		490000	12000000	18000000				1700000
P60174	Triosephosphate isomerase OS=Homo sapiens GN=TPI1 PE=1 SV=3	61.5385	13	625	13	1	286	30.772	5.92	7167	TPI1	ENSG00000111669	10212.6	13	30000000	62000000	43000000	35000000	59000000	88000000	97000000	62000000
Q96LD4	Tripartite motif-containing protein 47 OS=Homo sapiens GN=TRIM47 PE=1 SV=2	2.03762	1	4	1	1	638	69.488	6.44	91107	TRIM47	ENSG00000132481	54.52	1			3700000	2200000		4300000
O14773	Tripeptidyl-peptidase 1 OS=Homo sapiens GN=TPP1 PE=1 SV=2	30.9059	9	185	9	1	563	61.21	6.48	1200	TPP1	ENSG00000166340	2259.8	9	770000	6800000	6100000	9900000	6400000	17000000	23000000	28000000
P09493	Tropomyosin alpha-1 chain OS=Homo sapiens GN=TPM1 PE=1 SV=2	10.9155	4	76	1	1	284	32.689	4.74	7168	TPM1	ENSG00000140416	327.472	4	1300000	4100000	1100000		9700000	2100000
P06753	Tropomyosin alpha-3 chain OS=Homo sapiens GN=TPM3 PE=1 SV=2	10.8772	4	92	1	1	285	32.93	4.72	7170	TPM3	ENSG00000143549	446.93	4	2100000	6300000	750000	1800000	20000000	15000000	1400000	2400000
P67936	Tropomyosin alpha-4 chain OS=Homo sapiens GN=TPM4 PE=1 SV=3	14.9194	5	82	3	1	248	28.504	4.69	7171	TPM4	ENSG00000167460	331.244	5	940000	4800000	1200000		3200000	6700000	1300000	1600000
P07477	Trypsin-1 OS=Homo sapiens GN=PRSS1 PE=1 SV=1	8.09717	1	7	1	1	247	26.541	6.51	5644	PRSS1	ENSG00000204983; ENSG00000274247	55.87	1			15000000	4900000		7900000
P20231	Tryptase beta-2 OS=Homo sapiens GN=TPSB2 PE=1 SV=2	22.9091	6	190	5	1	275	30.495	7.11	7177; 64499	TPSAB1; TPSB2	ENSG00000172236	1274.23	6	40000000	110000000				1200000	3500000	30000000
P23381	Tryptophan--tRNA ligase, cytoplasmic OS=Homo sapiens GN=WARS PE=1 SV=2	12.3142	3	36	3	1	471	53.132	6.23	7453	WARS	ENSG00000140105	57.1482	3	1600000	6100000	8600000	5700000		2100000	6600000
Q8WUA8	Tsukushin OS=Homo sapiens GN=TSKU PE=2 SV=3	39.0935	7	122	7	1	353	37.784	6.87	25987	TSKU	ENSG00000182704	1587.72	7			2300000		1300000	7900000	63000000	30000000
Q71U36	Tubulin alpha-1A chain OS=Homo sapiens GN=TUBA1A PE=1 SV=1	53.8803	16	761	1	1	451	50.104	5.06	7846	TUBA1A	ENSG00000167552	9254.73	16			9600000	36000000		780000	3600000	9500000
P68363	Tubulin alpha-1B chain OS=Homo sapiens GN=TUBA1B PE=1 SV=1	53.8803	16	929	1	1	451	50.12	5.06	10376	TUBA1B	ENSG00000123416	15287.8	16			380000000	120000000
Q9BQE3	Tubulin alpha-1C chain OS=Homo sapiens GN=TUBA1C PE=1 SV=1	54.1203	16	794	2	1	449	49.863	5.1	84790	TUBA1C	ENSG00000167553	13266.4	16			9200000	2500000
P07437	Tubulin beta chain OS=Homo sapiens GN=TUBB PE=1 SV=2	62.6126	19	993	3	1	444	49.639	4.89	203068	TUBB	ENSG00000196230; ENSG00000235067; ENSG00000229684; ENSG00000232421; ENSG00000227739; ENSG00000224156; ENSG00000232575; ENSG00000183311	11532.3	19	5000000	4600000	46000000	19000000	4100000	9900000	12000000	12000000
Q13885	Tubulin beta-2A chain OS=Homo sapiens GN=TUBB2A PE=1 SV=1	46.2921	14	808	1	1	445	49.875	4.89	7280	TUBB2A	ENSG00000137267	8107.81	14			15000000	8200000			13000000	3700000
P04350	Tubulin beta-4A chain OS=Homo sapiens GN=TUBB4A PE=1 SV=2	59.2342	17	789	1	1	444	49.554	4.88	10382	TUBB4A	ENSG00000104833	8041.63	17			40000000	54000000	3200000	11000000	13000000	18000000
P68371	Tubulin beta-4B chain OS=Homo sapiens GN=TUBB4B PE=1 SV=1	68.5393	20	946	1	1	445	49.799	4.89	10383	TUBB4B	ENSG00000188229	10331.3	20			12000000	8000000
Q9BUF5	Tubulin beta-6 chain OS=Homo sapiens GN=TUBB6 PE=1 SV=1	14.574	5	361	1	1	446	49.825	4.88	84617	TUBB6	ENSG00000176014	2575.66	5			40000000	30000000	4500000	11000000	16000000	18000000
Q3ZCM7	Tubulin beta-8 chain OS=Homo sapiens GN=TUBB8 PE=1 SV=2	26.1261	8	370	1	1	444	49.744	4.89	347688	TUBB8	ENSG00000261456	2374.33	8		140000	44000000	5400000	3500000	4300000		1900000
Q9GZM7	Tubulointerstitial nephritis antigen-like OS=Homo sapiens GN=TINAGL1 PE=1 SV=1	13.9186	5	31	5	1	467	52.353	6.99	64129	TINAGL1	ENSG00000142910	212.19	5	960000	640000	5900000				6300000	5500000
P50591	Tumor necrosis factor ligand superfamily member 10 OS=Homo sapiens GN=TNFSF10 PE=1 SV=1	19.2171	4	150	4	1	281	32.488	7.42	8743	TNFSF10	ENSG00000121858	2524.62	4	6600000	22000000	13000000	6400000	6300000	19000000	14000000	26000000
O75888	Tumor necrosis factor ligand superfamily member 13 OS=Homo sapiens GN=TNFSF13 PE=1 SV=1	21.6	3	53	3	1	250	27.416	9.63	8741	TNFSF13	ENSG00000161955	290.888	3	2400000	17000000						3700000
O00300	Tumor necrosis factor receptor superfamily member 11B OS=Homo sapiens GN=TNFRSF11B PE=1 SV=3	3.49127	1	2	1	1	401	45.996	8.29	4982	TNFRSF11B	ENSG00000164761	26.82	1	150000
Q92956	Tumor necrosis factor receptor superfamily member 14 OS=Homo sapiens GN=TNFRSF14 PE=1 SV=3	14.1343	2	17	2	1	283	30.372	7.15	8764	TNFRSF14	ENSG00000157873; ENSG00000273936	69.6714	2			2500000		360000	320000		610000
P19438	Tumor necrosis factor receptor superfamily member 1A OS=Homo sapiens GN=TNFRSF1A PE=1 SV=1	3.2967	1	5	1	1	455	50.462	6.64	7132	TNFRSF1A	ENSG00000067182	107.035	1						670000	8500000	1900000
P55327	Tumor protein D52 OS=Homo sapiens GN=TPD52 PE=1 SV=2	31.25	4	15	4	1	224	24.312	4.83	7163	TPD52	ENSG00000076554	331.33	4	5000000	7000000	1800000	11000000
O43399	Tumor protein D54 OS=Homo sapiens GN=TPD52L2 PE=1 SV=2	9.2233	2	4	2	1	206	22.224	5.36	7165	TPD52L2	ENSG00000101150	121.355	2	1000000
Q99816	Tumor susceptibility gene 101 protein OS=Homo sapiens GN=TSG101 PE=1 SV=2	20	7	140	7	1	390	43.916	6.46	7251	TSG101	ENSG00000074319	1418.64	7	2300000	6900000	23000000	28000000	23000000	25000000	39000000	19000000
P09758	Tumor-associated calcium signal transducer 2 OS=Homo sapiens GN=TACSTD2 PE=1 SV=3	26.0062	5	197	5	1	323	35.687	8.87	4070	TACSTD2	ENSG00000184292	1687.42	5	3700000	9600000	18000000	16000000	27000000	18000000	48000000	57000000
Q6IBS0	Twinfilin-2 OS=Homo sapiens GN=TWF2 PE=1 SV=2	21.2034	4	9	4	1	349	39.523	6.84	11344	TWF2	ENSG00000247596	41.1633	4	280000	2100000	2200000					260000
Q9GZX9	Twisted gastrulation protein homolog 1 OS=Homo sapiens GN=TWSG1 PE=1 SV=1	6.72646	1	15	1	1	223	24.999	5.34	57045	TWSG1	ENSG00000128791	26.23	1							58000000	36000000
Q9Y274	Type 2 lactosamine alpha-2,3-sialyltransferase OS=Homo sapiens GN=ST3GAL6 PE=1 SV=1	16.9184	5	35	5	1	331	38.189	9	10402	ST3GAL6	ENSG00000064225	247.904	5				5800000		4200000	17000000	21000000
P41240	Tyrosine-protein kinase CSK OS=Homo sapiens GN=CSK PE=1 SV=1	3.33333	1	3	1	1	450	50.672	7.06	1445	CSK	ENSG00000103653	30.38	1			350000					340000
P42685	Tyrosine-protein kinase FRK OS=Homo sapiens GN=FRK PE=1 SV=1	16.4356	6	54	5	1	505	58.217	6.67	2444	FRK	ENSG00000111816	824.176	6		1100000	10000000	7700000	6600000	3400000		1700000
P07948	Tyrosine-protein kinase Lyn OS=Homo sapiens GN=LYN PE=1 SV=3	39.8438	16	221	14	1	512	58.537	7.11	4067	LYN	ENSG00000254087	2342.86	16	3000000	6100000	19000000	4000000	19000000	16000000	15000000	9400000
Q6J9G0	Tyrosine-protein kinase STYK1 OS=Homo sapiens GN=STYK1 PE=1 SV=4	12.0853	3	7	3	1	422	47.546	7.4	55359	STYK1	ENSG00000060140	131.33	3			4500000
P07947	Tyrosine-protein kinase Yes OS=Homo sapiens GN=YES1 PE=1 SV=3	14.733	6	101	4	1	543	60.763	6.74	7525	YES1	ENSG00000176105	770.978	6			39000000	14000000			10000000
Q12923	Tyrosine-protein phosphatase non-receptor type 13 OS=Homo sapiens GN=PTPN13 PE=1 SV=2	0.84507	2	4	2	1	2485	276.733	6.42	5783	PTPN13	ENSG00000163629	34.1894	2			3400000
P78324	Tyrosine-protein phosphatase non-receptor type substrate 1 OS=Homo sapiens GN=SIRPA PE=1 SV=2	28.7698	9	470	9	1	504	54.933	6.98	140885	SIRPA	ENSG00000198053	4640.57	9	6000000	37000000	40000000	25000000	17000000	26000000	67000000	46000000
P54577	Tyrosine--tRNA ligase, cytoplasmic OS=Homo sapiens GN=YARS PE=1 SV=4	1.70455	1	2	1	1	528	59.106	7.05	8565	YARS	ENSG00000134684	25.63	1			720000
P45974	Ubiquitin carboxyl-terminal hydrolase 5 OS=Homo sapiens GN=USP5 PE=1 SV=2	1.51515	1	4	1	1	858	95.725	5.03	8078	USP5	ENSG00000111667	27.99	1			9300000	2300000
Q96FW1	Ubiquitin thioesterase OTUB1 OS=Homo sapiens GN=OTUB1 PE=1 SV=2	18.0812	4	26	4	1	271	31.264	4.94	55611	OTUB1	ENSG00000167770	106.74	4		2600000	3800000	3600000		2500000	2300000	2700000
P62979	Ubiquitin-40S ribosomal protein S27a OS=Homo sapiens GN=RPS27A PE=1 SV=2	30.1282	4	537	4	1	156	17.953	9.64	6233	RPS27A	ENSG00000143947	6930.31	4	98000000	140000000	170000000	350000000	500000000	620000000	400000000	630000000
P68036	Ubiquitin-conjugating enzyme E2 L3 OS=Homo sapiens GN=UBE2L3 PE=1 SV=1	24.026	2	24	2	1	154	17.85	8.51	7332	UBE2L3	ENSG00000185651	86.31	2		1300000	3900000	2700000	2600000	3000000		1200000
P61088	Ubiquitin-conjugating enzyme E2 N OS=Homo sapiens GN=UBE2N PE=1 SV=1	34.2105	4	51	4	1	152	17.127	6.57	7334	UBE2N	ENSG00000177889	131.737	4		7000000	11000000	7800000	3600000	2700000	6000000	5900000
Q13404	Ubiquitin-conjugating enzyme E2 variant 1 OS=Homo sapiens GN=UBE2V1 PE=1 SV=2	6.80272	1	8	1	1	147	16.484	7.93	7335	UBE2V1	ENSG00000244687	40.7367	1		1100000		2400000
P61960	Ubiquitin-fold modifier 1 OS=Homo sapiens GN=UFM1 PE=1 SV=1	17.6471	1	3	1	1	85	9.112	9.31	51569	UFM1	ENSG00000120686	29.4515	1		8400000
P22314	Ubiquitin-like modifier-activating enzyme 1 OS=Homo sapiens GN=UBA1 PE=1 SV=3	19.1871	12	111	12	1	1058	117.774	5.76	7317	UBA1	ENSG00000130985	1343.1	12	1100000	1500000	16000000	17000000	14000000	6400000	5800000	4700000
Q8NFL0	UDP-GlcNAc:betaGal beta-1,3-N-acetylglucosaminyltransferase 7 OS=Homo sapiens GN=B3GNT7 PE=2 SV=1	2.99252	1	42	1	1	401	45.958	9.03	93010	B3GNT7	ENSG00000156966	227.064	1	500000	1100000	2300000	3200000			1200000	3000000
Q14376	UDP-glucose 4-epimerase OS=Homo sapiens GN=GALE PE=1 SV=2	10.0575	3	11	3	1	348	38.257	6.73	2582	GALE	ENSG00000117308	63.4068	3	690000	1600000	3500000	4400000
O60701	UDP-glucose 6-dehydrogenase OS=Homo sapiens GN=UGDH PE=1 SV=1	23.8866	8	51	8	1	494	54.989	7.12	7358	UGDH	ENSG00000109814	384.394	8			6900000	4700000				3400000
Q9NYU2	UDP-glucose:glycoprotein glucosyltransferase 1 OS=Homo sapiens GN=UGGT1 PE=1 SV=3	3.66559	4	14	4	1	1555	177.078	5.63	56886	UGGT1	ENSG00000136731	89.4678	4		1000000	3100000	2600000		2200000
O75310	UDP-glucuronosyltransferase 2B11 OS=Homo sapiens GN=UGT2B11 PE=2 SV=1	2.26843	1	3	1	1	529	60.998	8.92	10720	UGT2B11	ENSG00000213759	59.72	1				2800000
Q16222	UDP-N-acetylhexosamine pyrophosphorylase OS=Homo sapiens GN=UAP1 PE=1 SV=3	1.91571	1	4	1	1	522	58.732	6.33	6675	UAP1	ENSG00000117143	40.66	1			5700000	7100000
P30085	UMP-CMP kinase OS=Homo sapiens GN=CMPK1 PE=1 SV=3	38.7755	6	108	6	1	196	22.208	5.57	51727	CMPK1		728.876	6	2500000	6900000	3600000	14000000	5800000		6300000	1600000
Q96A22	Uncharacterized protein C11orf52 OS=Homo sapiens GN=C11orf52 PE=1 SV=2	23.5772	2	30	2	1	123	13.912	9.41	91894	C11orf52	ENSG00000149300	141.912	2	35000	680000	730000	1500000	410000	980000	730000	410000
Q8ND61	Uncharacterized protein C3orf20 OS=Homo sapiens GN=C3orf20 PE=2 SV=2	1.21681	1	8	1	1	904	101.202	9.13	84077	C3orf20	ENSG00000131379	51.3775	1					13000000	10000000
Q5T0Z8	Uncharacterized protein C6orf132 OS=Homo sapiens GN=C6orf132 PE=1 SV=4	1.93603	1	2	1	1	1188	123.958	9.45	647024	C6orf132	ENSG00000188112	45.43	1			1100000
O60303	Uncharacterized protein KIAA0556 OS=Homo sapiens GN=KIAA0556 PE=1 SV=4	0.432633	1	2	1	1	1618	180.806	5.87	23247	KIAA0556	ENSG00000047578	45.852	1					100000
O43795	Unconventional myosin-Ib OS=Homo sapiens GN=MYO1B PE=1 SV=3	20.1585	16	75	15	1	1136	131.902	9.38	4430	MYO1B	ENSG00000128641	518.832	16			6900000	8600000		1600000	2100000	5200000
O00159	Unconventional myosin-Ic OS=Homo sapiens GN=MYO1C PE=1 SV=4	36.4064	30	564	29	1	1063	121.606	9.41	4641	MYO1C	ENSG00000197879	8659.04	30	1800000	3000000	28000000	16000000	32000000	12000000	49000000	31000000
O94832	Unconventional myosin-Id OS=Homo sapiens GN=MYO1D PE=1 SV=2	22.2664	16	205	16	1	1006	116.129	9.39	4642	MYO1D	ENSG00000176658	1316.84	16	190000	1000000	6900000	6300000	7000000	2600000	4400000	5300000
O00160	Unconventional myosin-If OS=Homo sapiens GN=MYO1F PE=1 SV=3	2.00364	2	5	1	1	1098	124.766	9.11	4542	MYO1F	ENSG00000142347	51.49	2								1500000
Q9UM54	Unconventional myosin-VI OS=Homo sapiens GN=MYO6 PE=1 SV=4	12.5193	12	75	12	1	1294	149.596	8.53	4646	MYO6		580.592	12	430000	1700000	4700000	3600000	750000	1600000	1100000	2200000
Q9H741	UPF0454 protein C12orf49 OS=Homo sapiens GN=C12orf49 PE=1 SV=1	6.34146	1	28	1	1	205	23.579	8.1	79794	C12orf49	ENSG00000111412	413.729	1			7400000	2900000	6000000	7500000		7900000
Q6UXG2	UPF0577 protein KIAA1324 OS=Homo sapiens GN=KIAA1324 PE=2 SV=2	10.6614	7	50	7	1	1013	111.309	6.55	57535	KIAA1324	ENSG00000116299	367.394	7			12000000	13000000			8500000
Q9HCM3	UPF0606 protein KIAA1549 OS=Homo sapiens GN=KIAA1549 PE=1 SV=4	2.61538	4	27	4	1	1950	210.625	6.11	57670	KIAA1549	ENSG00000122778	434.312	4			8800000	8200000			1100000	1500000
Q7Z4R8	UPF0669 protein C6orf120 OS=Homo sapiens GN=C6orf120 PE=1 SV=1	10.9948	1	3	1	1	191	20.759	4.84	387263	C6orf120	ENSG00000185127	39.35	1								1500000
Q6UX73	UPF0764 protein C16orf89 OS=Homo sapiens GN=C16orf89 PE=1 SV=2	27.1144	10	175	10	1	402	45.362	6.19	146556	C16orf89	ENSG00000153446	3293.74	10		1900000	7700000	9500000		5400000	84000000	110000000
Q03405	Urokinase plasminogen activator surface receptor OS=Homo sapiens GN=PLAUR PE=1 SV=1	38.5075	8	206	8	1	335	36.953	6.65	5329	PLAUR	ENSG00000011422	2001.92	8	350000	2700000	11000000	11000000	7700000	28000000	37000000	25000000
P00749	Urokinase-type plasminogen activator OS=Homo sapiens GN=PLAU PE=1 SV=2	4.40835	2	8	2	1	431	48.476	8.41	5328	PLAU		29.73	2		360000	1400000		890000
P11684	Uteroglobin OS=Homo sapiens GN=SCGB1A1 PE=1 SV=1	54.9451	4	129	4	1	91	9.987	5.06	7356	SCGB1A1	ENSG00000149021	1865.09	4			16000000	60000000	2100000	2500000	120000000	40000000
Q16851	UTP--glucose-1-phosphate uridylyltransferase OS=Homo sapiens GN=UGP2 PE=1 SV=5	22.0472	7	115	7	1	508	56.905	8.15	7360	UGP2	ENSG00000169764	1924.5	7	12000000	47000000	3900000	1000000	10000000
P54727	UV excision repair protein RAD23 homolog B OS=Homo sapiens GN=RAD23B PE=1 SV=1	2.68949	1	9	1	1	409	43.145	4.84	5887	RAD23B	ENSG00000119318	69.3844	1	1200000	2300000
O75436	Vacuolar protein sorting-associated protein 26A OS=Homo sapiens GN=VPS26A PE=1 SV=2	3.97554	1	2	1	1	327	38.146	6.57	9559	VPS26A	ENSG00000122958	56.3646	1			8000000
Q9UK41	Vacuolar protein sorting-associated protein 28 homolog OS=Homo sapiens GN=VPS28 PE=1 SV=1	37.5566	9	126	9	1	221	25.409	5.54	51160	VPS28	ENSG00000160948	1965.55	9	400000	1400000	15000000	7900000	9500000	6100000	6000000	10000000
Q9UBQ0	Vacuolar protein sorting-associated protein 29 OS=Homo sapiens GN=VPS29 PE=1 SV=1	20.3297	2	23	2	1	182	20.493	6.79	51699	VPS29	ENSG00000111237	106.28	2			1600000	830000		1000000		1100000
Q96QK1	Vacuolar protein sorting-associated protein 35 OS=Homo sapiens GN=VPS35 PE=1 SV=2	16.206	10	92	10	1	796	91.649	5.49	55737	VPS35	ENSG00000069329	817.167	10		210000	16000000	10000000	360000	560000	10000000	11000000
Q9H9H4	Vacuolar protein sorting-associated protein 37B OS=Homo sapiens GN=VPS37B PE=1 SV=1	60.3509	9	158	9	1	285	31.287	7.34	79720	VPS37B	ENSG00000139722	2088.44	9	2600000	5800000	16000000	15000000	13000000	9200000	5200000	19000000
A5D8V6	Vacuolar protein sorting-associated protein 37C OS=Homo sapiens GN=VPS37C PE=1 SV=2	10.9859	2	36	2	1	355	38.635	5.21	55048	VPS37C	ENSG00000167987	553.904	2			6100000	4700000
Q9NRW7	Vacuolar protein sorting-associated protein 45 OS=Homo sapiens GN=VPS45 PE=1 SV=1	1.40351	1	3	1	1	570	65.036	8.24	11311	VPS45	ENSG00000136631	27.46	1			2200000
Q9UN37	Vacuolar protein sorting-associated protein 4A OS=Homo sapiens GN=VPS4A PE=1 SV=1	14.8741	4	50	3	1	437	48.867	7.8	27183	VPS4A	ENSG00000132612	376.501	4		610000	1500000		2100000
O75351	Vacuolar protein sorting-associated protein 4B OS=Homo sapiens GN=VPS4B PE=1 SV=2	21.8468	6	106	5	1	444	49.271	7.23	9525	VPS4B	ENSG00000119541	734.75	6	450000	1500000	11000000	4000000	11000000	1300000		4500000
Q9UID3	Vacuolar protein sorting-associated protein 51 homolog OS=Homo sapiens GN=VPS51 PE=1 SV=2	2.8133	2	6	2	1	782	85.988	6.47	738	VPS51	ENSG00000149823	41.92	2				3800000
Q9NP79	Vacuolar protein sorting-associated protein VTA1 homolog OS=Homo sapiens GN=VTA1 PE=1 SV=1	9.77199	2	35	2	1	307	33.858	6.29	51534	VTA1	ENSG00000009844	855.758	2	1400000	3200000	6700000	2000000	9700000	1800000		1900000
Q9BRG1	Vacuolar protein-sorting-associated protein 25 OS=Homo sapiens GN=VPS25 PE=1 SV=1	21.5909	4	41	4	1	176	20.735	6.34	84313	VPS25	ENSG00000131475	155.221	4		780000	2700000	6300000	2000000		7700000	3600000
Q86VN1	Vacuolar protein-sorting-associated protein 36 OS=Homo sapiens GN=VPS36 PE=1 SV=1	14.5078	4	8	4	1	386	43.789	7.2	51028	VPS36	ENSG00000136100	99.73	4			4400000	2600000
P15692	Vascular endothelial growth factor A OS=Homo sapiens GN=VEGFA PE=1 SV=2	8.18966	1	32	1	1	232	27.024	8.91	7422	VEGFA	ENSG00000112715	69.12	1		2500000	10000000	10000000	2000000	1800000		3500000
P17948	Vascular endothelial growth factor receptor 1 OS=Homo sapiens GN=FLT1 PE=1 SV=2	0.822123	1	58	1	1	1338	150.673	8.38	2321	FLT1	ENSG00000102755	295.298	1			15000000	33000000	22000000	24000000	23000000	27000000
P50552	Vasodilator-stimulated phosphoprotein OS=Homo sapiens GN=VASP PE=1 SV=3	6.57895	2	72	2	1	380	39.805	8.94	7408	VASP	ENSG00000125753	479.496	2		1600000	3000000	6900000	7200000	9300000	5100000	5400000
P13611	Versican core protein OS=Homo sapiens GN=VCAN PE=1 SV=3	3.35689	7	158	7	1	3396	372.59	4.51	1462	VCAN	ENSG00000038427	1917.61	7			12000000	6900000	30000000	19000000	59000000	52000000
O14975	Very long-chain acyl-CoA synthetase OS=Homo sapiens GN=SLC27A2 PE=1 SV=2	2.25806	1	3	1	1	620	70.267	8.51	11001	SLC27A2	ENSG00000140284	45.2	1			1500000
Q9P035	Very-long-chain (3R)-3-hydroxyacyl-CoA dehydratase 3 OS=Homo sapiens GN=HACD3 PE=1 SV=2	14.9171	3	29	3	1	362	43.132	8.94	51495	PTPLAD1; HACD3	ENSG00000074696	43.4167	3			20000000	9200000
Q9NZ01	Very-long-chain enoyl-CoA reductase OS=Homo sapiens GN=TECR PE=1 SV=1	6.81818	2	4	2	1	308	36.011	9.45	9524	TECR	ENSG00000099797	75.81	2				10000000				1100000
P46459	Vesicle-fusing ATPase OS=Homo sapiens GN=NSF PE=1 SV=3	8.19892	5	38	5	1	744	82.542	6.95	4905	NSF	ENSG00000073969; ENSG00000276262; ENSG00000278174	288.831	5		840000	7800000	12000000		3300000	7700000	6300000
O75396	Vesicle-trafficking protein SEC22b OS=Homo sapiens GN=SEC22B PE=1 SV=4	15.814	2	3	2	1	215	24.578	6.92	9554	SEC22B		24.17	2			2700000	2300000
Q12907	Vesicular integral-membrane protein VIP36 OS=Homo sapiens GN=LMAN2 PE=1 SV=1	34.8315	10	127	10	1	356	40.203	6.95	10960	LMAN2	ENSG00000169223	682.885	10	360000		17000000	27000000	3900000	5400000	59000000	26000000
P08670	Vimentin OS=Homo sapiens GN=VIM PE=1 SV=4	47.2103	17	289	17	1	466	53.619	5.12	7431	VIM	ENSG00000026025	4579.35	17	8300000	21000000	4400000	2800000	12000000	140000000	6800000	4700000
P18206	Vinculin OS=Homo sapiens GN=VCL PE=1 SV=4	15.3439	11	75	11	1	1134	123.722	5.66	7414	VCL	ENSG00000035403	945.179	11	750000	2100000	13000000	6100000	16000000	27000000	13000000	10000000
P02774	Vitamin D-binding protein OS=Homo sapiens GN=GC PE=1 SV=1	73.6287	28	3973	28	1	474	52.929	5.54	2638	GC		68272.8	28	68000000	150000000	71000000	87000000	290000000	830000000	650000000	650000000
Q9BQB6	Vitamin K epoxide reductase complex subunit 1 OS=Homo sapiens GN=VKORC1 PE=1 SV=1	7.97546	1	5	1	1	163	18.223	9.36	79001	VKORC1	ENSG00000167397	125.95	1			11000000	5600000
P07225	Vitamin K-dependent protein S OS=Homo sapiens GN=PROS1 PE=1 SV=1	12.574	7	65	7	1	676	75.074	5.67	5627	PROS1	ENSG00000184500	320.908	7	140000	800000	9100000	4700000	9200000	9300000	2800000	2200000
P04004	Vitronectin OS=Homo sapiens GN=VTN PE=1 SV=1	26.3598	9	491	9	1	478	54.271	5.8	7448	VTN	ENSG00000109072	8571.83	9	33000000	59000000	76000000	73000000	150000000	350000000	350000000	430000000
P21796	Voltage-dependent anion-selective channel protein 1 OS=Homo sapiens GN=VDAC1 PE=1 SV=2	61.1307	11	101	10	1	283	30.754	8.54	7416	VDAC1	ENSG00000213585	1142.09	11			15000000	9200000	2400000		26000000	14000000
P45880	Voltage-dependent anion-selective channel protein 2 OS=Homo sapiens GN=VDAC2 PE=1 SV=2	26.1905	5	31	5	1	294	31.547	7.56	7417	VDAC2	ENSG00000165637	182.808	5			13000000	13000000			39000000	3600000
Q9Y277	Voltage-dependent anion-selective channel protein 3 OS=Homo sapiens GN=VDAC3 PE=1 SV=1	15.9011	3	9	2	1	283	30.639	8.66	7419	VDAC3	ENSG00000078668	220.038	3			14000000	6900000
P54289	Voltage-dependent calcium channel subunit alpha-2/delta-1 OS=Homo sapiens GN=CACNA2D1 PE=1 SV=3	42.1578	36	1047	35	1	1103	124.49	5.27	781	CACNA2D1	ENSG00000153956	16980.7	36	5100000	8000000	45000000	51000000	21000000	34000000	100000000	87000000
Q9NY47	Voltage-dependent calcium channel subunit alpha-2/delta-2 OS=Homo sapiens GN=CACNA2D2 PE=1 SV=2	10.4348	8	50	7	1	1150	129.735	5.8	9254	CACNA2D2	ENSG00000007402	967.048	8			6500000	4100000		1500000
Q6PCB0	von Willebrand factor A domain-containing protein 1 OS=Homo sapiens GN=VWA1 PE=1 SV=1	42.6966	10	293	10	1	445	46.775	7.68	64856	VWA1	ENSG00000179403	2737.7	10	11000000	20000000			560000	11000000	93000000	63000000
Q5GFL6	von Willebrand factor A domain-containing protein 2 OS=Homo sapiens GN=VWA2 PE=1 SV=1	3.70861	2	6	2	1	755	81.96	8.02	340706	VWA2	ENSG00000165816	71.68	2						3000000
P04275	von Willebrand factor OS=Homo sapiens GN=VWF PE=1 SV=4	7.21649	15	89	15	1	2813	309.058	5.48	7450	VWF	ENSG00000110799	783.1	15							21000000	15000000
Q9Y279	V-set and immunoglobulin domain-containing protein 4 OS=Homo sapiens GN=VSIG4 PE=1 SV=1	14.2857	3	10	3	1	399	43.959	6.35	11326	VSIG4	ENSG00000155659	49.0967	3						4000000
Q7Z7D3	V-set domain-containing T-cell activation inhibitor 1 OS=Homo sapiens GN=VTCN1 PE=1 SV=1	11.3475	3	108	3	1	282	30.859	5.31	79679	VTCN1	ENSG00000134258	1120.16	3	1600000	12000000	7600000	14000000	3900000	22000000	95000000	91000000
Q93050	V-type proton ATPase 116 kDa subunit a isoform 1 OS=Homo sapiens GN=ATP6V0A1 PE=1 SV=3	2.62843	2	11	2	1	837	96.35	6.43	535	ATP6V0A1	ENSG00000033627	100.44	2			4000000	3800000		21000000
Q13488	V-type proton ATPase 116 kDa subunit a isoform 3 OS=Homo sapiens GN=TCIRG1 PE=1 SV=3	0.963855	1	3	1	1	830	92.908	7.12	10312	TCIRG1	ENSG00000110719	52.1833	1					2500000		2200000
Q9HBG4	V-type proton ATPase 116 kDa subunit a isoform 4 OS=Homo sapiens GN=ATP6V0A4 PE=1 SV=2	1.54762	1	5	1	1	840	96.323	6.1	50617	ATP6V0A4	ENSG00000105929	31.7908	1			1000000		720000			4000000
P38606	V-type proton ATPase catalytic subunit A OS=Homo sapiens GN=ATP6V1A PE=1 SV=2	19.2869	8	53	8	1	617	68.26	5.52	523	ATP6V1A	ENSG00000114573	295.877	8	450000	1500000	3800000	5700000		9100000	12000000	9900000
P21281	V-type proton ATPase subunit B, brain isoform OS=Homo sapiens GN=ATP6V1B2 PE=1 SV=3	9.78474	3	40	3	1	511	56.465	5.81	526	ATP6V1B2	ENSG00000147416	245.577	3	960000	3000000	6800000	9900000		15000000		1900000
P21283	V-type proton ATPase subunit C 1 OS=Homo sapiens GN=ATP6V1C1 PE=1 SV=4	4.18848	1	2	1	1	382	43.914	7.46	528	ATP6V1C1	ENSG00000155097	26.1	1			15000000				6300000
P36543	V-type proton ATPase subunit E 1 OS=Homo sapiens GN=ATP6V1E1 PE=1 SV=1	6.19469	2	19	2	1	226	26.129	8	529	ATP6V1E1	ENSG00000131100	460.049	2			8300000	3200000			2900000	2700000
Q9UI12	V-type proton ATPase subunit H OS=Homo sapiens GN=ATP6V1H PE=1 SV=1	1.86335	1	3	1	1	483	55.847	6.48	51606	ATP6V1H	ENSG00000047249	39.6158	1			6900000	5300000
Q15904	V-type proton ATPase subunit S1 OS=Homo sapiens GN=ATP6AP1 PE=1 SV=2	21.9149	6	202	6	1	470	51.993	6.14	537	ATP6AP1	ENSG00000071553	3921.98	6	8000000	20000000	15000000	7300000		15000000	120000000	87000000
Q14508	WAP four-disulfide core domain protein 2 OS=Homo sapiens GN=WFDC2 PE=1 SV=2	67.7419	6	1142	6	1	124	12.984	4.84	10406	WFDC2	ENSG00000101443	18604.5	6	48000000	140000000	190000000	93000000	250000000	480000000	530000000	1400000000
O75083	WD repeat-containing protein 1 OS=Homo sapiens GN=WDR1 PE=1 SV=4	36.3036	11	317	11	1	606	66.152	6.65	9948	WDR1	ENSG00000071127	3195.7	11	7700000	17000000	18000000	22000000	32000000	47000000	20000000	24000000
Q9Y6W5	Wiskott-Aldrich syndrome protein family member 2 OS=Homo sapiens GN=WASF2 PE=1 SV=3	3.81526	1	4	1	1	498	54.25	5.53	10163	WASF2	ENSG00000158195	64.24	1			4200000		1300000
P12955	Xaa-Pro dipeptidase OS=Homo sapiens GN=PEPD PE=1 SV=3	22.7181	6	64	6	1	493	54.513	6	5184	PEPD	ENSG00000124299	1242.54	6			14000000	5500000	560000	5200000		7000000
P47989	Xanthine dehydrogenase/oxidase OS=Homo sapiens GN=XDH PE=1 SV=4	67.2918	65	5565	65	1	1333	146.33	7.66	7498	XDH	ENSG00000158125	76359.8	65	1300000000	2600000000	6500000	8400000	1200000000
Q86Y38	Xylosyltransferase 1 OS=Homo sapiens GN=XYLT1 PE=1 SV=1	4.06674	3	11	3	1	959	107.501	9.22	64131	XYLT1	ENSG00000103489	222.292	3	840000	2000000
Q9H1B5	Xylosyltransferase 2 OS=Homo sapiens GN=XYLT2 PE=1 SV=2	1.38728	1	13	1	1	865	96.706	8.22	64132	XYLT2	ENSG00000015532	205.861	1							11000000	23000000
Q9C0K1	Zinc transporter ZIP8 OS=Homo sapiens GN=SLC39A8 PE=2 SV=1	4.78261	1	46	1	1	460	49.598	6.09	64116	SLC39A8	ENSG00000138821	262.72	1	590000	13000000	2900000	2600000	6700000
P25311	Zinc-alpha-2-glycoprotein OS=Homo sapiens GN=AZGP1 PE=1 SV=2	74.1611	44	42340	44	1	298	34.237	6.05	563	AZGP1	ENSG00000160862	746399	44	2700000000	2600000000	26000000000	17000000000	130000000000	120000000000	78000000000	75000000000
Q96DA0	Zymogen granule protein 16 homolog B OS=Homo sapiens GN=ZG16B PE=1 SV=3	45.1923	6	239	6	1	208	22.725	7.39	124220	ZG16B	ENSG00000162078	4692.47	6	37000000	100000000	20000000	73000000	51000000	61000000	63000000	52000000
