# Supplementary material for: Nipple aspirate fluid—A liquid biopsy for diagnosing breast health
Source: Proteomics Clin Appl. 2017 Jun 26;11(9-10):1700015. doi: 10.1002/prca.201700015 (PMC5638085; doi:10.1002/prca.201700015)
Supplement: Supplementary file 5 — Supplementary Table S3 [file PRCA-11-na-s005.xlsx]

## Sheet: Sheet1
Accession	Description	Gene ID	# PSMs	# Unique Peptides	Score Mascot	Chromosome	Biological Process	Cellular Component	Molecular Function	t-test (HV:PB,PD,PI)
Q15738	Sterol-4-alpha-carboxylate 3-dehydrogenase, decarboxylating OS=Homo sapiens GN=NSDHL PE=1 SV=2	NSDHL	15	2	165.937	X	metabolic process;regulation of biological process;response to stimulus	endoplasmic reticulum;membrane	catalytic activity	7.7117e-15
P16871	Interleukin-7 receptor subunit alpha OS=Homo sapiens GN=IL7R PE=1 SV=2	IL7R	23	3	259.74	5	cell differentiation;cell growth;cell organization and biogenesis;cell proliferation;regulation of biological process;response to stimulus	extracellular;membrane	protein binding;receptor activity;signal transducer activity	2.27457e-11
Q01814	Plasma membrane calcium-transporting ATPase 2 OS=Homo sapiens GN=ATP2B2 PE=1 SV=2	ATP2B2	16	4	93.84	3	cell differentiation;cell organization and biogenesis;cellular homeostasis;coagulation;metabolic process;regulation of biological process;response to stimulus;transport	cytoplasm;cytosol;endoplasmic reticulum;membrane	catalytic activity;metal ion binding;nucleotide binding;protein binding;transporter activity	6.86106e-11
P67809	Nuclease-sensitive element-binding protein 1 OS=Homo sapiens GN=YBX1 PE=1 SV=3	YBX1	9	2	34.1433	1	metabolic process;regulation of biological process	cytoplasm;extracellular;membrane;nucleus;spliceosomal complex	DNA binding;protein binding;RNA binding	1.24014e-09
Q53EL6	Programmed cell death protein 4 OS=Homo sapiens GN=PDCD4 PE=1 SV=2	PDCD4	8	2	62.27	10	cell death;regulation of biological process	cytoplasm;cytosol;nucleus	protein binding;RNA binding	2.12828e-09
P06858	Lipoprotein lipase OS=Homo sapiens GN=LPL PE=1 SV=1	LPL	215	7	2697.73	8	cell organization and biogenesis;metabolic process;regulation of biological process;response to stimulus	cell surface;extracellular;membrane	catalytic activity;protein binding	4.97083e-09
Q6UWW8	Carboxylesterase 3 OS=Homo sapiens GN=CES3 PE=1 SV=1	CES3	7	1	40.2401	16	metabolic process	endoplasmic reticulum;organelle lumen	catalytic activity	5.61219e-09
Q15293	Reticulocalbin-1 OS=Homo sapiens GN=RCN1 PE=1 SV=1	RCN1	14	3	369.189	11		endoplasmic reticulum;organelle lumen	metal ion binding;protein binding	1.473e-08
P05413	Fatty acid-binding protein, heart OS=Homo sapiens GN=FABP3 PE=1 SV=4	FABP3	559	9	9354.47	1	metabolic process;regulation of biological process;response to stimulus;transport	cytoplasm;cytosol	protein binding;transporter activity	2.89422e-08
Q92876	Kallikrein-6 OS=Homo sapiens GN=KLK6 PE=1 SV=1	KLK6	558	8	5116.29	19	cell death;metabolic process;regulation of biological process;response to stimulus	cytoplasm;cytoskeleton;endoplasmic reticulum;extracellular;membrane;mitochondrion;nucleus	catalytic activity;protein binding	4.50167e-08
P98082	Disabled homolog 2 OS=Homo sapiens GN=DAB2 PE=1 SV=3	DAB2	6	1	50.03	5	cell death;cell differentiation;cell organization and biogenesis;cell proliferation;development;regulation of biological process;response to stimulus;transport	cytoplasm;membrane	protein binding;receptor activity	4.9389e-08
Q9P2E9	Ribosome-binding protein 1 OS=Homo sapiens GN=RRBP1 PE=1 SV=4	RRBP1	10	3	103.128	20	cell differentiation;metabolic process;regulation of biological process;transport	endoplasmic reticulum;membrane;ribosome	receptor activity;RNA binding	5.26461e-08
Q9UNQ0	ATP-binding cassette sub-family G member 2 OS=Homo sapiens GN=ABCG2 PE=1 SV=3	ABCG2	97	9	1662.92	4	cellular homeostasis;metabolic process;response to stimulus;transport	membrane;mitochondrion;nucleus	catalytic activity;nucleotide binding;protein binding;transporter activity	5.80135e-08
P54727	UV excision repair protein RAD23 homolog B OS=Homo sapiens GN=RAD23B PE=1 SV=1	RAD23B	9	1	69.3844	9	cell organization and biogenesis;metabolic process;regulation of biological process;response to stimulus	cytoplasm;nucleus;proteasome	DNA binding;protein binding	8.39861e-08
P02655	Apolipoprotein C-II OS=Homo sapiens GN=APOC2 PE=1 SV=1	APOC2	5	1	38.82	19	cell organization and biogenesis;metabolic process;regulation of biological process;response to stimulus;transport	endosome;extracellular	enzyme regulator activity;protein binding	8.72056e-08
Q53RT3	Retroviral-like aspartic protease 1 OS=Homo sapiens GN=ASPRV1 PE=1 SV=1	ASPRV1	4	1	61.68	2	metabolic process	membrane	catalytic activity	1.5033e-07
Q9BRR6	ADP-dependent glucokinase OS=Homo sapiens GN=ADPGK PE=1 SV=1	ADPGK	3	1	58.6733	15	metabolic process	endoplasmic reticulum;extracellular;membrane	catalytic activity;metal ion binding	1.78013e-07
Q15382	GTP-binding protein Rheb OS=Homo sapiens GN=RHEB PE=1 SV=1	RHEB	5	1	107.26	7	cell communication;metabolic process;regulation of biological process;response to stimulus;transport	cytoplasm;cytosol;endoplasmic reticulum;Golgi;membrane;spliceosomal complex	catalytic activity;metal ion binding;nucleotide binding;protein binding	4.0627e-07
P23280	Carbonic anhydrase 6 OS=Homo sapiens GN=CA6 PE=1 SV=3	CA6	472	9	6731	1	metabolic process;response to stimulus;transport	cytoplasm;cytosol;extracellular	catalytic activity;metal ion binding	4.16506e-07
O60547	GDP-mannose 4,6 dehydratase OS=Homo sapiens GN=GMDS PE=1 SV=1	GMDS	11	4	133.905	6	metabolic process;regulation of biological process;response to stimulus	cytoplasm;cytosol	catalytic activity;nucleotide binding;protein binding	4.48564e-07
Q14512	Fibroblast growth factor-binding protein 1 OS=Homo sapiens GN=FGFBP1 PE=1 SV=1	FGFBP1	32	3	449.195	4	cell communication;regulation of biological process;response to stimulus	cell surface;extracellular;membrane	protein binding	6.3613e-07
P19835	Bile salt-activated lipase OS=Homo sapiens GN=CEL PE=1 SV=3	CEL	2746	32	42054.5	9	cell organization and biogenesis;metabolic process;regulation of biological process;transport	cell surface;cytoplasm;extracellular	catalytic activity;protein binding;receptor activity	6.386e-07
Q03167	Transforming growth factor beta receptor type 3 OS=Homo sapiens GN=TGFBR3 PE=1 SV=3	TGFBR3	26	5	279.021	1	cell differentiation;cell growth;cell organization and biogenesis;cell proliferation;cellular component movement;metabolic process;regulation of biological process;response to stimulus	cell surface;cytoplasm;extracellular;membrane	catalytic activity;protein binding;receptor activity;signal transducer activity	1.14624e-06
Q9NP72	Ras-related protein Rab-18 OS=Homo sapiens GN=RAB18 PE=1 SV=1	RAB18	154	9	2536.13	10	cell organization and biogenesis;development;metabolic process;regulation of biological process;response to stimulus;transport	cytosol;membrane	catalytic activity;nucleotide binding;protein binding	1.16581e-06
O60664	Perilipin-3 OS=Homo sapiens GN=PLIN3 PE=1 SV=3	PLIN3	328	17	4682.87	19	transport	cytoplasm;cytosol;endosome;Golgi;membrane	protein binding	1.25144e-06
P40617	ADP-ribosylation factor-like protein 4A OS=Homo sapiens GN=ARL4A PE=1 SV=2	ARL4A	6	1	91.03	7	cell differentiation;regulation of biological process;response to stimulus;transport	cytoplasm;membrane;nucleus	catalytic activity;nucleotide binding;protein binding;signal transducer activity	1.33535e-06
Q8WU39	Marginal zone B- and B1-cell-specific protein OS=Homo sapiens GN=MZB1 PE=1 SV=1	MZB1	4	2	57.52	5	cell death;cell organization and biogenesis;regulation of biological process	cytoplasm;endoplasmic reticulum;extracellular;organelle lumen	protein binding	2.19671e-06
Q96LJ7	Dehydrogenase/reductase SDR family member 1 OS=Homo sapiens GN=DHRS1 PE=1 SV=1	DHRS1	73	6	972.555	14	metabolic process	endoplasmic reticulum;membrane;mitochondrion	catalytic activity;protein binding	2.50316e-06
P04114	Apolipoprotein B-100 OS=Homo sapiens GN=APOB PE=1 SV=2	APOB	915	63	10060.5	2	cell organization and biogenesis;cellular component movement;coagulation;metabolic process;regulation of biological process;response to stimulus;transport	cytoplasm;cytoskeleton;cytosol;endoplasmic reticulum;endosome;extracellular;Golgi;membrane;organelle lumen	protein binding;transporter activity	3.83931e-06
P18065	Insulin-like growth factor-binding protein 2 OS=Homo sapiens GN=IGFBP2 PE=1 SV=2	IGFBP2	161	7	2253.42	2	metabolic process;regulation of biological process;response to stimulus	extracellular;membrane	protein binding	4.30814e-06
Q9BY76	Angiopoietin-related protein 4 OS=Homo sapiens GN=ANGPTL4 PE=1 SV=2	ANGPTL4	31	6	220.657	19	cell differentiation;cell organization and biogenesis;development;metabolic process;regulation of biological process;response to stimulus	extracellular	enzyme regulator activity;protein binding	5.5555e-06
P62424	60S ribosomal protein L7a OS=Homo sapiens GN=RPL7A PE=1 SV=2	RPL7A	13	1	256.657	9; CHR_HG2030_PATCH	cell organization and biogenesis;metabolic process;transport	cytoplasm;cytosol;membrane;nucleus;ribosome	protein binding;RNA binding;structural molecule activity	5.76562e-06
Q9NR31	GTP-binding protein SAR1a OS=Homo sapiens GN=SAR1A PE=1 SV=1	SAR1A	48	3	331.489	10	regulation of biological process;response to stimulus;transport	endoplasmic reticulum;Golgi	catalytic activity;nucleotide binding;protein binding;signal transducer activity	5.86761e-06
P42330	Aldo-keto reductase family 1 member C3 OS=Homo sapiens GN=AKR1C3 PE=1 SV=4	AKR1C3	37	3	445.106	10	cell communication;cell differentiation;metabolic process;regulation of biological process;response to stimulus;transport	cytoplasm;cytosol;nucleus	catalytic activity	6.68339e-06
P47989	Xanthine dehydrogenase/oxidase OS=Homo sapiens GN=XDH PE=1 SV=4	XDH	5565	65	76359.8	2	metabolic process;regulation of biological process;transport	cytoplasm;cytosol;endoplasmic reticulum;extracellular	catalytic activity;metal ion binding;nucleotide binding;protein binding	7.43448e-06
Q8WUH6	Transmembrane protein 263 OS=Homo sapiens GN=TMEM263 PE=1 SV=1	C12orf23; TMEM263	14	2	460.077	12		membrane		7.95623e-06
Q8WVQ1	Soluble calcium-activated nucleotidase 1 OS=Homo sapiens GN=CANT1 PE=1 SV=1	CANT1	201	12	2604.92	17	metabolic process;regulation of biological process;response to stimulus	endoplasmic reticulum;Golgi;membrane	catalytic activity;metal ion binding;signal transducer activity	8.38262e-06
Q16555	Dihydropyrimidinase-related protein 2 OS=Homo sapiens GN=DPYSL2 PE=1 SV=1	DPYSL2	51	9	642.143	8	cell differentiation;cell organization and biogenesis;cellular component movement;development;metabolic process;regulation of biological process;response to stimulus;transport	cytoplasm;cytoskeleton;cytosol;membrane;mitochondrion	catalytic activity;protein binding	9.89049e-06
O00161	Synaptosomal-associated protein 23 OS=Homo sapiens GN=SNAP23 PE=1 SV=1	SNAP23	76	6	762.917	15	cell organization and biogenesis;metabolic process;transport	cytoplasm;extracellular;membrane;vacuole	catalytic activity;metal ion binding;protein binding	1.43077e-05
Q6UXI9	Nephronectin OS=Homo sapiens GN=NPNT PE=2 SV=3	NPNT	114	8	1114.02	4	cell differentiation;cell organization and biogenesis;development;regulation of biological process;response to stimulus	extracellular;membrane	metal ion binding;protein binding	1.45502e-05
Q96AD5	Patatin-like phospholipase domain-containing protein 2 OS=Homo sapiens GN=PNPLA2 PE=1 SV=1	PNPLA2	4	1	112.768	11	cell organization and biogenesis;metabolic process;regulation of biological process	cytosol;membrane	catalytic activity	1.50534e-05
P22676	Calretinin OS=Homo sapiens GN=CALB2 PE=2 SV=2	CALB2	16	2	178.116	16	cellular homeostasis	cytoplasm;cytosol;nucleus	metal ion binding	2.01046e-05
Q86Y38	Xylosyltransferase 1 OS=Homo sapiens GN=XYLT1 PE=1 SV=1	XYLT1	11	3	222.292	16	metabolic process;response to stimulus	endoplasmic reticulum;extracellular;Golgi;membrane	catalytic activity	2.01046e-05
P04211	Ig lambda chain V region 4A OS=Homo sapiens PE=4 SV=1	IGLV7-43	15	1	192.119	22	defense response;metabolic process;regulation of biological process;response to stimulus;transport	extracellular;membrane	catalytic activity;protein binding	2.60426e-05
Q9UHD0	Interleukin-19 OS=Homo sapiens GN=IL19 PE=1 SV=2	IL19	39	3	154.79	1	cell death;defense response;metabolic process;regulation of biological process;response to stimulus	extracellular	protein binding	2.72854e-05
Q9HAS3	Solute carrier family 28 member 3 OS=Homo sapiens GN=SLC28A3 PE=1 SV=1	SLC28A3	8	1	224.455	9	transport	endoplasmic reticulum;membrane	transporter activity	2.89525e-05
P01763	Ig heavy chain V-III region WEA OS=Homo sapiens PE=1 SV=1		817	2	10090.1		metabolic process;regulation of biological process;response to stimulus;transport	extracellular;membrane	catalytic activity;protein binding	2.96741e-05
P47914	60S ribosomal protein L29 OS=Homo sapiens GN=RPL29 PE=1 SV=2	RPL29	20	1	170.352	3	cell organization and biogenesis;metabolic process;transport	cytosol;membrane;ribosome	RNA binding;structural molecule activity	3.47994e-05
Q9BRK5	45 kDa calcium-binding protein OS=Homo sapiens GN=SDF4 PE=1 SV=1	SDF4	139	11	922.351	1	cell differentiation;response to stimulus;transport	cytoplasm;endosome;Golgi;membrane;organelle lumen	metal ion binding;protein binding	3.5811e-05
P24534	Elongation factor 1-beta OS=Homo sapiens GN=EEF1B2 PE=1 SV=3	EEF1B2	10	1	374.44	2	metabolic process	cytoplasm;cytosol;endoplasmic reticulum;nucleus	protein binding;RNA binding	3.97606e-05
P61764	Syntaxin-binding protein 1 OS=Homo sapiens GN=STXBP1 PE=1 SV=1	STXBP1	14	3	61.75	9	cell communication;cell organization and biogenesis;metabolic process;regulation of biological process;transport	cytoplasm;cytosol;membrane;mitochondrion	protein binding;RNA binding	4.3023e-05
P04066	Tissue alpha-L-fucosidase OS=Homo sapiens GN=FUCA1 PE=1 SV=4	FUCA1	74	4	942.668	1	metabolic process	cytoplasm;organelle lumen;vacuole	catalytic activity	4.45865e-05
P30040	Endoplasmic reticulum resident protein 29 OS=Homo sapiens GN=ERP29 PE=1 SV=4	ERP29	18	4	171.345	12	metabolic process;regulation of biological process;transport	cell surface;endoplasmic reticulum;membrane;organelle lumen	catalytic activity;protein binding	4.56126e-05
O60488	Long-chain-fatty-acid--CoA ligase 4 OS=Homo sapiens GN=ACSL4 PE=1 SV=2	ACSL4	35	2	578.116	X	cell differentiation;metabolic process;regulation of biological process;response to stimulus;transport	cytoplasm;endoplasmic reticulum;membrane;mitochondrion	catalytic activity;nucleotide binding	4.64339e-05
P62937	Peptidyl-prolyl cis-trans isomerase A OS=Homo sapiens GN=PPIA PE=1 SV=2	PPIA	870	11	11640	7	cell organization and biogenesis;cellular component movement;coagulation;metabolic process;regulation of biological process;transport	cytoplasm;cytosol;extracellular;membrane;nucleus	catalytic activity;protein binding;RNA binding	5.33692e-05
P15090	Fatty acid-binding protein, adipocyte OS=Homo sapiens GN=FABP4 PE=1 SV=3	FABP4	14	2	176.525	8	cell differentiation;metabolic process;regulation of biological process;response to stimulus;transport	cytoplasm;cytosol;nucleus	transporter activity	5.66975e-05
P51993	Alpha-(1,3)-fucosyltransferase 6 OS=Homo sapiens GN=FUT6 PE=1 SV=1	FUT6	124	5	1370.82	19	metabolic process	Golgi;membrane	catalytic activity	6.85351e-05
O95573	Long-chain-fatty-acid--CoA ligase 3 OS=Homo sapiens GN=ACSL3 PE=1 SV=3	ACSL3	364	17	4850.95	2	cell organization and biogenesis;metabolic process;regulation of biological process;response to stimulus;transport	endoplasmic reticulum;Golgi;membrane;mitochondrion	catalytic activity;nucleotide binding;protein binding	6.92276e-05
Q9NV23	S-acyl fatty acid synthase thioesterase, medium chain OS=Homo sapiens GN=OLAH PE=1 SV=1	OLAH	11	2	254.911	10	metabolic process		catalytic activity	7.83743e-05
Q08431	Lactadherin OS=Homo sapiens GN=MFGE8 PE=1 SV=2	MFGE8	3120	24	44479	15	cell organization and biogenesis;metabolic process;regulation of biological process;response to stimulus	extracellular;membrane	protein binding	8.577e-05
P27797	Calreticulin OS=Homo sapiens GN=CALR PE=1 SV=1	CALR	143	6	1982.79	19	cell differentiation;cell organization and biogenesis;cellular homeostasis;metabolic process;regulation of biological process;response to stimulus;transport	cell surface;cytoplasm;cytosol;endoplasmic reticulum;extracellular;Golgi;membrane;nucleus;organelle lumen	DNA binding;metal ion binding;protein binding;RNA binding	9.10474e-05
P49189	4-trimethylaminobutyraldehyde dehydrogenase OS=Homo sapiens GN=ALDH9A1 PE=1 SV=3	ALDH9A1	86	6	739.5	1	metabolic process	cytoplasm;cytosol;mitochondrion	catalytic activity;nucleotide binding;protein binding	0.000101546
P47710	Alpha-S1-casein OS=Homo sapiens GN=CSN1S1 PE=1 SV=1	CSN1S1	2918	12	51419.6	4	transport	extracellular	transporter activity	0.000101887
Q9NRJ3	C-C motif chemokine 28 OS=Homo sapiens GN=CCL28 PE=1 SV=1	CCL28	30	1	318.33	5	cellular component movement;cellular homeostasis;regulation of biological process;response to stimulus	cytosol;extracellular	protein binding	0.000102501
P01011	Alpha-1-antichymotrypsin OS=Homo sapiens GN=SERPINA3 PE=1 SV=2	SERPINA3	3668	29	76393	14	defense response;regulation of biological process;response to stimulus;transport	extracellular;nucleus;organelle lumen	DNA binding;enzyme regulator activity;protein binding	0.000122806
Q13228	Selenium-binding protein 1 OS=Homo sapiens GN=SELENBP1 PE=1 SV=2	SELENBP1	516	20	7479.75	1	transport	cytoplasm;cytosol;membrane;nucleus	protein binding	0.000141657
P51149	Ras-related protein Rab-7a OS=Homo sapiens GN=RAB7A PE=1 SV=1	RAB7A	184	10	2246.3	3	cell organization and biogenesis;cellular homeostasis;metabolic process;regulation of biological process;response to stimulus;transport	cytoplasm;cytosol;endosome;Golgi;membrane;vacuole	catalytic activity;nucleotide binding;protein binding	0.000142714
P62857	40S ribosomal protein S28 OS=Homo sapiens GN=RPS28 PE=1 SV=1	RPS28	2	1	32.66	19	cell organization and biogenesis;metabolic process;transport	cytoplasm;cytosol;ribosome	protein binding;RNA binding;structural molecule activity	0.000146543
Q93091	Ribonuclease K6 OS=Homo sapiens GN=RNASE6 PE=2 SV=2	RNASE6	7	2	28.6394	14	defense response;metabolic process;response to stimulus	extracellular	catalytic activity	0.000146543
P01701	Ig lambda chain V-I region NEW OS=Homo sapiens PE=1 SV=1		30	2	349.631		metabolic process;regulation of biological process;response to stimulus;transport	extracellular;membrane	catalytic activity;protein binding	0.000151063
Q6BCY4	NADH-cytochrome b5 reductase 2 OS=Homo sapiens GN=CYB5R2 PE=1 SV=1	CYB5R2	9	1	67.8611	11	metabolic process;transport	membrane;mitochondrion;nucleus	catalytic activity;protein binding	0.000151642
P05387	60S acidic ribosomal protein P2 OS=Homo sapiens GN=RPLP2 PE=1 SV=1	RPLP2	41	4	547.333	11	cell organization and biogenesis;metabolic process;transport	cytosol;membrane;ribosome	protein binding;RNA binding;structural molecule activity	0.000153363
Q9H4G4	Golgi-associated plant pathogenesis-related protein 1 OS=Homo sapiens GN=GLIPR2 PE=1 SV=3	GLIPR2	110	4	2691.42	9	regulation of biological process	extracellular;Golgi;membrane	protein binding	0.000173676
Q6WN34	Chordin-like protein 2 OS=Homo sapiens GN=CHRDL2 PE=1 SV=1	CHRDL2	246	11	1315.01	11	cell differentiation;development;regulation of biological process	cytoplasm;extracellular	protein binding	0.000194024
Q8IWU5	Extracellular sulfatase Sulf-2 OS=Homo sapiens GN=SULF2 PE=1 SV=1	SULF2	33	3	362.905	20	cell organization and biogenesis;metabolic process;regulation of biological process;response to stimulus	cell surface;endoplasmic reticulum;Golgi;membrane	catalytic activity;metal ion binding	0.000194693
P31944	Caspase-14 OS=Homo sapiens GN=CASP14 PE=1 SV=2	CASP14	178	10	2405.5	19	cell death;cell differentiation;metabolic process	cytoplasm;nucleus	catalytic activity;protein binding	0.00020234
P13866	Sodium/glucose cotransporter 1 OS=Homo sapiens GN=SLC5A1 PE=1 SV=1	SLC5A1	67	5	838.235	22	metabolic process;transport	membrane	protein binding;transporter activity	0.000205192
P04075	Fructose-bisphosphate aldolase A OS=Homo sapiens GN=ALDOA PE=1 SV=2	ALDOA	755	15	10120.1	16	cell organization and biogenesis;cellular homeostasis;coagulation;metabolic process;regulation of biological process;transport	cytoplasm;cytoskeleton;cytosol;extracellular;membrane;nucleus;organelle lumen	catalytic activity;protein binding;RNA binding	0.000210244
O14656	Torsin-1A OS=Homo sapiens GN=TOR1A PE=1 SV=1	TOR1A	17	2	111.933	9	cell organization and biogenesis;cellular component movement;metabolic process;regulation of biological process;response to stimulus;transport	cytoplasm;cytoskeleton;cytosol;endoplasmic reticulum;membrane;nucleus;organelle lumen	catalytic activity;nucleotide binding;protein binding	0.000213113
P20231	Tryptase beta-2 OS=Homo sapiens GN=TPSB2 PE=1 SV=2	TPSAB1; TPSB2	190	5	1274.23	16	cell organization and biogenesis;defense response;metabolic process;response to stimulus	extracellular	catalytic activity;protein binding	0.000213307
P13497	Bone morphogenetic protein 1 OS=Homo sapiens GN=BMP1 PE=1 SV=2	BMP1	5	3	118.23	8	cell differentiation;cell organization and biogenesis;development;metabolic process;regulation of biological process;response to stimulus	extracellular;Golgi	catalytic activity;metal ion binding;protein binding	0.000236008
P56937	3-keto-steroid reductase OS=Homo sapiens GN=HSD17B7 PE=1 SV=1	HSD17B7	6	1	40.9	1	metabolic process	endoplasmic reticulum;membrane	catalytic activity	0.000243374
P48449	Lanosterol synthase OS=Homo sapiens GN=LSS PE=1 SV=1	LSS	91	10	1422.22	21	metabolic process;regulation of biological process	endoplasmic reticulum;membrane	catalytic activity	0.000246167
P34896	Serine hydroxymethyltransferase, cytosolic OS=Homo sapiens GN=SHMT1 PE=1 SV=1	SHMT1	25	5	360.247	17	cell organization and biogenesis;metabolic process	cytoplasm;cytosol;mitochondrion;nucleus	catalytic activity;protein binding	0.000249731
Q9HBR0	Putative sodium-coupled neutral amino acid transporter 10 OS=Homo sapiens GN=SLC38A10 PE=1 SV=2	SLC38A10	11	3	90.35	17	transport	membrane	transporter activity	0.00027487
O60613	15 kDa selenoprotein OS=Homo sapiens GN=SEP15 PE=1 SV=3	SEP15	21	2	311.743	1	metabolic process	endoplasmic reticulum;organelle lumen		0.000305822
P29762	Cellular retinoic acid-binding protein 1 OS=Homo sapiens GN=CRABP1 PE=1 SV=2	CRABP1	13	3	197.18	15	development;metabolic process;regulation of biological process;response to stimulus;transport	cytoplasm;cytosol	protein binding;transporter activity	0.000316928
P55072	Transitional endoplasmic reticulum ATPase OS=Homo sapiens GN=VCP PE=1 SV=4	VCP	129	15	1336.38	9	cell organization and biogenesis;metabolic process;regulation of biological process;response to stimulus;transport	cytoplasm;cytosol;endoplasmic reticulum;membrane;nucleus;proteasome	catalytic activity;enzyme regulator activity;nucleotide binding;protein binding;RNA binding	0.000350694
Q9Y2S2	Lambda-crystallin homolog OS=Homo sapiens GN=CRYL1 PE=1 SV=3	CRYL1	8	1	129.898	13	metabolic process	cytoplasm;cytosol;Golgi;membrane;nucleus	catalytic activity;nucleotide binding;protein binding	0.000359896
P60174	Triosephosphate isomerase OS=Homo sapiens GN=TPI1 PE=1 SV=3	TPI1	625	13	10212.6	12	development;metabolic process	cytosol;nucleus	catalytic activity;protein binding	0.000380828
P50148	Guanine nucleotide-binding protein G(q) subunit alpha OS=Homo sapiens GN=GNAQ PE=1 SV=4	GNAQ	168	6	1916.39	9	coagulation;metabolic process;regulation of biological process;response to stimulus	cytoplasm;membrane;nucleus	catalytic activity;enzyme regulator activity;metal ion binding;nucleotide binding;protein binding;signal transducer activity	0.000386876
P60033	CD81 antigen OS=Homo sapiens GN=CD81 PE=1 SV=1	CD81	286	3	3029.61	11	cell proliferation;metabolic process;regulation of biological process;response to stimulus;transport	membrane	protein binding	0.000389802
Q96HE7	ERO1-like protein alpha OS=Homo sapiens GN=ERO1A PE=1 SV=2	ERO1L; ERO1A	7	1	52.2133	14	cell death;cell differentiation;cell organization and biogenesis;cellular homeostasis;metabolic process;regulation of biological process;response to stimulus;transport	endoplasmic reticulum;membrane;organelle lumen	catalytic activity;protein binding	0.000391531
P50395	Rab GDP dissociation inhibitor beta OS=Homo sapiens GN=GDI2 PE=1 SV=2	GDI2	588	15	7653.16	10	metabolic process;regulation of biological process;response to stimulus;transport	cytoplasm;cytosol;Golgi;membrane	catalytic activity;enzyme regulator activity;protein binding;RNA binding	0.000406419
O00478	Butyrophilin subfamily 3 member A3 OS=Homo sapiens GN=BTN3A3 PE=1 SV=1	BTN3A3	148	2	1006.55	6	response to stimulus	cytoplasm;Golgi;membrane	protein binding	0.000423398
O60543	Cell death activator CIDE-A OS=Homo sapiens GN=CIDEA PE=1 SV=1	CIDEA	64	4	792.846	18	cell death;metabolic process;regulation of biological process;response to stimulus	cytoplasm;mitochondrion;nucleus	protein binding	0.000442719
P11234	Ras-related protein Ral-B OS=Homo sapiens GN=RALB PE=1 SV=1	RALB	114	4	962.919	2	cell communication;cell death;cell division;metabolic process;regulation of biological process;response to stimulus;transport	membrane;vacuole	catalytic activity;nucleotide binding;protein binding	0.000447628
Q13275	Semaphorin-3F OS=Homo sapiens GN=SEMA3F PE=2 SV=2	SEMA3F	12	4	197.529	3	cell growth;cellular component movement;regulation of biological process;response to stimulus	extracellular;membrane	protein binding	0.000450947
Q00169	Phosphatidylinositol transfer protein alpha isoform OS=Homo sapiens GN=PITPNA PE=1 SV=2	PITPNA	19	1	305.015	17	cellular component movement;metabolic process;transport	cytoplasm	transporter activity	0.000453748
P06733	Alpha-enolase OS=Homo sapiens GN=ENO1 PE=1 SV=2	ENO1	1020	18	17536.6	1	metabolic process;regulation of biological process;response to stimulus	cytoplasm;cytosol;membrane;nucleus	catalytic activity;DNA binding;metal ion binding;protein binding;RNA binding	0.00047583
P04908	Histone H2A type 1-B/E OS=Homo sapiens GN=HIST1H2AB PE=1 SV=2	HIST1H2AB; HIST1H2AE	195	5	2990.34	6	regulation of biological process	chromosome;nucleus	DNA binding;protein binding	0.000486681
P04434	Ig kappa chain V-III region VH (Fragment) OS=Homo sapiens PE=4 SV=1	IGKV3-7	204	2	1361.12	2	metabolic process;regulation of biological process;response to stimulus;transport	extracellular;membrane	catalytic activity;protein binding	0.000498163
Q9NQE9	Histidine triad nucleotide-binding protein 3 OS=Homo sapiens GN=HINT3 PE=1 SV=1	HINT3	20	3	102.495	6	metabolic process	cytoplasm;nucleus	catalytic activity;nucleotide binding	0.000507553
Q99541	Perilipin-2 OS=Homo sapiens GN=PLIN2 PE=1 SV=2	PLIN2	1605	19	20949.2	9	metabolic process;response to stimulus;transport	cytoplasm;cytosol;endoplasmic reticulum;extracellular;membrane;nucleus		0.000578471
P02656	Apolipoprotein C-III OS=Homo sapiens GN=APOC3 PE=1 SV=1	APOC3	18	2	174.402	11	cell organization and biogenesis;cellular homeostasis;defense response;metabolic process;regulation of biological process;response to stimulus;transport	endosome;extracellular	enzyme regulator activity;protein binding	0.000607372
Q13410	Butyrophilin subfamily 1 member A1 OS=Homo sapiens GN=BTN1A1 PE=1 SV=3	BTN1A1	1545	17	23051.8	6		extracellular;membrane	protein binding;receptor activity	0.000627058
Q08211	ATP-dependent RNA helicase A OS=Homo sapiens GN=DHX9 PE=1 SV=4	DHX9	18	3	138.516	1	cell differentiation;defense response;metabolic process;regulation of biological process;response to stimulus	cytoplasm;cytosol;membrane;nucleus	catalytic activity;DNA binding;nucleotide binding;protein binding;RNA binding	0.000632704
P16671	Platelet glycoprotein 4 OS=Homo sapiens GN=CD36 PE=1 SV=2	CD36	752	11	15576.4	7	cell organization and biogenesis;cellular homeostasis;coagulation;defense response;metabolic process;regulation of biological process;response to stimulus;transport	cell surface;cytosol;Golgi;membrane	protein binding;receptor activity;signal transducer activity	0.000652677
Q9NYQ8	Protocadherin Fat 2 OS=Homo sapiens GN=FAT2 PE=1 SV=2	FAT2	549	57	4655.32	5	cellular component movement	membrane;nucleus	metal ion binding;protein binding	0.000658506
P30044	Peroxiredoxin-5, mitochondrial OS=Homo sapiens GN=PRDX5 PE=1 SV=4	PRDX5	145	7	1871.71	11	cell death;defense response;metabolic process;regulation of biological process;response to stimulus	cytoplasm;cytosol;mitochondrion;nucleus;organelle lumen	antioxidant activity;catalytic activity;DNA binding;enzyme regulator activity;protein binding	0.000662258
Q99536	Synaptic vesicle membrane protein VAT-1 homolog OS=Homo sapiens GN=VAT1 PE=1 SV=2	VAT1	87	9	795.06	17	metabolic process;regulation of biological process	cytoplasm;membrane;mitochondrion	catalytic activity;metal ion binding	0.000698463
Q8WTS1	1-acylglycerol-3-phosphate O-acyltransferase ABHD5 OS=Homo sapiens GN=ABHD5 PE=1 SV=1	ABHD5	45	3	721.25	3	cell differentiation;metabolic process;regulation of biological process	cytoplasm;cytosol;nucleus	catalytic activity	0.000707512
P05814	Beta-casein OS=Homo sapiens GN=CSN2 PE=1 SV=4	CSN2	1983	5	25483.6	4	regulation of biological process;transport	extracellular	enzyme regulator activity;metal ion binding;protein binding;transporter activity	0.000707588
P00709	Alpha-lactalbumin OS=Homo sapiens GN=LALBA PE=1 SV=1	LALBA	6710	13	141620	12	cell communication;cell death;defense response;metabolic process;regulation of biological process;response to stimulus	extracellular;membrane;organelle lumen	catalytic activity;metal ion binding	0.000751408
Q14195	Dihydropyrimidinase-related protein 3 OS=Homo sapiens GN=DPYSL3 PE=1 SV=1	DPYSL3	42	6	517.289	5	cell organization and biogenesis;cellular component movement;metabolic process;regulation of biological process;response to stimulus	cytoplasm;cytosol	catalytic activity;protein binding	0.000760949
Q9ULZ3	Apoptosis-associated speck-like protein containing a CARD OS=Homo sapiens GN=PYCARD PE=1 SV=2	PYCARD	11	3	182.885	16	cell death;cell organization and biogenesis;defense response;metabolic process;regulation of biological process;response to stimulus;transport	cytoplasm;cytosol;endoplasmic reticulum;mitochondrion;nucleus	catalytic activity;enzyme regulator activity;protein binding	0.00079069
P01833	Polymeric immunoglobulin receptor OS=Homo sapiens GN=PIGR PE=1 SV=4	PIGR	38604	61	677884	1	cell organization and biogenesis;regulation of biological process;response to stimulus;transport	extracellular;membrane	protein binding;receptor activity;signal transducer activity	0.000796418
Q13183	Solute carrier family 13 member 2 OS=Homo sapiens GN=SLC13A2 PE=2 SV=1	SLC13A2	58	4	260.653	17	transport	membrane	transporter activity	0.000817174
P62750	60S ribosomal protein L23a OS=Homo sapiens GN=RPL23A PE=1 SV=1	RPL23A	6	1	85.1247	17	cell organization and biogenesis;cell proliferation;metabolic process;transport	cytoplasm;cytosol;nucleus;ribosome	nucleotide binding;protein binding;RNA binding;structural molecule activity	0.000834535
P22079	Lactoperoxidase OS=Homo sapiens GN=LPO PE=1 SV=2	LPO	103	9	856.429	17	defense response;metabolic process;response to stimulus	cytoplasm;extracellular;membrane	antioxidant activity;catalytic activity;metal ion binding	0.000855272
O75891	Cytosolic 10-formyltetrahydrofolate dehydrogenase OS=Homo sapiens GN=ALDH1L1 PE=1 SV=2	ALDH1L1	22	5	161.783	3	metabolic process	cytoplasm;cytosol;mitochondrion	catalytic activity	0.000860894
O00764	Pyridoxal kinase OS=Homo sapiens GN=PDXK PE=1 SV=1	PDXK	18	5	102.036	21	cell proliferation;metabolic process	cytoplasm;cytosol;nucleus	catalytic activity;metal ion binding;nucleotide binding;protein binding	0.000952006
P58546	Myotrophin OS=Homo sapiens GN=MTPN PE=1 SV=2	LUZP6; MTPN	11	3	58.49	7	cell differentiation;cell growth;metabolic process;regulation of biological process;response to stimulus	cytoplasm;cytosol;nucleus	DNA binding;protein binding	0.000988774
P04430	Ig kappa chain V-I region BAN OS=Homo sapiens PE=1 SV=1		311	1	5659.28		metabolic process;regulation of biological process;response to stimulus;transport	extracellular;membrane	catalytic activity;protein binding	0.000995592
Q99538	Legumain OS=Homo sapiens GN=LGMN PE=1 SV=1	LGMN	263	11	2064.05	14	defense response;metabolic process;regulation of biological process;response to stimulus	endosome;organelle lumen;vacuole	catalytic activity	0.00100444
Q9H8H3	Methyltransferase-like protein 7A OS=Homo sapiens GN=METTL7A PE=1 SV=1	METTL7A	74	4	2064.84	12	metabolic process	cytoplasm;endoplasmic reticulum;membrane	catalytic activity	0.00107855
O95436	Sodium-dependent phosphate transport protein 2B OS=Homo sapiens GN=SLC34A2 PE=1 SV=3	SLC34A2	42	4	715.538	4	cellular homeostasis;metabolic process;response to stimulus;transport	cytoplasm;membrane	metal ion binding;transporter activity	0.00112654
Q96S86	Hyaluronan and proteoglycan link protein 3 OS=Homo sapiens GN=HAPLN3 PE=2 SV=1	HAPLN3	46	6	322.463	15		extracellular	protein binding;structural molecule activity	0.00114971
P02788	Lactotransferrin OS=Homo sapiens GN=LTF PE=1 SV=6	LTF	76302	106	1.37915e+06	3	cellular homeostasis;defense response;metabolic process;regulation of biological process;response to stimulus;transport	cell surface;cytoplasm;extracellular;nucleus;organelle lumen	catalytic activity;DNA binding;enzyme regulator activity;metal ion binding;protein binding	0.00116997
P43490	Nicotinamide phosphoribosyltransferase OS=Homo sapiens GN=NAMPT PE=1 SV=1	NAMPT	62	8	540.356	7	cell communication;metabolic process;regulation of biological process;response to stimulus	cytoplasm;cytosol;extracellular;nucleus	catalytic activity;protein binding	0.001207
P53801	Pituitary tumor-transforming gene 1 protein-interacting protein OS=Homo sapiens GN=PTTG1IP PE=1 SV=1	PTTG1IP	33	1	493.639	21	regulation of biological process;transport	cytoplasm;membrane;nucleus	protein binding	0.00124329
P27169	Serum paraoxonase/arylesterase 1 OS=Homo sapiens GN=PON1 PE=1 SV=3	PON1	14	2	62.453	7	metabolic process;regulation of biological process;response to stimulus	extracellular	catalytic activity;metal ion binding;protein binding	0.00125754
P01769	Ig heavy chain V-III region GA OS=Homo sapiens PE=1 SV=1		938	14	9938.03		metabolic process;regulation of biological process;response to stimulus;transport	extracellular;membrane	catalytic activity;protein binding	0.00128915
Q96KP4	Cytosolic non-specific dipeptidase OS=Homo sapiens GN=CNDP2 PE=1 SV=2	CNDP2	161	16	1573.82	18	metabolic process	cytoplasm;cytosol	catalytic activity;metal ion binding	0.00129565
Q9BQT9	Calsyntenin-3 OS=Homo sapiens GN=CLSTN3 PE=1 SV=1	CLSTN3	17	2	157.372	12	cell communication;cell organization and biogenesis;regulation of biological process	cell surface;endoplasmic reticulum;Golgi;membrane	metal ion binding	0.00130524
Q96DA0	Zymogen granule protein 16 homolog B OS=Homo sapiens GN=ZG16B PE=1 SV=3	ZG16B	239	6	4692.47	16		extracellular		0.0013137
Q13630	GDP-L-fucose synthase OS=Homo sapiens GN=TSTA3 PE=1 SV=1	TSTA3	9	2	43.2567	8; CHR_HSCHR8_3_CTG7	metabolic process	cytoplasm;cytosol	catalytic activity	0.00133461
P36871	Phosphoglucomutase-1 OS=Homo sapiens GN=PGM1 PE=1 SV=3	PGM1	106	13	1238.41	1	metabolic process;response to stimulus	cytoplasm;cytoskeleton;cytosol	catalytic activity;metal ion binding;protein binding	0.00148287
P01719	Ig lambda chain V-V region DEL OS=Homo sapiens PE=1 SV=1		239	3	1326.77		metabolic process;regulation of biological process;response to stimulus;transport	extracellular;membrane	catalytic activity;protein binding	0.00148516
Q02809	Procollagen-lysine,2-oxoglutarate 5-dioxygenase 1 OS=Homo sapiens GN=PLOD1 PE=1 SV=2	PLOD1	200	15	2651.38	1	cell organization and biogenesis;metabolic process;response to stimulus	endoplasmic reticulum;membrane	catalytic activity;metal ion binding;protein binding	0.001544
P30101	Protein disulfide-isomerase A3 OS=Homo sapiens GN=PDIA3 PE=1 SV=4	PDIA3	277	13	2728.83	15	cellular homeostasis;metabolic process;regulation of biological process;response to stimulus;transport	cell surface;endoplasmic reticulum;nucleus;organelle lumen	catalytic activity;protein binding;RNA binding	0.00162393
Q9UN76	Sodium- and chloride-dependent neutral and basic amino acid transporter B(0+) OS=Homo sapiens GN=SLC6A14 PE=2 SV=1	SLC6A14	29	2	69.5827	X	metabolic process;response to stimulus;transport	membrane	transporter activity	0.00163175
P08133	Annexin A6 OS=Homo sapiens GN=ANXA6 PE=1 SV=3	ANXA6	203	13	2650.15	5	cell organization and biogenesis;cellular homeostasis;regulation of biological process;response to stimulus;transport	cytoplasm;membrane;mitochondrion;nucleus	metal ion binding;nucleotide binding;protein binding;transporter activity	0.00172716
P30086	Phosphatidylethanolamine-binding protein 1 OS=Homo sapiens GN=PEBP1 PE=1 SV=3	PEBP1	353	8	5876.38	12	cellular component movement;defense response;metabolic process;regulation of biological process;response to stimulus	cytoplasm;cytosol;nucleus	enzyme regulator activity;nucleotide binding;protein binding;RNA binding	0.00179198
P29373	Cellular retinoic acid-binding protein 2 OS=Homo sapiens GN=CRABP2 PE=1 SV=2	CRABP2	201	6	1461.94	1	metabolic process;regulation of biological process;response to stimulus;transport	cytoplasm;cytosol;endoplasmic reticulum;nucleus	protein binding;transporter activity	0.00185933
P14778	Interleukin-1 receptor type 1 OS=Homo sapiens GN=IL1R1 PE=1 SV=1	IL1R1	53	3	405.36	2	cellular homeostasis;regulation of biological process;response to stimulus	cell surface;extracellular;membrane;nucleus	protein binding;receptor activity;signal transducer activity	0.00195792
O60266	Adenylate cyclase type 3 OS=Homo sapiens GN=ADCY3 PE=1 SV=3	ADCY3	16	3	133.587	2	cell communication;cell organization and biogenesis;cellular component movement;defense response;metabolic process;regulation of biological process;response to stimulus;transport	cytoplasm;Golgi;membrane;nucleus	catalytic activity;metal ion binding;nucleotide binding;protein binding	0.00198882
P15289	Arylsulfatase A OS=Homo sapiens GN=ARSA PE=1 SV=3	ARSA	29	3	460.76	22	metabolic process	organelle lumen;vacuole	catalytic activity;metal ion binding;protein binding	0.00201904
P01616	Ig kappa chain V-II region MIL OS=Homo sapiens PE=1 SV=1		695	5	10668.6		metabolic process;regulation of biological process;response to stimulus;transport	extracellular;membrane	catalytic activity;protein binding	0.00203969
P22061	Protein-L-isoaspartate(D-aspartate) O-methyltransferase OS=Homo sapiens GN=PCMT1 PE=1 SV=4	PCMT1	20	4	105.009	6	metabolic process	cytoplasm;cytosol;endoplasmic reticulum	catalytic activity;protein binding	0.00223571
P23528	Cofilin-1 OS=Homo sapiens GN=CFL1 PE=1 SV=3	CFL1	552	13	11288.1	11	cell organization and biogenesis;cellular component movement;coagulation;defense response;metabolic process;regulation of biological process;response to stimulus;transport	cytoplasm;cytoskeleton;membrane;nucleus	protein binding	0.00224051
Q8WUT4	Leucine-rich repeat neuronal protein 4 OS=Homo sapiens GN=LRRN4 PE=2 SV=3	LRRN4	55	1	49.155	20	response to stimulus	membrane	protein binding	0.00225257
Q16851	UTP--glucose-1-phosphate uridylyltransferase OS=Homo sapiens GN=UGP2 PE=1 SV=5	UGP2	115	7	1924.5	2	metabolic process	cytoplasm;cytosol;nucleus	catalytic activity;metal ion binding;nucleotide binding;protein binding	0.00234442
O15498	Synaptobrevin homolog YKT6 OS=Homo sapiens GN=YKT6 PE=1 SV=1	YKT6	22	4	161.57	7	cell organization and biogenesis;metabolic process;transport	cytoplasm;cytosol;endoplasmic reticulum;endosome;Golgi;membrane;mitochondrion	catalytic activity;protein binding	0.0023445
Q15485	Ficolin-2 OS=Homo sapiens GN=FCN2 PE=1 SV=2	FCN2	34	3	352.411	9	defense response;metabolic process;regulation of biological process;response to stimulus	extracellular	catalytic activity;metal ion binding;protein binding	0.00243609
P23297	Protein S100-A1 OS=Homo sapiens GN=S100A1 PE=1 SV=2	S100A1	85	3	2672.81	1	regulation of biological process;response to stimulus	cytoplasm;endoplasmic reticulum;nucleus	metal ion binding;protein binding	0.00251847
P29622	Kallistatin OS=Homo sapiens GN=SERPINA4 PE=1 SV=3	SERPINA4	76	7	597.917	14	regulation of biological process;transport	extracellular;organelle lumen	enzyme regulator activity	0.00251906
P30050	60S ribosomal protein L12 OS=Homo sapiens GN=RPL12 PE=1 SV=1	RPL12	21	3	219.57	9	cell organization and biogenesis;metabolic process;transport	cytoplasm;cytosol;membrane;nucleus;ribosome	protein binding;RNA binding;structural molecule activity	0.00255065
Q99102	Mucin-4 OS=Homo sapiens GN=MUC4 PE=1 SV=4	MUC4	799	23	12749	3	metabolic process	extracellular;membrane;organelle lumen	protein binding;structural molecule activity	0.00267728
P15814	Immunoglobulin lambda-like polypeptide 1 OS=Homo sapiens GN=IGLL1 PE=1 SV=1	IGLL1	120	2	1342.22	22	cell organization and biogenesis;defense response;metabolic process;regulation of biological process;response to stimulus	extracellular;membrane	protein binding	0.00268345
P40925	Malate dehydrogenase, cytoplasmic OS=Homo sapiens GN=MDH1 PE=1 SV=4	MDH1	123	8	1378.49	2	metabolic process;regulation of biological process	cytoplasm;cytosol;mitochondrion	catalytic activity;nucleotide binding;protein binding	0.00274378
P0DJI8	Serum amyloid A-1 protein OS=Homo sapiens GN=SAA1 PE=1 SV=1	SAA1	30	4	280.218	11	cellular component movement;cellular homeostasis;defense response;metabolic process;regulation of biological process;response to stimulus;transport	cytosol;extracellular;organelle lumen	protein binding	0.0027503
P52848	Bifunctional heparan sulfate N-deacetylase/N-sulfotransferase 1 OS=Homo sapiens GN=NDST1 PE=1 SV=1	NDST1	19	3	160.098	5	defense response;metabolic process;regulation of biological process;response to stimulus	Golgi;membrane	catalytic activity	0.00282713
P68104	Elongation factor 1-alpha 1 OS=Homo sapiens GN=EEF1A1 PE=1 SV=1	EEF1A1	1056	13	11436.3	6	metabolic process;regulation of biological process;response to stimulus	cytoplasm;cytoskeleton;cytosol;membrane;nucleus	catalytic activity;nucleotide binding;protein binding;RNA binding	0.00286402
P30492	HLA class I histocompatibility antigen, B-54 alpha chain OS=Homo sapiens GN=HLA-B PE=1 SV=1	HLA-B	37	1	490.64	6	defense response;regulation of biological process;response to stimulus	cell surface;endoplasmic reticulum;Golgi;membrane	protein binding	0.00288295
P10451	Osteopontin OS=Homo sapiens GN=SPP1 PE=1 SV=1	SPP1	982	13	11049.3	4	cell differentiation;cell organization and biogenesis;cellular component movement;defense response;regulation of biological process;response to stimulus	extracellular	protein binding	0.00290362
P04745	Alpha-amylase 1 OS=Homo sapiens GN=AMY1A PE=1 SV=2	AMY1A; AMY1C; AMY1B	1343	3	15990.3	1	metabolic process	extracellular	catalytic activity;metal ion binding;protein binding	0.00290663
Q03001	Dystonin OS=Homo sapiens GN=DST PE=1 SV=4	DST	12	1	129.981	6	cell organization and biogenesis;cellular component movement;regulation of biological process;response to stimulus	cytoplasm;cytoskeleton;cytosol;endoplasmic reticulum;membrane;nucleus	metal ion binding;protein binding	0.00292068
P11021	78 kDa glucose-regulated protein OS=Homo sapiens GN=HSPA5 PE=1 SV=2	HSPA5	440	20	5710.7	9	cell communication;cell organization and biogenesis;coagulation;metabolic process;regulation of biological process;response to stimulus;transport	cell surface;cytoplasm;endoplasmic reticulum;membrane;mitochondrion;nucleus;organelle lumen	catalytic activity;metal ion binding;nucleotide binding;protein binding	0.00292581
Q96EU7	C1GALT1-specific chaperone 1 OS=Homo sapiens GN=C1GALT1C1 PE=1 SV=1	C1GALT1C1	40	2	304.086	X	cell organization and biogenesis;metabolic process	membrane	catalytic activity;protein binding	0.00298726
Q13232	Nucleoside diphosphate kinase 3 OS=Homo sapiens GN=NME3 PE=1 SV=2	NME3	8	3	76.0863	16	cell death;metabolic process;regulation of biological process	mitochondrion	catalytic activity;metal ion binding;nucleotide binding;protein binding	0.00298957
P25774	Cathepsin S OS=Homo sapiens GN=CTSS PE=1 SV=3	CTSS	137	6	2146.5	1	cell organization and biogenesis;defense response;metabolic process;regulation of biological process;response to stimulus	extracellular;membrane;organelle lumen;vacuole	catalytic activity;protein binding	0.00304288
P01781	Ig heavy chain V-III region GAL OS=Homo sapiens PE=1 SV=1		1758	12	21648.8		metabolic process;regulation of biological process;response to stimulus;transport	extracellular;membrane	catalytic activity;protein binding	0.00304788
P08571	Monocyte differentiation antigen CD14 OS=Homo sapiens GN=CD14 PE=1 SV=2	CD14	1688	14	30214.8	5	cell death;defense response;metabolic process;regulation of biological process;response to stimulus;transport	cell surface;extracellular;Golgi;membrane	protein binding;receptor activity;signal transducer activity	0.00331947
P01892	HLA class I histocompatibility antigen, A-2 alpha chain OS=Homo sapiens GN=HLA-A PE=1 SV=1	HLA-A; LOC100507703	42	3	464.69	6; CHR_HSCHR6_MHC_DBB_CTG1; CHR_HSCHR6_MHC_MCF_CTG1	defense response;regulation of biological process;response to stimulus	cell surface;endoplasmic reticulum;Golgi;membrane	protein binding;RNA binding	0.00344251
Q14CN2	Calcium-activated chloride channel regulator 4 OS=Homo sapiens GN=CLCA4 PE=1 SV=2	CLCA4	360	20	4335.65	1	metabolic process;transport	extracellular;membrane	catalytic activity;metal ion binding;transporter activity	0.00350366
P00568	Adenylate kinase isoenzyme 1 OS=Homo sapiens GN=AK1 PE=1 SV=3	AK1	18	2	361.837	9	metabolic process;regulation of biological process	cytoplasm;cytosol;membrane	catalytic activity;nucleotide binding	0.00368179
O14786	Neuropilin-1 OS=Homo sapiens GN=NRP1 PE=1 SV=3	NRP1	240	15	2910.46	10	cell communication;cell differentiation;cell growth;cell organization and biogenesis;cellular component movement;development;regulation of biological process;response to stimulus;transport	cell surface;cytosol;endosome;extracellular;membrane	catalytic activity;metal ion binding;protein binding;receptor activity;signal transducer activity	0.00370441
Q02818	Nucleobindin-1 OS=Homo sapiens GN=NUCB1 PE=1 SV=4	NUCB1	297	13	3682.24	19	regulation of biological process;response to stimulus	cytoplasm;cytoskeleton;endoplasmic reticulum;endosome;extracellular;Golgi;membrane;nucleus	DNA binding;metal ion binding;protein binding	0.00374189
Q9NXU5	ADP-ribosylation factor-like protein 15 OS=Homo sapiens GN=ARL15 PE=1 SV=1	ARL15	4	1	32.61	5	regulation of biological process;response to stimulus		catalytic activity;nucleotide binding;protein binding;signal transducer activity	0.00374515
P15291	Beta-1,4-galactosyltransferase 1 OS=Homo sapiens GN=B4GALT1 PE=1 SV=5	B4GALT1	1478	10	20578.7	9	cell organization and biogenesis;cellular component movement;defense response;metabolic process;regulation of biological process;reproduction;response to stimulus	cell surface;extracellular;Golgi;membrane	catalytic activity;metal ion binding;protein binding	0.00381171
P81605	Dermcidin OS=Homo sapiens GN=DCD PE=1 SV=2	DCD	36	2	370.319	12	defense response;metabolic process;response to stimulus	extracellular	catalytic activity;protein binding;RNA binding	0.00392435
Q8NBJ7	Sulfatase-modifying factor 2 OS=Homo sapiens GN=SUMF2 PE=1 SV=2	SUMF2	31	4	485.507	7	metabolic process	endoplasmic reticulum;organelle lumen	metal ion binding	0.00403459
P07498	Kappa-casein OS=Homo sapiens GN=CSN3 PE=1 SV=3	CSN3	3293	8	24738.3	4	regulation of biological process;transport	extracellular	protein binding	0.00408425
P15509	Granulocyte-macrophage colony-stimulating factor receptor subunit alpha OS=Homo sapiens GN=CSF2RA PE=1 SV=1	CSF2RA	20	1	417.614	X|Y; X	cell differentiation;cellular component movement;defense response;metabolic process;regulation of biological process;response to stimulus;transport	extracellular;membrane	catalytic activity;protein binding;receptor activity;signal transducer activity	0.00423036
P22897	Macrophage mannose receptor 1 OS=Homo sapiens GN=MRC1 PE=1 SV=1	MRC1	860	42	12937.8	10	regulation of biological process;response to stimulus;transport	cell surface;endosome;membrane	protein binding;receptor activity;signal transducer activity	0.00425761
Q14515	SPARC-like protein 1 OS=Homo sapiens GN=SPARCL1 PE=1 SV=2	SPARCL1	557	11	5796.57	4	regulation of biological process;response to stimulus	extracellular	metal ion binding;protein binding	0.00427433
Q13790	Apolipoprotein F OS=Homo sapiens GN=APOF PE=1 SV=2	APOF	7	1	77.9772	12	metabolic process;transport	extracellular	protein binding;transporter activity	0.00433877
Q9H0E2	Toll-interacting protein OS=Homo sapiens GN=TOLLIP PE=1 SV=1	TOLLIP	126	5	1151.3	11	cell communication;cell differentiation;defense response;metabolic process;regulation of biological process;response to stimulus	cytoplasm;cytosol	protein binding;signal transducer activity	0.00434824
P32969	60S ribosomal protein L9 OS=Homo sapiens GN=RPL9 PE=1 SV=1	RPL9	20	3	106.437	4	cell organization and biogenesis;metabolic process;transport	cytoplasm;cytosol;membrane;nucleus;ribosome	protein binding;RNA binding;structural molecule activity	0.00446713
Q9Y2A9	N-acetyllactosaminide beta-1,3-N-acetylglucosaminyltransferase 3 OS=Homo sapiens GN=B3GNT3 PE=1 SV=2	B3GNT3	99	6	876.861	19	metabolic process	Golgi;membrane	catalytic activity	0.00454421
P55327	Tumor protein D52 OS=Homo sapiens GN=TPD52 PE=1 SV=2	TPD52	15	4	331.33	8	cell differentiation;transport	cytoplasm;endoplasmic reticulum	metal ion binding;protein binding	0.00460994
P06311	Ig kappa chain V-III region IARC/BL41 OS=Homo sapiens PE=4 SV=1		130	3	2301.65		metabolic process;regulation of biological process;response to stimulus;transport	extracellular;membrane	catalytic activity;protein binding	0.00462164
Q15084	Protein disulfide-isomerase A6 OS=Homo sapiens GN=PDIA6 PE=1 SV=1	PDIA6	83	6	1566.84	2	cellular homeostasis;metabolic process;regulation of biological process;response to stimulus;transport	endoplasmic reticulum;membrane;organelle lumen	catalytic activity;protein binding	0.00471054
Q14703	Membrane-bound transcription factor site-1 protease OS=Homo sapiens GN=MBTPS1 PE=1 SV=1	MBTPS1	100	2	705.328	16	cell organization and biogenesis;metabolic process;regulation of biological process;response to stimulus	endoplasmic reticulum;Golgi;membrane;organelle lumen	catalytic activity	0.00474364
Q9H4A4	Aminopeptidase B OS=Homo sapiens GN=RNPEP PE=1 SV=2	RNPEP	170	13	1500.19	1	metabolic process	extracellular;membrane	catalytic activity;metal ion binding	0.00481504
Q13438	Protein OS-9 OS=Homo sapiens GN=OS9 PE=1 SV=1	OS9	11	5	114.882	12	metabolic process;response to stimulus;transport	endoplasmic reticulum;membrane;organelle lumen	protein binding	0.00490259
P34096	Ribonuclease 4 OS=Homo sapiens GN=RNASE4 PE=1 SV=3	RNASE4	151	4	1383.33	14	metabolic process	extracellular	catalytic activity	0.00511044
P78423	Fractalkine OS=Homo sapiens GN=CX3CL1 PE=1 SV=1	CX3CL1	72	1	439.026	16	cell organization and biogenesis;cellular component movement;defense response;regulation of biological process;response to stimulus	cell surface;cytoplasm;extracellular;membrane	protein binding	0.00516519
O60568	Procollagen-lysine,2-oxoglutarate 5-dioxygenase 3 OS=Homo sapiens GN=PLOD3 PE=1 SV=1	PLOD3	48	5	609.349	7	cell organization and biogenesis;metabolic process;response to stimulus	endoplasmic reticulum;membrane	catalytic activity;metal ion binding;protein binding	0.00524257
Q9NRV9	Heme-binding protein 1 OS=Homo sapiens GN=HEBP1 PE=1 SV=1	HEBP1	43	5	248.586	12		cytoplasm;extracellular		0.00542003
Q12860	Contactin-1 OS=Homo sapiens GN=CNTN1 PE=1 SV=1	CNTN1	49	6	409.209	12	cell organization and biogenesis;cellular component movement;regulation of biological process;response to stimulus	membrane	protein binding	0.00546898
P16070	CD44 antigen OS=Homo sapiens GN=CD44 PE=1 SV=3	CD44	161	4	3384.6	11	cell organization and biogenesis;cellular component movement;coagulation;metabolic process;regulation of biological process;response to stimulus	cell surface;cytoplasm;Golgi;membrane	catalytic activity;protein binding;receptor activity;signal transducer activity	0.00617938
O75356	Ectonucleoside triphosphate diphosphohydrolase 5 OS=Homo sapiens GN=ENTPD5 PE=1 SV=1	ENTPD5	244	13	2575.49	14	cell growth;cell proliferation;metabolic process;regulation of biological process	endoplasmic reticulum;extracellular	catalytic activity;protein binding	0.00620625
Q01518	Adenylyl cyclase-associated protein 1 OS=Homo sapiens GN=CAP1 PE=1 SV=5	CAP1	32	4	197.604	1	cell organization and biogenesis;cellular component movement;coagulation;regulation of biological process;response to stimulus;transport	cytoplasm;cytoskeleton;membrane	protein binding	0.00641274
Q96FQ6	Protein S100-A16 OS=Homo sapiens GN=S100A16 PE=1 SV=1	S100A16	101	2	1725.63	1	response to stimulus	cytoplasm;cytosol;membrane;nucleus	metal ion binding;protein binding;RNA binding	0.00662893
Q13510	Acid ceramidase OS=Homo sapiens GN=ASAH1 PE=1 SV=5	ASAH1	1104	19	15053	8	metabolic process	organelle lumen;vacuole	catalytic activity	0.0066451
Q8NEG4	Protein FAM83F OS=Homo sapiens GN=FAM83F PE=1 SV=1	FAM83F	2	2	45.62	22				0.00687631
P04156	Major prion protein OS=Homo sapiens GN=PRNP PE=1 SV=1	PRNP	21	1	370.154	20	cell organization and biogenesis;cellular component movement;cellular homeostasis;metabolic process;regulation of biological process;response to stimulus	cell surface;cytoplasm;endoplasmic reticulum;Golgi;membrane;nucleus	metal ion binding;protein binding	0.00715584
P62888	60S ribosomal protein L30 OS=Homo sapiens GN=RPL30 PE=1 SV=2	RPL30	7	2	53.98	8	cell organization and biogenesis;metabolic process;transport	cytoplasm;cytosol;membrane;nucleus;ribosome	protein binding;RNA binding;structural molecule activity	0.00759315
O94760	N(G),N(G)-dimethylarginine dimethylaminohydrolase 1 OS=Homo sapiens GN=DDAH1 PE=1 SV=3	DDAH1	6	1	73.6788	1	metabolic process;regulation of biological process;response to stimulus	cytosol;mitochondrion	catalytic activity;metal ion binding	0.00796022
Q9NQ79	Cartilage acidic protein 1 OS=Homo sapiens GN=CRTAC1 PE=1 SV=2	CRTAC1	54	5	689.385	10		extracellular	metal ion binding;protein binding	0.00804439
P29692	Elongation factor 1-delta OS=Homo sapiens GN=EEF1D PE=1 SV=5	EEF1D	9	3	158.685	8; CHR_HSCHR8_3_CTG7	metabolic process;regulation of biological process;response to stimulus	cytoplasm;cytosol;endoplasmic reticulum;nucleus	DNA binding;protein binding;RNA binding;signal transducer activity	0.0088138
Q2I0M4	Leucine-rich repeat-containing protein 26 OS=Homo sapiens GN=LRRC26 PE=1 SV=2	LRRC26	60	4	213.8	9	transport	cytoplasm;cytoskeleton;membrane	protein binding;transporter activity	0.00921981
P07741	Adenine phosphoribosyltransferase OS=Homo sapiens GN=APRT PE=1 SV=2	APRT	36	6	468.953	16	metabolic process;response to stimulus;transport	cytoplasm;cytosol	catalytic activity;nucleotide binding	0.00963312
P16152	Carbonyl reductase [NADPH] 1 OS=Homo sapiens GN=CBR1 PE=1 SV=3	CBR1; SETD4	46	5	305.235	21	cell differentiation;metabolic process	cytoplasm;cytosol	catalytic activity	0.0100101
Q86X29	Lipolysis-stimulated lipoprotein receptor OS=Homo sapiens GN=LSR PE=1 SV=4	LSR	27	2	184.421	19	regulation of biological process	membrane	protein binding	0.0102111
P61353	60S ribosomal protein L27 OS=Homo sapiens GN=RPL27 PE=1 SV=2	RPL27	4	1	32.58	17	cell organization and biogenesis;metabolic process;transport	cytosol;membrane;nucleus;ribosome	RNA binding;structural molecule activity	0.0102638
Q9Y6Y9	Lymphocyte antigen 96 OS=Homo sapiens GN=LY96 PE=1 SV=2	LY96	49	2	164.057	8	cell death;defense response;metabolic process;regulation of biological process;response to stimulus	extracellular;membrane	protein binding;receptor activity;signal transducer activity	0.0105017
Q0VAA5	PI-PLC X domain-containing protein 2 OS=Homo sapiens GN=PLCXD2 PE=2 SV=1	PLCXD2	38	1	307.175	3	metabolic process;regulation of biological process;response to stimulus		catalytic activity;signal transducer activity	0.0105345
Q9GZP0	Platelet-derived growth factor D OS=Homo sapiens GN=PDGFD PE=1 SV=1	PDGFD	51	3	968.2	11	coagulation;development;regulation of biological process;response to stimulus	extracellular;membrane;organelle lumen	protein binding	0.0108627
P05452	Tetranectin OS=Homo sapiens GN=CLEC3B PE=1 SV=3	CLEC3B	83	5	2257.93	3	regulation of biological process;response to stimulus;transport	cytoplasm;extracellular;organelle lumen	metal ion binding;protein binding	0.0109868
P10721	Mast/stem cell growth factor receptor Kit OS=Homo sapiens GN=KIT PE=1 SV=1	KIT	39	4	300.962	4	cell death;cell differentiation;cell division;cell organization and biogenesis;cell proliferation;cellular component movement;defense response;metabolic process;regulation of biological process;response to stimulus;transport	cell surface;cytoplasm;membrane;vacuole	catalytic activity;metal ion binding;nucleotide binding;protein binding;receptor activity;signal transducer activity	0.0110124
Q99653	Calcineurin B homologous protein 1 OS=Homo sapiens GN=CHP1 PE=1 SV=3	CHP1	57	6	511.027	15	cell organization and biogenesis;cellular homeostasis;metabolic process;regulation of biological process;response to stimulus;transport	cytoplasm;cytoskeleton;cytosol;endoplasmic reticulum;membrane;nucleus	enzyme regulator activity;metal ion binding;protein binding;transporter activity	0.0111389
Q16348	Solute carrier family 15 member 2 OS=Homo sapiens GN=SLC15A2 PE=2 SV=2	SLC15A2	9	1	34.23	3	transport	membrane	protein binding;transporter activity	0.0112991
Q7Z7M0	Multiple epidermal growth factor-like domains protein 8 OS=Homo sapiens GN=MEGF8 PE=1 SV=2	MEGF8	503	27	5355.01	19	cellular component movement;regulation of biological process;response to stimulus	membrane;nucleus	metal ion binding;protein binding	0.0116518
P12821	Angiotensin-converting enzyme OS=Homo sapiens GN=ACE PE=1 SV=1	ACE	1813	34	22209.9	17	cell differentiation;cell proliferation;metabolic process;regulation of biological process;transport	cytoplasm;endosome;extracellular;membrane;vacuole	catalytic activity;metal ion binding;protein binding	0.0119113
P14314	Glucosidase 2 subunit beta OS=Homo sapiens GN=PRKCSH PE=1 SV=2	PRKCSH	30	6	293.627	19	defense response;metabolic process;regulation of biological process;response to stimulus	endoplasmic reticulum;organelle lumen	metal ion binding;protein binding	0.0121651
P17948	Vascular endothelial growth factor receptor 1 OS=Homo sapiens GN=FLT1 PE=1 SV=2	FLT1	58	1	295.298	13	cell differentiation;cellular component movement;development;metabolic process;regulation of biological process;response to stimulus	cytoplasm;endosome;extracellular;membrane	catalytic activity;nucleotide binding;protein binding;receptor activity;signal transducer activity	0.0123798
P05783	Keratin, type I cytoskeletal 18 OS=Homo sapiens GN=KRT18 PE=1 SV=2	KRT18	412	9	3447.75	12	cell death;cell organization and biogenesis;regulation of biological process;response to stimulus;transport	cytoplasm;nucleus	protein binding;RNA binding;structural molecule activity	0.0124038
Q6P531	Gamma-glutamyltransferase 6 OS=Homo sapiens GN=GGT6 PE=2 SV=2	GGT6	47	4	519.015	17	metabolic process	membrane	catalytic activity	0.012544
Q15286	Ras-related protein Rab-35 OS=Homo sapiens GN=RAB35 PE=1 SV=1	RAB35	160	2	1778.65	12	cell organization and biogenesis;metabolic process;regulation of biological process;response to stimulus;transport	endosome;membrane;mitochondrion	catalytic activity;nucleotide binding;protein binding	0.012664
P62829	60S ribosomal protein L23 OS=Homo sapiens GN=RPL23 PE=1 SV=1	RPL23	10	2	76.06	17	cell organization and biogenesis;metabolic process;transport	cytoplasm;cytosol;membrane;ribosome	protein binding;RNA binding;structural molecule activity	0.0126864
Q04695	Keratin, type I cytoskeletal 17 OS=Homo sapiens GN=KRT17 PE=1 SV=2	KRT17	347	5	4341.2	17	cell organization and biogenesis;regulation of biological process;response to stimulus	cytoplasm	protein binding;receptor activity;signal transducer activity;structural molecule activity	0.0127314
P01762	Ig heavy chain V-III region TRO OS=Homo sapiens PE=1 SV=1		1603	10	16646.7		metabolic process;regulation of biological process;response to stimulus;transport	extracellular;membrane	catalytic activity;protein binding	0.0128398
P01721	Ig lambda chain V-VI region AR OS=Homo sapiens PE=1 SV=1		45	1	421.132		metabolic process;regulation of biological process;response to stimulus;transport	extracellular;membrane	catalytic activity;protein binding	0.0129079
Q15846	Clusterin-like protein 1 OS=Homo sapiens GN=CLUL1 PE=2 SV=1	CLUL1	35	7	278.177	18	cell death	extracellular		0.0130844
Q8NBJ4	Golgi membrane protein 1 OS=Homo sapiens GN=GOLM1 PE=1 SV=1	GOLM1	248	11	2171.43	9	cell organization and biogenesis;regulation of biological process	Golgi;membrane	protein binding	0.0131048
Q15375	Ephrin type-A receptor 7 OS=Homo sapiens GN=EPHA7 PE=1 SV=3	EPHA7	13	3	167.923	6	cell death;cellular component movement;development;metabolic process;regulation of biological process;response to stimulus	membrane	catalytic activity;nucleotide binding;protein binding;receptor activity;signal transducer activity	0.0134492
Q14435	Polypeptide N-acetylgalactosaminyltransferase 3 OS=Homo sapiens GN=GALNT3 PE=1 SV=2	GALNT3	86	4	1032.7	2	metabolic process;regulation of biological process;response to stimulus	Golgi;membrane	catalytic activity;metal ion binding;protein binding	0.0135933
P35237	Serpin B6 OS=Homo sapiens GN=SERPINB6 PE=1 SV=3	SERPINB6	10	2	95.49	6	regulation of biological process;response to stimulus	cytoplasm;cytosol;nucleus	enzyme regulator activity;protein binding	0.0137338
P16278	Beta-galactosidase OS=Homo sapiens GN=GLB1 PE=1 SV=2	GLB1	55	8	420.698	3	metabolic process	cytoplasm;Golgi;organelle lumen;vacuole	catalytic activity;protein binding	0.0144858
P63220	40S ribosomal protein S21 OS=Homo sapiens GN=RPS21 PE=1 SV=1	RPS21	5	1	25.48	20	cell organization and biogenesis;metabolic process;transport	cytoplasm;cytosol;ribosome	protein binding;RNA binding;structural molecule activity	0.0146804
P37173	TGF-beta receptor type-2 OS=Homo sapiens GN=TGFBR2 PE=1 SV=2	TGFBR2	24	1	49.2694	3	cell death;cell differentiation;cell growth;metabolic process;regulation of biological process;response to stimulus;transport	cell surface;cytoplasm;cytosol;membrane	catalytic activity;metal ion binding;nucleotide binding;protein binding;receptor activity;signal transducer activity	0.0148598
Q7L7X3	Serine/threonine-protein kinase TAO1 OS=Homo sapiens GN=TAOK1 PE=1 SV=1	TAOK1	108	7	560.289	17	cell death;cell organization and biogenesis;metabolic process;regulation of biological process;response to stimulus	cytoplasm;cytosol;nucleus	catalytic activity;nucleotide binding;protein binding;signal transducer activity	0.015088
P61626	Lysozyme C OS=Homo sapiens GN=LYZ PE=1 SV=1	LYZ	4245	15	78386.3	12	defense response;metabolic process;response to stimulus	extracellular	catalytic activity;protein binding	0.0152968
P01776	Ig heavy chain V-III region WAS OS=Homo sapiens PE=1 SV=1		897	8	17146.9		metabolic process;regulation of biological process;response to stimulus;transport	extracellular;membrane	catalytic activity;protein binding	0.0153509
Q6UWP8	Suprabasin OS=Homo sapiens GN=SBSN PE=1 SV=2	SBSN	5	1	45.43	19		cytoplasm;extracellular		0.0153611
P12272	Parathyroid hormone-related protein OS=Homo sapiens GN=PTHLH PE=1 SV=1	PTHLH	4	1	47.82	12	cell communication;cell differentiation;metabolic process;regulation of biological process;response to stimulus	cytoplasm;extracellular;Golgi;nucleus	protein binding	0.0157381
P01770	Ig heavy chain V-III region NIE OS=Homo sapiens PE=1 SV=1		388	4	4099.15		metabolic process;regulation of biological process;response to stimulus;transport	extracellular;membrane	catalytic activity;protein binding	0.0159482
P08697	Alpha-2-antiplasmin OS=Homo sapiens GN=SERPINF2 PE=1 SV=3	SERPINF2	126	5	780.516	17	cell organization and biogenesis;coagulation;defense response;regulation of biological process;response to stimulus;transport	cell surface;extracellular;organelle lumen	enzyme regulator activity;protein binding	0.01615
O75888	Tumor necrosis factor ligand superfamily member 13 OS=Homo sapiens GN=TNFSF13 PE=1 SV=1	TNFSF13	53	3	290.888	17	metabolic process;regulation of biological process;response to stimulus	cytoplasm;cytosol;extracellular;membrane	protein binding	0.0162601
P60660	Myosin light polypeptide 6 OS=Homo sapiens GN=MYL6 PE=1 SV=2	MYL6	151	7	1205.09	12	cellular component movement;regulation of biological process;response to stimulus	cytosol;membrane	catalytic activity;metal ion binding;motor activity;protein binding;structural molecule activity	0.0162657
P17900	Ganglioside GM2 activator OS=Homo sapiens GN=GM2A PE=1 SV=4	GM2A	329	6	4243.77	5	metabolic process;regulation of biological process;response to stimulus;transport	cytoplasm;mitochondrion;organelle lumen;vacuole	catalytic activity;enzyme regulator activity;transporter activity	0.0164753
P01619	Ig kappa chain V-III region B6 OS=Homo sapiens PE=1 SV=1		4229	11	18797.5		metabolic process;regulation of biological process;response to stimulus;transport	extracellular;membrane	catalytic activity;protein binding	0.0164998
O94919	Endonuclease domain-containing 1 protein OS=Homo sapiens GN=ENDOD1 PE=1 SV=2	ENDOD1	98	9	1212.1	11	metabolic process	extracellular;membrane	catalytic activity;metal ion binding	0.0169224
O60262	Guanine nucleotide-binding protein G(I)/G(S)/G(O) subunit gamma-7 OS=Homo sapiens GN=GNG7 PE=1 SV=1	GNG7	9	1	47.43	19	cell communication;defense response;metabolic process;regulation of biological process;response to stimulus	membrane	signal transducer activity	0.017083
Q8N271	Prominin-2 OS=Homo sapiens GN=PROM2 PE=1 SV=1	PROM2	200	13	2260.96	2	regulation of biological process	cell surface;membrane		0.0172895
Q86SQ4	G-protein coupled receptor 126 OS=Homo sapiens GN=GPR126 PE=1 SV=3	GPR126; ADGRG6	287	7	5293	6	regulation of biological process;response to stimulus	membrane	protein binding;receptor activity;signal transducer activity	0.0174913
Q09328	Alpha-1,6-mannosylglycoprotein 6-beta-N-acetylglucosaminyltransferase A OS=Homo sapiens GN=MGAT5 PE=2 SV=1	MGAT5	46	4	366.58	2	metabolic process	Golgi;membrane	catalytic activity	0.0184313
P50591	Tumor necrosis factor ligand superfamily member 10 OS=Homo sapiens GN=TNFSF10 PE=1 SV=1	TNFSF10	150	4	2524.62	3	cell communication;cell death;metabolic process;regulation of biological process;response to stimulus	extracellular;membrane	metal ion binding;protein binding	0.0185248
P36888	Receptor-type tyrosine-protein kinase FLT3 OS=Homo sapiens GN=FLT3 PE=1 SV=2	FLT3	108	7	1278.82	13	cell differentiation;cell proliferation;metabolic process;regulation of biological process;response to stimulus	cytoplasm;cytosol;endoplasmic reticulum;membrane;nucleus;organelle lumen	catalytic activity;nucleotide binding;protein binding;receptor activity;signal transducer activity	0.0186289
P62879	Guanine nucleotide-binding protein G(I)/G(S)/G(T) subunit beta-2 OS=Homo sapiens GN=GNB2 PE=1 SV=3	GNB2	353	6	4156.81	7	cell communication;metabolic process;regulation of biological process;response to stimulus	cytoplasm;cytosol;membrane	catalytic activity;protein binding;signal transducer activity	0.0191228
P10643	Complement component C7 OS=Homo sapiens GN=C7 PE=1 SV=2	C7	186	12	1746.96	5	defense response;metabolic process;regulation of biological process;response to stimulus	extracellular	protein binding	0.0193618
P09543	2',3'-cyclic-nucleotide 3'-phosphodiesterase OS=Homo sapiens GN=CNP PE=1 SV=2	CNP	302	14	3584.92	17	cell communication;cell differentiation;cell organization and biogenesis;metabolic process;response to stimulus	cytoplasm;membrane;nucleus	catalytic activity;nucleotide binding;RNA binding	0.0194504
P10619	Lysosomal protective protein OS=Homo sapiens GN=CTSA PE=1 SV=2	CTSA	14	3	200.487	20	metabolic process;regulation of biological process;transport	endoplasmic reticulum;membrane;organelle lumen;vacuole	catalytic activity;enzyme regulator activity	0.0200122
P30041	Peroxiredoxin-6 OS=Homo sapiens GN=PRDX6 PE=1 SV=3	PRDX6	192	9	2273.78	1	metabolic process;response to stimulus	cytoplasm;cytosol;membrane;vacuole	antioxidant activity;catalytic activity;protein binding	0.0204275
P05107	Integrin beta-2 OS=Homo sapiens GN=ITGB2 PE=1 SV=2	ITGB2	49	7	714.954	21	cell communication;cell death;cell differentiation;cell organization and biogenesis;cellular component movement;coagulation;defense response;metabolic process;regulation of biological process;response to stimulus;transport	cell surface;membrane	metal ion binding;protein binding;receptor activity;signal transducer activity	0.0206642
P01599	Ig kappa chain V-I region Gal OS=Homo sapiens PE=1 SV=1		1396	2	31031.1		metabolic process;regulation of biological process;response to stimulus;transport	extracellular;membrane	catalytic activity;protein binding	0.021291
Q9Y4D7	Plexin-D1 OS=Homo sapiens GN=PLXND1 PE=1 SV=3	PLXND1	189	12	2412.96	3	cell organization and biogenesis;cellular component movement;development;regulation of biological process;response to stimulus	membrane	protein binding;receptor activity;signal transducer activity	0.0227397
Q9HAT2	Sialate O-acetylesterase OS=Homo sapiens GN=SIAE PE=1 SV=1	SIAE	273	11	3662.06	11	metabolic process;regulation of biological process	extracellular;vacuole	catalytic activity	0.0234725
P05543	Thyroxine-binding globulin OS=Homo sapiens GN=SERPINA7 PE=1 SV=2	SERPINA7	166	8	3879.74	X	regulation of biological process;transport	extracellular	enzyme regulator activity	0.0235955
Q8TE68	Epidermal growth factor receptor kinase substrate 8-like protein 1 OS=Homo sapiens GN=EPS8L1 PE=1 SV=3	EPS8L1	65	7	731.082	19	regulation of biological process;response to stimulus	cytoplasm	protein binding	0.0237475
P62899	60S ribosomal protein L31 OS=Homo sapiens GN=RPL31 PE=1 SV=1	RPL31	7	1	99.0623	2	cell organization and biogenesis;metabolic process;transport	cytosol;membrane;ribosome	protein binding;RNA binding;structural molecule activity	0.024396
P07237	Protein disulfide-isomerase OS=Homo sapiens GN=P4HB PE=1 SV=3	P4HB	810	18	6258.49	17	cell organization and biogenesis;cellular homeostasis;metabolic process;regulation of biological process;response to stimulus	endoplasmic reticulum;extracellular;membrane;organelle lumen	catalytic activity;metal ion binding;protein binding;RNA binding	0.0244849
Q96J66	ATP-binding cassette sub-family C member 11 OS=Homo sapiens GN=ABCC11 PE=1 SV=1	ABCC11	139	14	1926.62	16	metabolic process;transport	membrane	catalytic activity;nucleotide binding;transporter activity	0.0249235
Q92673	Sortilin-related receptor OS=Homo sapiens GN=SORL1 PE=1 SV=2	SORL1	173	20	1663.55	11	metabolic process;regulation of biological process;response to stimulus;transport	endoplasmic reticulum;endosome;extracellular;Golgi;membrane	protein binding;receptor activity;signal transducer activity	0.027092
P02760	Protein AMBP OS=Homo sapiens GN=AMBP PE=1 SV=1	AMBP	449	10	6587.54	9	metabolic process;regulation of biological process;transport	cell surface;extracellular;membrane	enzyme regulator activity;protein binding	0.027728
P02751	Fibronectin OS=Homo sapiens GN=FN1 PE=1 SV=4	FN1	402	32	5270.01	2	cell differentiation;cell organization and biogenesis;cellular component movement;cellular homeostasis;coagulation;defense response;metabolic process;regulation of biological process;response to stimulus;transport	extracellular;membrane;organelle lumen	enzyme regulator activity;metal ion binding;protein binding	0.0289393
Q9UM47	Neurogenic locus notch homolog protein 3 OS=Homo sapiens GN=NOTCH3 PE=1 SV=2	NOTCH3	105	10	812.126	19	cell differentiation;development;metabolic process;regulation of biological process;response to stimulus	cytoplasm;cytoskeleton;cytosol;extracellular;membrane;nucleus	metal ion binding;protein binding	0.0290651
P02750	Leucine-rich alpha-2-glycoprotein OS=Homo sapiens GN=LRG1 PE=1 SV=2	LRG1	1932	10	25059.3	19	cell differentiation;regulation of biological process	extracellular;membrane	protein binding	0.0294834
P01775	Ig heavy chain V-III region LAY OS=Homo sapiens PE=1 SV=1		74	1	570.785		metabolic process;regulation of biological process;response to stimulus;transport	extracellular;membrane	catalytic activity;protein binding	0.029524
O00339	Matrilin-2 OS=Homo sapiens GN=MATN2 PE=1 SV=4	MATN2	6	2	64.18	8	cell organization and biogenesis;cellular component movement;response to stimulus	extracellular	metal ion binding;protein binding	0.0295347
Q8N5I2	Arrestin domain-containing protein 1 OS=Homo sapiens GN=ARRDC1 PE=1 SV=1	ARRDC1	284	10	2901.23	9		membrane		0.029732
P06576	ATP synthase subunit beta, mitochondrial OS=Homo sapiens GN=ATP5B PE=1 SV=3	ATP5B	208	12	3683.24	12	cell differentiation;cell organization and biogenesis;cellular homeostasis;metabolic process;regulation of biological process;transport	cell surface;membrane;mitochondrion;nucleus;organelle lumen	catalytic activity;nucleotide binding;protein binding;transporter activity	0.0298334
P54753	Ephrin type-B receptor 3 OS=Homo sapiens GN=EPHB3 PE=1 SV=2	EPHB3	21	4	312.519	3	cell organization and biogenesis;cellular component movement;development;metabolic process;regulation of biological process;response to stimulus	cytosol;extracellular;membrane	catalytic activity;nucleotide binding;protein binding;receptor activity;signal transducer activity	0.0301326
O75084	Frizzled-7 OS=Homo sapiens GN=FZD7 PE=1 SV=2	FZD7	44	2	631.203	2	cell differentiation;cell division;cell organization and biogenesis;development;regulation of biological process;response to stimulus	membrane	protein binding;receptor activity;signal transducer activity	0.0307736
P04155	Trefoil factor 1 OS=Homo sapiens GN=TFF1 PE=1 SV=1	TFF1	265	3	1672.09	21	cell differentiation;metabolic process;regulation of biological process;response to stimulus	extracellular	protein binding	0.0312355
Q96EG1	Arylsulfatase G OS=Homo sapiens GN=ARSG PE=1 SV=1	ARSG	79	5	832.672	17	metabolic process	endoplasmic reticulum;organelle lumen;vacuole	catalytic activity;metal ion binding	0.0319274
O15230	Laminin subunit alpha-5 OS=Homo sapiens GN=LAMA5 PE=1 SV=8	LAMA5	129	17	670.559	20	cell differentiation;cell organization and biogenesis;cell proliferation;cellular component movement;regulation of biological process;response to stimulus;transport	extracellular;membrane;nucleus	catalytic activity;motor activity;protein binding;structural molecule activity	0.0319926
P15328	Folate receptor alpha OS=Homo sapiens GN=FOLR1 PE=1 SV=3	FOLR1	583	7	6408.81	11	cell communication;cell organization and biogenesis;cellular component movement;metabolic process;regulation of biological process;response to stimulus;transport	cell surface;endosome;extracellular;membrane;nucleus	receptor activity;transporter activity	0.0322423
P07900	Heat shock protein HSP 90-alpha OS=Homo sapiens GN=HSP90AA1 PE=1 SV=5	HSP90AA1	543	13	5350.07	14	cell death;cell organization and biogenesis;cellular component movement;defense response;metabolic process;regulation of biological process;response to stimulus;transport	cell surface;cytoplasm;cytosol;extracellular;membrane;nucleus;organelle lumen	catalytic activity;enzyme regulator activity;nucleotide binding;protein binding;RNA binding	0.0326264
P61604	10 kDa heat shock protein, mitochondrial OS=Homo sapiens GN=HSPE1 PE=1 SV=2	HSPE1	42	2	726.66	2	cell differentiation;metabolic process;regulation of biological process;response to stimulus	cytoplasm;membrane;mitochondrion;organelle lumen	metal ion binding;nucleotide binding;protein binding;RNA binding	0.0327804
P01742	Ig heavy chain V-I region EU OS=Homo sapiens PE=1 SV=1		268	2	3650.45		metabolic process;regulation of biological process;response to stimulus;transport	extracellular;membrane	catalytic activity;protein binding	0.0334273
P61160	Actin-related protein 2 OS=Homo sapiens GN=ACTR2 PE=1 SV=1	ACTR2	10	2	55.09	2	cell division;cell organization and biogenesis;cellular component movement;defense response;regulation of biological process;response to stimulus;transport	cytoplasm;cytoskeleton;cytosol;membrane	nucleotide binding;protein binding;structural molecule activity	0.033577
P62269	40S ribosomal protein S18 OS=Homo sapiens GN=RPS18 PE=1 SV=3	RPS18	17	3	130.194	6; CHR_HSCHR6_MHC_DBB_CTG1; CHR_HSCHR6_MHC_MCF_CTG1; CHR_HSCHR6_MHC_COX_CTG1; CHR_HSCHR6_MHC_QBL_CTG1	cell organization and biogenesis;metabolic process;transport	cytoplasm;cytosol;membrane;nucleus;ribosome	protein binding;RNA binding;structural molecule activity	0.0354514
Q92896	Golgi apparatus protein 1 OS=Homo sapiens GN=GLG1 PE=1 SV=2	GLG1	116	12	889.288	16	cellular component movement;coagulation;regulation of biological process	Golgi;membrane	protein binding	0.03692
O00159	Unconventional myosin-Ic OS=Homo sapiens GN=MYO1C PE=1 SV=4	MYO1C	564	29	8659.04	17	cell organization and biogenesis;defense response;metabolic process;regulation of biological process;response to stimulus;transport	cytoplasm;cytosol;membrane;nucleus	catalytic activity;motor activity;nucleotide binding;protein binding	0.037306
Q15181	Inorganic pyrophosphatase OS=Homo sapiens GN=PPA1 PE=1 SV=2	PPA1	52	5	256.45	10	metabolic process	cytoplasm;cytosol	catalytic activity;metal ion binding	0.0381072
P36578	60S ribosomal protein L4 OS=Homo sapiens GN=RPL4 PE=1 SV=5	RPL4	28	2	56.6967	15	cell organization and biogenesis;metabolic process;transport	cytoplasm;cytosol;membrane;nucleus;ribosome	protein binding;RNA binding;structural molecule activity	0.0385702
P52565	Rho GDP-dissociation inhibitor 1 OS=Homo sapiens GN=ARHGDIA PE=1 SV=3	ARHGDIA	73	5	1035.94	17	cellular component movement;regulation of biological process;response to stimulus	cytoplasm;cytoskeleton;cytosol	enzyme regulator activity;protein binding	0.0387768
Q8TB73	Protein NDNF OS=Homo sapiens GN=NDNF PE=1 SV=2	NDNF	59	5	1286.71	4	cell growth;cell organization and biogenesis;cellular component movement;metabolic process;regulation of biological process;response to stimulus	extracellular	protein binding	0.0391639
Q13740	CD166 antigen OS=Homo sapiens GN=ALCAM PE=1 SV=2	ALCAM	391	17	4716.09	3	cell growth;cellular component movement;regulation of biological process;response to stimulus	extracellular;membrane	protein binding	0.0393171
P19875	C-X-C motif chemokine 2 OS=Homo sapiens GN=CXCL2 PE=1 SV=1	CXCL2	10	2	24.52	4	cellular component movement;defense response;regulation of biological process;response to stimulus	extracellular	protein binding	0.0395621
P06396	Gelsolin OS=Homo sapiens GN=GSN PE=1 SV=1	GSN	1516	19	21540.6	9	cell death;cell organization and biogenesis;metabolic process;regulation of biological process;response to stimulus;transport	cytoplasm;cytoskeleton;cytosol;extracellular;membrane;nucleus	metal ion binding;protein binding	0.0401383
Q99816	Tumor susceptibility gene 101 protein OS=Homo sapiens GN=TSG101 PE=1 SV=2	TSG101	140	7	1418.64	11	cell differentiation;cell division;cell organization and biogenesis;metabolic process;regulation of biological process;transport	cytoplasm;endosome;membrane;nucleus	DNA binding;protein binding	0.0401511
P02786	Transferrin receptor protein 1 OS=Homo sapiens GN=TFRC PE=1 SV=2	TFRC	64	7	631.679	3	cell differentiation;cellular homeostasis;defense response;regulation of biological process;response to stimulus;transport	cell surface;endosome;extracellular;membrane;mitochondrion	protein binding;receptor activity;RNA binding;transporter activity	0.0403149
P29966	Myristoylated alanine-rich C-kinase substrate OS=Homo sapiens GN=MARCKS PE=1 SV=4	MARCKS	37	4	419.225	6	cell organization and biogenesis;metabolic process;regulation of biological process;transport	cytoplasm;cytoskeleton;cytosol;membrane;nucleus;vacuole	protein binding	0.040615
P00390	Glutathione reductase, mitochondrial OS=Homo sapiens GN=GSR PE=1 SV=2	GSR	65	6	906.905	8	cellular homeostasis;metabolic process;regulation of biological process;response to stimulus	cytoplasm;cytosol;mitochondrion;organelle lumen	antioxidant activity;catalytic activity;nucleotide binding	0.0419859
Q06830	Peroxiredoxin-1 OS=Homo sapiens GN=PRDX1 PE=1 SV=1	PRDX1	563	7	4009.97	1	cell proliferation;defense response;metabolic process;regulation of biological process;response to stimulus	cytoplasm;cytosol;mitochondrion;nucleus	antioxidant activity;catalytic activity;protein binding;RNA binding	0.0421819
P62330	ADP-ribosylation factor 6 OS=Homo sapiens GN=ARF6 PE=1 SV=2	ARF6	107	6	1505.62	14	cell death;cell differentiation;cell division;cell organization and biogenesis;cellular component movement;regulation of biological process;response to stimulus;transport	cytoplasm;endosome;Golgi;membrane	catalytic activity;enzyme regulator activity;nucleotide binding;protein binding;signal transducer activity	0.0422736
P06319	Ig lambda chain V-VI region EB4 OS=Homo sapiens PE=2 SV=1		172	1	5502.85		metabolic process;regulation of biological process;response to stimulus;transport	extracellular;membrane	catalytic activity;protein binding	0.0425442
Q9HCY8	Protein S100-A14 OS=Homo sapiens GN=S100A14 PE=1 SV=1	S100A14	37	2	498.097	1	cell death;defense response;regulation of biological process;response to stimulus	cytoplasm;cytoskeleton;membrane	metal ion binding;protein binding	0.0425824
Q8NHP8	Putative phospholipase B-like 2 OS=Homo sapiens GN=PLBD2 PE=1 SV=2	PLBD2	48	5	290.767	12	metabolic process	organelle lumen;vacuole	catalytic activity	0.0432106
P35754	Glutaredoxin-1 OS=Homo sapiens GN=GLRX PE=1 SV=2	GLRX	36	3	637.298	5	cellular homeostasis;metabolic process;regulation of biological process;transport	cytoplasm;cytosol;mitochondrion;nucleus	catalytic activity;protein binding	0.0446828
P11413	Glucose-6-phosphate 1-dehydrogenase OS=Homo sapiens GN=G6PD PE=1 SV=4	G6PD	654	22	5834.98	X	metabolic process;regulation of biological process;response to stimulus	cytoplasm;cytosol;membrane;nucleus	catalytic activity;nucleotide binding;protein binding	0.0447103
Q9HDC9	Adipocyte plasma membrane-associated protein OS=Homo sapiens GN=APMAP PE=1 SV=2	APMAP	31	4	183.855	20	metabolic process	cell surface;endoplasmic reticulum;membrane	catalytic activity	0.0451119
O00299	Chloride intracellular channel protein 1 OS=Homo sapiens GN=CLIC1 PE=1 SV=4	CLIC1	320	7	4248.84	6; CHR_HSCHR6_MHC_MANN_CTG1; CHR_HSCHR6_MHC_MCF_CTG1; CHR_HSCHR6_MHC_DBB_CTG1; CHR_HSCHR6_MHC_SSTO_CTG1; CHR_HSCHR6_MHC_COX_CTG1; CHR_HSCHR6_MHC_QBL_CTG1	metabolic process;regulation of biological process;response to stimulus;transport	cytoplasm;membrane;mitochondrion;nucleus	catalytic activity;protein binding;transporter activity	0.0453058
Q96MK3	Pseudokinase FAM20A OS=Homo sapiens GN=FAM20A PE=1 SV=4	FAM20A	27	2	256.952	17	regulation of biological process	endoplasmic reticulum;extracellular;Golgi	catalytic activity;enzyme regulator activity;protein binding	0.0460889
Q5D862	Filaggrin-2 OS=Homo sapiens GN=FLG2 PE=1 SV=1	FLG2	11	1	216.322	1		cytoplasm;nucleus	metal ion binding;structural molecule activity	0.0467478
Q9NQ36	Signal peptide, CUB and EGF-like domain-containing protein 2 OS=Homo sapiens GN=SCUBE2 PE=2 SV=2	SCUBE2	473	8	3669.88	11		extracellular	metal ion binding;protein binding	0.0467886
P31431	Syndecan-4 OS=Homo sapiens GN=SDC4 PE=1 SV=2	SDC4	28	2	212.896	20	cell organization and biogenesis;cellular component movement;metabolic process;regulation of biological process;response to stimulus	cell surface;extracellular;membrane;organelle lumen	protein binding;receptor activity;signal transducer activity	0.0472972
Q02487	Desmocollin-2 OS=Homo sapiens GN=DSC2 PE=1 SV=1	DSC2	406	9	4006.05	18	cell communication;regulation of biological process;response to stimulus	membrane	metal ion binding;protein binding	0.0475841
P01834	Ig kappa chain C region OS=Homo sapiens GN=IGKC PE=1 SV=1	IGKC	25280	16	430916	2	cell organization and biogenesis;defense response;metabolic process;regulation of biological process;response to stimulus;transport	extracellular;membrane	catalytic activity;protein binding	0.0482871
Q9HC38	Glyoxalase domain-containing protein 4 OS=Homo sapiens GN=GLOD4 PE=1 SV=1	GLOD4	11	1	84.635	17		mitochondrion		0.0487742
Q13231	Chitotriosidase-1 OS=Homo sapiens GN=CHIT1 PE=1 SV=1	CHIT1	540	15	10208.1	1	metabolic process;response to stimulus	extracellular;vacuole	catalytic activity	0.0487868
P61981	14-3-3 protein gamma OS=Homo sapiens GN=YWHAG PE=1 SV=2	YWHAG	234	5	2711.16	7	cell death;cell organization and biogenesis;metabolic process;regulation of biological process;response to stimulus;transport	cytoplasm;cytosol;membrane;mitochondrion	enzyme regulator activity;protein binding;RNA binding	0.0491582
P49327	Fatty acid synthase OS=Homo sapiens GN=FASN PE=1 SV=3	FASN	5281	95	69464.4	17	cell differentiation;metabolic process;regulation of biological process;response to stimulus	cytoplasm;cytosol;Golgi;membrane;mitochondrion	catalytic activity;nucleotide binding;protein binding;RNA binding	0.0494235
O43852	Calumenin OS=Homo sapiens GN=CALU PE=1 SV=2	CALU	61	9	472.054	7	cell organization and biogenesis;coagulation;regulation of biological process;response to stimulus;transport	endoplasmic reticulum;extracellular;Golgi;membrane;organelle lumen	enzyme regulator activity;metal ion binding;protein binding	0.0494659
P10646	Tissue factor pathway inhibitor OS=Homo sapiens GN=TFPI PE=1 SV=1	TFPI	11	1	75.6	2	coagulation;metabolic process;regulation of biological process;response to stimulus	cell surface;endoplasmic reticulum;extracellular;membrane	enzyme regulator activity	0.0495409
Q92820	Gamma-glutamyl hydrolase OS=Homo sapiens GN=GGH PE=1 SV=2	GGH	291	8	2786.46	8	metabolic process;response to stimulus	cytosol;extracellular;nucleus;vacuole	catalytic activity	0.0496669
